# Supplementary material for: Cross-species consensus atlas of the primate basal ganglia
Source: bioRxiv. 2025 Dec 16:2025.12.15.694496. Preprint. [Version 1] doi: 10.64898/2025.12.15.694496 (PMC12724601; doi:10.64898/2025.12.15.694496)
Supplement: Supplement 7 [file media-7.csv]

gene	tau_human	tau_macaque	tau_marmoset	xspecies_mean	xspecies_median	xspecies_min	xspecies_max	xspecies_recurrence	species1	species2	sp1_expr_stat	sp2_expr_stat	expr_cor	sp_order	median_cor	rank	auroc
A1BG	0	0	0	0	0	0	0	0	marmoset	human	0.014841542	0.120797757	-0.133269809	1	0.089676672	1591	0.095670475
A1BG	0	0	0	0	0	0	0	0	macaque	human	0.078033777	0.120797757	0.089676672	1	0.089676672	1591	0.095670475
A1BG	0	0	0	0	0	0	0	0	marmoset	macaque	0.014841542	0.078033777	0.521229254	2	0.089676672	1591	0.095670475
A1BG	0	0	0	0	0	0	0	0	human	macaque	0.120797757	0.078033777	0.089676672	2	0.089676672	1591	0.095670475
A1BG	0	0	0	0	0	0	0	0	macaque	marmoset	0.078033777	0.014841542	0.521229254	1	0.089676672	1591	0.095670475
A1BG	0	0	0	0	0	0	0	0	human	marmoset	0.120797757	0.014841542	-0.133269809	2	0.089676672	1591	0.095670475
A1CF	0	0.969532858	0	0.323177619	0	0	0.969532858	0.333333333	marmoset	human	0.148895273	0.04083583	0.161169644	1	0.161169644	2107	0.126698737
A1CF	0	0.969532858	0	0.323177619	0	0	0.969532858	0.333333333	marmoset	macaque	0.148895273	0.091560812	0.855636928	2	0.161169644	2107	0.126698737
A1CF	0	0.969532858	0	0.323177619	0	0	0.969532858	0.333333333	human	marmoset	0.04083583	0.148895273	0.161169644	2	0.161169644	2107	0.126698737
A1CF	0	0.969532858	0	0.323177619	0	0	0.969532858	0.333333333	macaque	human	0.091560812	0.04083583	0.13278587	1	0.161169644	2107	0.126698737
A1CF	0	0.969532858	0	0.323177619	0	0	0.969532858	0.333333333	macaque	marmoset	0.091560812	0.148895273	0.855636928	1	0.161169644	2107	0.126698737
A1CF	0	0.969532858	0	0.323177619	0	0	0.969532858	0.333333333	human	macaque	0.04083583	0.091560812	0.13278587	2	0.161169644	2107	0.126698737
A2ML1	0.789134493	0.875166816	0.995154033	0.886485114	0.875166816	0.789134493	0.995154033	3.333333333	marmoset	macaque	0.504374849	0.13995735	0.391778055	2	0.523483195	7710	0.463619964
A2ML1	0.789134493	0.875166816	0.995154033	0.886485114	0.875166816	0.789134493	0.995154033	3.333333333	macaque	marmoset	0.13995735	0.504374849	0.391778055	1	0.523483195	7710	0.463619964
A2ML1	0.789134493	0.875166816	0.995154033	0.886485114	0.875166816	0.789134493	0.995154033	3.333333333	marmoset	human	0.504374849	0.242179526	0.523483195	1	0.523483195	7710	0.463619964
A2ML1	0.789134493	0.875166816	0.995154033	0.886485114	0.875166816	0.789134493	0.995154033	3.333333333	human	macaque	0.242179526	0.13995735	0.836192271	2	0.523483195	7710	0.463619964
A2ML1	0.789134493	0.875166816	0.995154033	0.886485114	0.875166816	0.789134493	0.995154033	3.333333333	macaque	human	0.13995735	0.242179526	0.836192271	1	0.523483195	7710	0.463619964
A2ML1	0.789134493	0.875166816	0.995154033	0.886485114	0.875166816	0.789134493	0.995154033	3.333333333	human	marmoset	0.242179526	0.504374849	0.523483195	2	0.523483195	7710	0.463619964
A3GALT2	0	0	0	0	0	0	0	0	macaque	marmoset	0.038560882	0.084997353	0.729257514	1	0.517487812	7540	0.453397474
A3GALT2	0	0	0	0	0	0	0	0	human	marmoset	0.032989493	0.084997353	0.512211369	2	0.517487812	7540	0.453397474
A3GALT2	0	0	0	0	0	0	0	0	marmoset	macaque	0.084997353	0.038560882	0.729257514	2	0.517487812	7540	0.453397474
A3GALT2	0	0	0	0	0	0	0	0	human	macaque	0.032989493	0.038560882	0.517487812	2	0.517487812	7540	0.453397474
A3GALT2	0	0	0	0	0	0	0	0	macaque	human	0.038560882	0.032989493	0.517487812	1	0.517487812	7540	0.453397474
A3GALT2	0	0	0	0	0	0	0	0	marmoset	human	0.084997353	0.032989493	0.512211369	1	0.517487812	7540	0.453397474
A4GALT	0.947934823	0.954048286	0.927373558	0.943118889	0.947934823	0.927373558	0.954048286	9.666666667	marmoset	macaque	0.355039654	0.222152341	0.921964186	2	0.807456681	15453	0.929224293
A4GALT	0.947934823	0.954048286	0.927373558	0.943118889	0.947934823	0.927373558	0.954048286	9.666666667	human	macaque	0.229131675	0.222152341	0.65739082	2	0.807456681	15453	0.929224293
A4GALT	0.947934823	0.954048286	0.927373558	0.943118889	0.947934823	0.927373558	0.954048286	9.666666667	macaque	marmoset	0.222152341	0.355039654	0.921964186	1	0.807456681	15453	0.929224293
A4GALT	0.947934823	0.954048286	0.927373558	0.943118889	0.947934823	0.927373558	0.954048286	9.666666667	human	marmoset	0.229131675	0.355039654	0.807456681	2	0.807456681	15453	0.929224293
A4GALT	0.947934823	0.954048286	0.927373558	0.943118889	0.947934823	0.927373558	0.954048286	9.666666667	macaque	human	0.222152341	0.229131675	0.65739082	1	0.807456681	15453	0.929224293
A4GALT	0.947934823	0.954048286	0.927373558	0.943118889	0.947934823	0.927373558	0.954048286	9.666666667	marmoset	human	0.355039654	0.229131675	0.807456681	1	0.807456681	15453	0.929224293
A4GNT	0	0	0	0	0	0	0	0	macaque	marmoset	0.012231242	0.014446819	-0.151053405	1	-0.102251845	127	0.007636801
A4GNT	0	0	0	0	0	0	0	0	marmoset	human	0.014446819	0.006903102	0.477552759	1	-0.102251845	127	0.007636801
A4GNT	0	0	0	0	0	0	0	0	human	marmoset	0.006903102	0.014446819	0.477552759	2	-0.102251845	127	0.007636801
A4GNT	0	0	0	0	0	0	0	0	macaque	human	0.012231242	0.006903102	-0.102251845	1	-0.102251845	127	0.007636801
A4GNT	0	0	0	0	0	0	0	0	marmoset	macaque	0.014446819	0.012231242	-0.151053405	2	-0.102251845	127	0.007636801
A4GNT	0	0	0	0	0	0	0	0	human	macaque	0.006903102	0.012231242	-0.102251845	2	-0.102251845	127	0.007636801
AAAS	0.657337501	0.7743691	0.651297139	0.69433458	0.657337501	0.651297139	0.7743691	0	marmoset	human	0.426849035	0.223382754	0.717464697	1	0.717464697	13628	0.819482862
AAAS	0.657337501	0.7743691	0.651297139	0.69433458	0.657337501	0.651297139	0.7743691	0	marmoset	macaque	0.426849035	0.231926777	0.829551206	2	0.717464697	13628	0.819482862
AAAS	0.657337501	0.7743691	0.651297139	0.69433458	0.657337501	0.651297139	0.7743691	0	human	marmoset	0.223382754	0.426849035	0.717464697	2	0.717464697	13628	0.819482862
AAAS	0.657337501	0.7743691	0.651297139	0.69433458	0.657337501	0.651297139	0.7743691	0	human	macaque	0.223382754	0.231926777	0.639226812	2	0.717464697	13628	0.819482862
AAAS	0.657337501	0.7743691	0.651297139	0.69433458	0.657337501	0.651297139	0.7743691	0	macaque	human	0.231926777	0.223382754	0.639226812	1	0.717464697	13628	0.819482862
AAAS	0.657337501	0.7743691	0.651297139	0.69433458	0.657337501	0.651297139	0.7743691	0	macaque	marmoset	0.231926777	0.426849035	0.829551206	1	0.717464697	13628	0.819482862
AACS	0.527121021	0.556951856	0.638781468	0.574284782	0.556951856	0.527121021	0.638781468	0	marmoset	macaque	1.02291839	0.790567747	0.822242567	2	0.747463476	14369	0.86404089
AACS	0.527121021	0.556951856	0.638781468	0.574284782	0.556951856	0.527121021	0.638781468	0	human	marmoset	0.838654974	1.02291839	0.731174934	2	0.747463476	14369	0.86404089
AACS	0.527121021	0.556951856	0.638781468	0.574284782	0.556951856	0.527121021	0.638781468	0	marmoset	human	1.02291839	0.838654974	0.731174934	1	0.747463476	14369	0.86404089
AACS	0.527121021	0.556951856	0.638781468	0.574284782	0.556951856	0.527121021	0.638781468	0	human	macaque	0.838654974	0.790567747	0.747463476	2	0.747463476	14369	0.86404089
AACS	0.527121021	0.556951856	0.638781468	0.574284782	0.556951856	0.527121021	0.638781468	0	macaque	human	0.790567747	0.838654974	0.747463476	1	0.747463476	14369	0.86404089
AACS	0.527121021	0.556951856	0.638781468	0.574284782	0.556951856	0.527121021	0.638781468	0	macaque	marmoset	0.790567747	1.02291839	0.822242567	1	0.747463476	14369	0.86404089
AADACL3	0	0	0	0	0	0	0	0	human	macaque	0.006115729	0.001505097	-0.159656754	2	-0.159656754	28	0.001683704
AADACL3	0	0	0	0	0	0	0	0	macaque	marmoset	0.001505097	0.004625634	0.129960918	1	-0.159656754	28	0.001683704
AADACL3	0	0	0	0	0	0	0	0	human	marmoset	0.006115729	0.004625634	-0.220703713	2	-0.159656754	28	0.001683704
AADACL3	0	0	0	0	0	0	0	0	macaque	human	0.001505097	0.006115729	-0.159656754	1	-0.159656754	28	0.001683704
AADACL3	0	0	0	0	0	0	0	0	marmoset	macaque	0.004625634	0.001505097	0.129960918	2	-0.159656754	28	0.001683704
AADACL3	0	0	0	0	0	0	0	0	marmoset	human	0.004625634	0.006115729	-0.220703713	1	-0.159656754	28	0.001683704
AADACL4	0	0	0	0	0	0	0	0	macaque	marmoset	0.020658078	0.019481395	0.370334667	1	0.21653897	2612	0.157065544
AADACL4	0	0	0	0	0	0	0	0	macaque	human	0.020658078	0.008910276	0.21653897	1	0.21653897	2612	0.157065544
AADACL4	0	0	0	0	0	0	0	0	human	macaque	0.008910276	0.020658078	0.21653897	2	0.21653897	2612	0.157065544
AADACL4	0	0	0	0	0	0	0	0	marmoset	human	0.019481395	0.008910276	0.002139526	1	0.21653897	2612	0.157065544
AADACL4	0	0	0	0	0	0	0	0	human	marmoset	0.008910276	0.019481395	0.002139526	2	0.21653897	2612	0.157065544
AADACL4	0	0	0	0	0	0	0	0	marmoset	macaque	0.019481395	0.020658078	0.370334667	2	0.21653897	2612	0.157065544
AADAT	0.648083447	0.591930572	0.554189837	0.598067952	0.591930572	0.554189837	0.648083447	0	macaque	marmoset	0.437008156	0.842822403	0.727578639	1	0.697644678	13074	0.786169573
AADAT	0.648083447	0.591930572	0.554189837	0.598067952	0.591930572	0.554189837	0.648083447	0	marmoset	human	0.842822403	0.559208338	0.697644678	1	0.697644678	13074	0.786169573
AADAT	0.648083447	0.591930572	0.554189837	0.598067952	0.591930572	0.554189837	0.648083447	0	macaque	human	0.437008156	0.559208338	0.509833746	1	0.697644678	13074	0.786169573
AADAT	0.648083447	0.591930572	0.554189837	0.598067952	0.591930572	0.554189837	0.648083447	0	human	macaque	0.559208338	0.437008156	0.509833746	2	0.697644678	13074	0.786169573
AADAT	0.648083447	0.591930572	0.554189837	0.598067952	0.591930572	0.554189837	0.648083447	0	human	marmoset	0.559208338	0.842822403	0.697644678	2	0.697644678	13074	0.786169573
AADAT	0.648083447	0.591930572	0.554189837	0.598067952	0.591930572	0.554189837	0.648083447	0	marmoset	macaque	0.842822403	0.437008156	0.727578639	2	0.697644678	13074	0.786169573
AAGAB	0.403947432	0.519946595	0.480963337	0.468285788	0.480963337	0.403947432	0.519946595	0	macaque	marmoset	0.780526983	0.839968786	0.842381429	1	0.586894239	9615	0.578171978
AAGAB	0.403947432	0.519946595	0.480963337	0.468285788	0.480963337	0.403947432	0.519946595	0	macaque	human	0.780526983	0.826683329	0.555525458	1	0.586894239	9615	0.578171978
AAGAB	0.403947432	0.519946595	0.480963337	0.468285788	0.480963337	0.403947432	0.519946595	0	human	macaque	0.826683329	0.780526983	0.555525458	2	0.586894239	9615	0.578171978
AAGAB	0.403947432	0.519946595	0.480963337	0.468285788	0.480963337	0.403947432	0.519946595	0	marmoset	macaque	0.839968786	0.780526983	0.842381429	2	0.586894239	9615	0.578171978
AAGAB	0.403947432	0.519946595	0.480963337	0.468285788	0.480963337	0.403947432	0.519946595	0	human	marmoset	0.826683329	0.839968786	0.586894239	2	0.586894239	9615	0.578171978
AAGAB	0.403947432	0.519946595	0.480963337	0.468285788	0.480963337	0.403947432	0.519946595	0	marmoset	human	0.839968786	0.826683329	0.586894239	1	0.586894239	9615	0.578171978
AAK1	0.197161444	0.175468728	0.223561207	0.19873046	0.197161444	0.175468728	0.223561207	0	human	marmoset	1.23059789	1.870770287	0.561813629	2	0.51567674	7493	0.450571257
AAK1	0.197161444	0.175468728	0.223561207	0.19873046	0.197161444	0.175468728	0.223561207	0	marmoset	macaque	1.870770287	1.491058516	0.513376843	2	0.51567674	7493	0.450571257
AAK1	0.197161444	0.175468728	0.223561207	0.19873046	0.197161444	0.175468728	0.223561207	0	human	macaque	1.23059789	1.491058516	0.51567674	2	0.51567674	7493	0.450571257
AAK1	0.197161444	0.175468728	0.223561207	0.19873046	0.197161444	0.175468728	0.223561207	0	marmoset	human	1.870770287	1.23059789	0.561813629	1	0.51567674	7493	0.450571257
AAK1	0.197161444	0.175468728	0.223561207	0.19873046	0.197161444	0.175468728	0.223561207	0	macaque	marmoset	1.491058516	1.870770287	0.513376843	1	0.51567674	7493	0.450571257
AAK1	0.197161444	0.175468728	0.223561207	0.19873046	0.197161444	0.175468728	0.223561207	0	macaque	human	1.491058516	1.23059789	0.51567674	1	0.51567674	7493	0.450571257
AAMDC	0.422027504	0.581315588	0.522056487	0.508466526	0.522056487	0.422027504	0.581315588	0	macaque	marmoset	0.215773649	0.49452921	0.426742852	1	0.426742852	5419	0.325856885
AAMDC	0.422027504	0.581315588	0.522056487	0.508466526	0.522056487	0.422027504	0.581315588	0	macaque	human	0.215773649	0.410183826	0.170773444	1	0.426742852	5419	0.325856885
AAMDC	0.422027504	0.581315588	0.522056487	0.508466526	0.522056487	0.422027504	0.581315588	0	marmoset	human	0.49452921	0.410183826	0.464254084	1	0.426742852	5419	0.325856885
AAMDC	0.422027504	0.581315588	0.522056487	0.508466526	0.522056487	0.422027504	0.581315588	0	human	macaque	0.410183826	0.215773649	0.170773444	2	0.426742852	5419	0.325856885
AAMDC	0.422027504	0.581315588	0.522056487	0.508466526	0.522056487	0.422027504	0.581315588	0	human	marmoset	0.410183826	0.49452921	0.464254084	2	0.426742852	5419	0.325856885
AAMDC	0.422027504	0.581315588	0.522056487	0.508466526	0.522056487	0.422027504	0.581315588	0	marmoset	macaque	0.49452921	0.215773649	0.426742852	2	0.426742852	5419	0.325856885
AAMP	0.766299703	0.6299803	0.529505345	0.641928449	0.6299803	0.529505345	0.766299703	0	marmoset	macaque	0.271287338	0.218414279	0.693143956	2	0.559331049	8744	0.525796753
AAMP	0.766299703	0.6299803	0.529505345	0.641928449	0.6299803	0.529505345	0.766299703	0	macaque	marmoset	0.218414279	0.271287338	0.693143956	1	0.559331049	8744	0.525796753
AAMP	0.766299703	0.6299803	0.529505345	0.641928449	0.6299803	0.529505345	0.766299703	0	marmoset	human	0.271287338	0.264437193	0.547713649	1	0.559331049	8744	0.525796753
AAMP	0.766299703	0.6299803	0.529505345	0.641928449	0.6299803	0.529505345	0.766299703	0	human	marmoset	0.264437193	0.271287338	0.547713649	2	0.559331049	8744	0.525796753
AAMP	0.766299703	0.6299803	0.529505345	0.641928449	0.6299803	0.529505345	0.766299703	0	macaque	human	0.218414279	0.264437193	0.559331049	1	0.559331049	8744	0.525796753
AAMP	0.766299703	0.6299803	0.529505345	0.641928449	0.6299803	0.529505345	0.766299703	0	human	macaque	0.264437193	0.218414279	0.559331049	2	0.559331049	8744	0.525796753
AANAT	0	0	0	0	0	0	0	0	human	macaque	0.076820661	0.010583563	0.536705066	2	0.688984081	12806	0.770054119
AANAT	0	0	0	0	0	0	0	0	marmoset	human	0.050625432	0.076820661	0.809481311	1	0.688984081	12806	0.770054119
AANAT	0	0	0	0	0	0	0	0	human	marmoset	0.076820661	0.050625432	0.809481311	2	0.688984081	12806	0.770054119
AANAT	0	0	0	0	0	0	0	0	macaque	marmoset	0.010583563	0.050625432	0.688984081	1	0.688984081	12806	0.770054119
AANAT	0	0	0	0	0	0	0	0	marmoset	macaque	0.050625432	0.010583563	0.688984081	2	0.688984081	12806	0.770054119
AANAT	0	0	0	0	0	0	0	0	macaque	human	0.010583563	0.076820661	0.536705066	1	0.688984081	12806	0.770054119
AAR2	0.558464166	0.566045703	0.690166756	0.604892208	0.566045703	0.558464166	0.690166756	0	marmoset	macaque	0.287638104	0.439637928	0.481078883	2	0.507320383	7251	0.436019242
AAR2	0.558464166	0.566045703	0.690166756	0.604892208	0.566045703	0.558464166	0.690166756	0	macaque	human	0.439637928	0.315963133	0.507320383	1	0.507320383	7251	0.436019242
AAR2	0.558464166	0.566045703	0.690166756	0.604892208	0.566045703	0.558464166	0.690166756	0	human	marmoset	0.315963133	0.287638104	0.672828083	2	0.507320383	7251	0.436019242
AAR2	0.558464166	0.566045703	0.690166756	0.604892208	0.566045703	0.558464166	0.690166756	0	marmoset	human	0.287638104	0.315963133	0.672828083	1	0.507320383	7251	0.436019242
AAR2	0.558464166	0.566045703	0.690166756	0.604892208	0.566045703	0.558464166	0.690166756	0	human	macaque	0.315963133	0.439637928	0.507320383	2	0.507320383	7251	0.436019242
AAR2	0.558464166	0.566045703	0.690166756	0.604892208	0.566045703	0.558464166	0.690166756	0	macaque	marmoset	0.439637928	0.287638104	0.481078883	1	0.507320383	7251	0.436019242
AARD	0	0	0	0	0	0	0	0	human	macaque	0.145486334	0.031020386	0.550261093	2	0.464659901	6193	0.372399278
AARD	0	0	0	0	0	0	0	0	marmoset	human	0.034461254	0.145486334	0.464659901	1	0.464659901	6193	0.372399278
AARD	0	0	0	0	0	0	0	0	macaque	marmoset	0.031020386	0.034461254	0.18254266	1	0.464659901	6193	0.372399278
AARD	0	0	0	0	0	0	0	0	marmoset	macaque	0.034461254	0.031020386	0.18254266	2	0.464659901	6193	0.372399278
AARD	0	0	0	0	0	0	0	0	human	marmoset	0.145486334	0.034461254	0.464659901	2	0.464659901	6193	0.372399278
AARD	0	0	0	0	0	0	0	0	macaque	human	0.031020386	0.145486334	0.550261093	1	0.464659901	6193	0.372399278
AARS2	0.691214523	0.691967703	0.711394836	0.698192354	0.691967703	0.691214523	0.711394836	0	marmoset	human	0.182036275	0.217510142	0.713011611	1	0.713011611	13499	0.811725797
AARS2	0.691214523	0.691967703	0.711394836	0.698192354	0.691967703	0.691214523	0.711394836	0	human	macaque	0.217510142	0.302495713	0.623836684	2	0.713011611	13499	0.811725797
AARS2	0.691214523	0.691967703	0.711394836	0.698192354	0.691967703	0.691214523	0.711394836	0	human	marmoset	0.217510142	0.182036275	0.713011611	2	0.713011611	13499	0.811725797
AARS2	0.691214523	0.691967703	0.711394836	0.698192354	0.691967703	0.691214523	0.711394836	0	macaque	human	0.302495713	0.217510142	0.623836684	1	0.713011611	13499	0.811725797
AARS2	0.691214523	0.691967703	0.711394836	0.698192354	0.691967703	0.691214523	0.711394836	0	marmoset	macaque	0.182036275	0.302495713	0.797841874	2	0.713011611	13499	0.811725797
AARS2	0.691214523	0.691967703	0.711394836	0.698192354	0.691967703	0.691214523	0.711394836	0	macaque	marmoset	0.302495713	0.182036275	0.797841874	1	0.713011611	13499	0.811725797
AASDH	0.437985659	0.378871318	0.484262094	0.433706357	0.437985659	0.378871318	0.484262094	0	marmoset	macaque	0.680015736	0.633548222	0.687673099	2	0.605721932	10196	0.613108839
AASDH	0.437985659	0.378871318	0.484262094	0.433706357	0.437985659	0.378871318	0.484262094	0	macaque	human	0.633548222	0.752162474	0.475915338	1	0.605721932	10196	0.613108839
AASDH	0.437985659	0.378871318	0.484262094	0.433706357	0.437985659	0.378871318	0.484262094	0	marmoset	human	0.680015736	0.752162474	0.605721932	1	0.605721932	10196	0.613108839
AASDH	0.437985659	0.378871318	0.484262094	0.433706357	0.437985659	0.378871318	0.484262094	0	human	marmoset	0.752162474	0.680015736	0.605721932	2	0.605721932	10196	0.613108839
AASDH	0.437985659	0.378871318	0.484262094	0.433706357	0.437985659	0.378871318	0.484262094	0	macaque	marmoset	0.633548222	0.680015736	0.687673099	1	0.605721932	10196	0.613108839
AASDH	0.437985659	0.378871318	0.484262094	0.433706357	0.437985659	0.378871318	0.484262094	0	human	macaque	0.752162474	0.633548222	0.475915338	2	0.605721932	10196	0.613108839
AASDHPPT	0.388827795	0.370607397	0.359853774	0.373096322	0.370607397	0.359853774	0.388827795	0	marmoset	human	0.847788867	0.878581708	0.495427476	1	0.495427476	6936	0.417077571
AASDHPPT	0.388827795	0.370607397	0.359853774	0.373096322	0.370607397	0.359853774	0.388827795	0	marmoset	macaque	0.847788867	0.785011578	0.68219213	2	0.495427476	6936	0.417077571
AASDHPPT	0.388827795	0.370607397	0.359853774	0.373096322	0.370607397	0.359853774	0.388827795	0	macaque	human	0.785011578	0.878581708	0.43706645	1	0.495427476	6936	0.417077571
AASDHPPT	0.388827795	0.370607397	0.359853774	0.373096322	0.370607397	0.359853774	0.388827795	0	macaque	marmoset	0.785011578	0.847788867	0.68219213	1	0.495427476	6936	0.417077571
AASDHPPT	0.388827795	0.370607397	0.359853774	0.373096322	0.370607397	0.359853774	0.388827795	0	human	marmoset	0.878581708	0.847788867	0.495427476	2	0.495427476	6936	0.417077571
AASDHPPT	0.388827795	0.370607397	0.359853774	0.373096322	0.370607397	0.359853774	0.388827795	0	human	macaque	0.878581708	0.785011578	0.43706645	2	0.495427476	6936	0.417077571
AASS	0.712693625	0.805065586	0.822942	0.780233737	0.805065586	0.712693625	0.822942	0	macaque	human	0.923712154	1.066159016	0.77927964	1	0.709035324	13390	0.805171377
AASS	0.712693625	0.805065586	0.822942	0.780233737	0.805065586	0.712693625	0.822942	0	human	marmoset	1.066159016	0.716680261	0.696274977	2	0.709035324	13390	0.805171377
AASS	0.712693625	0.805065586	0.822942	0.780233737	0.805065586	0.712693625	0.822942	0	marmoset	macaque	0.716680261	0.923712154	0.709035324	2	0.709035324	13390	0.805171377
AASS	0.712693625	0.805065586	0.822942	0.780233737	0.805065586	0.712693625	0.822942	0	marmoset	human	0.716680261	1.066159016	0.696274977	1	0.709035324	13390	0.805171377
AASS	0.712693625	0.805065586	0.822942	0.780233737	0.805065586	0.712693625	0.822942	0	macaque	marmoset	0.923712154	0.716680261	0.709035324	1	0.709035324	13390	0.805171377
AASS	0.712693625	0.805065586	0.822942	0.780233737	0.805065586	0.712693625	0.822942	0	human	macaque	1.066159016	0.923712154	0.77927964	2	0.709035324	13390	0.805171377
AATF	0.474005779	0.637970375	0.571817336	0.561264497	0.571817336	0.474005779	0.637970375	0	marmoset	human	0.817452442	0.729947228	0.425905277	1	0.425905277	5398	0.324594107
AATF	0.474005779	0.637970375	0.571817336	0.561264497	0.571817336	0.474005779	0.637970375	0	human	marmoset	0.729947228	0.817452442	0.425905277	2	0.425905277	5398	0.324594107
AATF	0.474005779	0.637970375	0.571817336	0.561264497	0.571817336	0.474005779	0.637970375	0	macaque	human	0.806386747	0.729947228	0.314000802	1	0.425905277	5398	0.324594107
AATF	0.474005779	0.637970375	0.571817336	0.561264497	0.571817336	0.474005779	0.637970375	0	marmoset	macaque	0.817452442	0.806386747	0.623008741	2	0.425905277	5398	0.324594107
AATF	0.474005779	0.637970375	0.571817336	0.561264497	0.571817336	0.474005779	0.637970375	0	human	macaque	0.729947228	0.806386747	0.314000802	2	0.425905277	5398	0.324594107
AATF	0.474005779	0.637970375	0.571817336	0.561264497	0.571817336	0.474005779	0.637970375	0	macaque	marmoset	0.806386747	0.817452442	0.623008741	1	0.425905277	5398	0.324594107
AATK	0.506190018	0.511065759	0.501226771	0.506160849	0.506190018	0.501226771	0.511065759	0	human	marmoset	1.173316371	0.957196218	0.70889243	2	0.70889243	13384	0.804810583
AATK	0.506190018	0.511065759	0.501226771	0.506160849	0.506190018	0.501226771	0.511065759	0	human	macaque	1.173316371	0.785428681	0.624325266	2	0.70889243	13384	0.804810583
AATK	0.506190018	0.511065759	0.501226771	0.506160849	0.506190018	0.501226771	0.511065759	0	marmoset	macaque	0.957196218	0.785428681	0.806893882	2	0.70889243	13384	0.804810583
AATK	0.506190018	0.511065759	0.501226771	0.506160849	0.506190018	0.501226771	0.511065759	0	marmoset	human	0.957196218	1.173316371	0.70889243	1	0.70889243	13384	0.804810583
AATK	0.506190018	0.511065759	0.501226771	0.506160849	0.506190018	0.501226771	0.511065759	0	macaque	human	0.785428681	1.173316371	0.624325266	1	0.70889243	13384	0.804810583
AATK	0.506190018	0.511065759	0.501226771	0.506160849	0.506190018	0.501226771	0.511065759	0	macaque	marmoset	0.785428681	0.957196218	0.806893882	1	0.70889243	13384	0.804810583
ABAT	0.341991477	0.358565627	0.467430975	0.389329359	0.358565627	0.341991477	0.467430975	0	marmoset	human	1.361283834	1.43296741	0.735704284	1	0.735704284	14086	0.847023452
ABAT	0.341991477	0.358565627	0.467430975	0.389329359	0.358565627	0.341991477	0.467430975	0	macaque	human	1.414315963	1.43296741	0.701737619	1	0.735704284	14086	0.847023452
ABAT	0.341991477	0.358565627	0.467430975	0.389329359	0.358565627	0.341991477	0.467430975	0	human	marmoset	1.43296741	1.361283834	0.735704284	2	0.735704284	14086	0.847023452
ABAT	0.341991477	0.358565627	0.467430975	0.389329359	0.358565627	0.341991477	0.467430975	0	marmoset	macaque	1.361283834	1.414315963	0.822263423	2	0.735704284	14086	0.847023452
ABAT	0.341991477	0.358565627	0.467430975	0.389329359	0.358565627	0.341991477	0.467430975	0	human	macaque	1.43296741	1.414315963	0.701737619	2	0.735704284	14086	0.847023452
ABAT	0.341991477	0.358565627	0.467430975	0.389329359	0.358565627	0.341991477	0.467430975	0	macaque	marmoset	1.414315963	1.361283834	0.822263423	1	0.735704284	14086	0.847023452
ABCA1	0.711996391	0.715282652	0.704475813	0.710584952	0.711996391	0.704475813	0.715282652	0	marmoset	human	0.942132307	1.40679438	0.423896732	1	0.433262281	5542	0.333253157
ABCA1	0.711996391	0.715282652	0.704475813	0.710584952	0.711996391	0.704475813	0.715282652	0	human	macaque	1.40679438	1.260635285	0.857782371	2	0.433262281	5542	0.333253157
ABCA1	0.711996391	0.715282652	0.704475813	0.710584952	0.711996391	0.704475813	0.715282652	0	marmoset	macaque	0.942132307	1.260635285	0.433262281	2	0.433262281	5542	0.333253157
ABCA1	0.711996391	0.715282652	0.704475813	0.710584952	0.711996391	0.704475813	0.715282652	0	macaque	human	1.260635285	1.40679438	0.857782371	1	0.433262281	5542	0.333253157
ABCA1	0.711996391	0.715282652	0.704475813	0.710584952	0.711996391	0.704475813	0.715282652	0	human	marmoset	1.40679438	0.942132307	0.423896732	2	0.433262281	5542	0.333253157
ABCA1	0.711996391	0.715282652	0.704475813	0.710584952	0.711996391	0.704475813	0.715282652	0	macaque	marmoset	1.260635285	0.942132307	0.433262281	1	0.433262281	5542	0.333253157
ABCA10	0.60397429	0.621340206	0.675211977	0.633508824	0.621340206	0.60397429	0.675211977	0	marmoset	macaque	1.031815215	1.478488395	0.826194779	2	0.773821367	14897	0.89579074
ABCA10	0.60397429	0.621340206	0.675211977	0.633508824	0.621340206	0.60397429	0.675211977	0	macaque	marmoset	1.478488395	1.031815215	0.826194779	1	0.773821367	14897	0.89579074
ABCA10	0.60397429	0.621340206	0.675211977	0.633508824	0.621340206	0.60397429	0.675211977	0	marmoset	human	1.031815215	1.76488708	0.697738726	1	0.773821367	14897	0.89579074
ABCA10	0.60397429	0.621340206	0.675211977	0.633508824	0.621340206	0.60397429	0.675211977	0	macaque	human	1.478488395	1.76488708	0.773821367	1	0.773821367	14897	0.89579074
ABCA10	0.60397429	0.621340206	0.675211977	0.633508824	0.621340206	0.60397429	0.675211977	0	human	macaque	1.76488708	1.478488395	0.773821367	2	0.773821367	14897	0.89579074
ABCA10	0.60397429	0.621340206	0.675211977	0.633508824	0.621340206	0.60397429	0.675211977	0	human	marmoset	1.76488708	1.031815215	0.697738726	2	0.773821367	14897	0.89579074
ABCA12	0.917151155	0	0	0.305717052	0	0	0.917151155	1	human	macaque	0.154055982	0.063944165	0.072014481	2	0.279101256	3256	0.19579074
ABCA12	0.917151155	0	0	0.305717052	0	0	0.917151155	1	macaque	marmoset	0.063944165	0.035557974	0.536617382	1	0.279101256	3256	0.19579074
ABCA12	0.917151155	0	0	0.305717052	0	0	0.917151155	1	human	marmoset	0.154055982	0.035557974	0.279101256	2	0.279101256	3256	0.19579074
ABCA12	0.917151155	0	0	0.305717052	0	0	0.917151155	1	macaque	human	0.063944165	0.154055982	0.072014481	1	0.279101256	3256	0.19579074
ABCA12	0.917151155	0	0	0.305717052	0	0	0.917151155	1	marmoset	macaque	0.035557974	0.063944165	0.536617382	2	0.279101256	3256	0.19579074
ABCA12	0.917151155	0	0	0.305717052	0	0	0.917151155	1	marmoset	human	0.035557974	0.154055982	0.279101256	1	0.279101256	3256	0.19579074
ABCA13	0.905136741	0	0.772056188	0.55906431	0.772056188	0	0.905136741	0.666666667	marmoset	human	0.27397442	0.124665573	0.127482461	1	0.169061695	2194	0.131930247
ABCA13	0.905136741	0	0.772056188	0.55906431	0.772056188	0	0.905136741	0.666666667	human	macaque	0.124665573	0.091935054	0.169061695	2	0.169061695	2194	0.131930247
ABCA13	0.905136741	0	0.772056188	0.55906431	0.772056188	0	0.905136741	0.666666667	macaque	marmoset	0.091935054	0.27397442	0.618699848	1	0.169061695	2194	0.131930247
ABCA13	0.905136741	0	0.772056188	0.55906431	0.772056188	0	0.905136741	0.666666667	marmoset	macaque	0.27397442	0.091935054	0.618699848	2	0.169061695	2194	0.131930247
ABCA13	0.905136741	0	0.772056188	0.55906431	0.772056188	0	0.905136741	0.666666667	macaque	human	0.091935054	0.124665573	0.169061695	1	0.169061695	2194	0.131930247
ABCA13	0.905136741	0	0.772056188	0.55906431	0.772056188	0	0.905136741	0.666666667	human	marmoset	0.124665573	0.27397442	0.127482461	2	0.169061695	2194	0.131930247
ABCA2	0.75929157	0.717754435	0.770794834	0.74928028	0.75929157	0.717754435	0.770794834	0	macaque	marmoset	0.744833487	0.750293943	0.919761987	1	0.900346667	16273	0.978532772
ABCA2	0.75929157	0.717754435	0.770794834	0.74928028	0.75929157	0.717754435	0.770794834	0	human	marmoset	0.872426573	0.750293943	0.900346667	2	0.900346667	16273	0.978532772
ABCA2	0.75929157	0.717754435	0.770794834	0.74928028	0.75929157	0.717754435	0.770794834	0	human	macaque	0.872426573	0.744833487	0.876757224	2	0.900346667	16273	0.978532772
ABCA2	0.75929157	0.717754435	0.770794834	0.74928028	0.75929157	0.717754435	0.770794834	0	macaque	human	0.744833487	0.872426573	0.876757224	1	0.900346667	16273	0.978532772
ABCA2	0.75929157	0.717754435	0.770794834	0.74928028	0.75929157	0.717754435	0.770794834	0	marmoset	macaque	0.750293943	0.744833487	0.919761987	2	0.900346667	16273	0.978532772
ABCA2	0.75929157	0.717754435	0.770794834	0.74928028	0.75929157	0.717754435	0.770794834	0	marmoset	human	0.750293943	0.872426573	0.900346667	1	0.900346667	16273	0.978532772
ABCA3	0.408719814	0.457764861	0.475539041	0.447341238	0.457764861	0.408719814	0.475539041	0	marmoset	human	1.323130551	1.215373001	0.78668722	1	0.78668722	15127	0.909621167
ABCA3	0.408719814	0.457764861	0.475539041	0.447341238	0.457764861	0.408719814	0.475539041	0	macaque	human	1.208372612	1.215373001	0.705959047	1	0.78668722	15127	0.909621167
ABCA3	0.408719814	0.457764861	0.475539041	0.447341238	0.457764861	0.408719814	0.475539041	0	human	marmoset	1.215373001	1.323130551	0.78668722	2	0.78668722	15127	0.909621167
ABCA3	0.408719814	0.457764861	0.475539041	0.447341238	0.457764861	0.408719814	0.475539041	0	macaque	marmoset	1.208372612	1.323130551	0.86242327	1	0.78668722	15127	0.909621167
ABCA3	0.408719814	0.457764861	0.475539041	0.447341238	0.457764861	0.408719814	0.475539041	0	human	macaque	1.215373001	1.208372612	0.705959047	2	0.78668722	15127	0.909621167
ABCA3	0.408719814	0.457764861	0.475539041	0.447341238	0.457764861	0.408719814	0.475539041	0	marmoset	macaque	1.323130551	1.208372612	0.86242327	2	0.78668722	15127	0.909621167
ABCA4	0.953715351	0	0	0.317905117	0	0	0.953715351	3.333333333	human	macaque	0.177879066	0.108861599	0.398787235	2	0.398787235	4890	0.294046903
ABCA4	0.953715351	0	0	0.317905117	0	0	0.953715351	3.333333333	marmoset	macaque	0.028888026	0.108861599	0.296011428	2	0.398787235	4890	0.294046903
ABCA4	0.953715351	0	0	0.317905117	0	0	0.953715351	3.333333333	macaque	marmoset	0.108861599	0.028888026	0.296011428	1	0.398787235	4890	0.294046903
ABCA4	0.953715351	0	0	0.317905117	0	0	0.953715351	3.333333333	marmoset	human	0.028888026	0.177879066	0.781261908	1	0.398787235	4890	0.294046903
ABCA4	0.953715351	0	0	0.317905117	0	0	0.953715351	3.333333333	macaque	human	0.108861599	0.177879066	0.398787235	1	0.398787235	4890	0.294046903
ABCA4	0.953715351	0	0	0.317905117	0	0	0.953715351	3.333333333	human	marmoset	0.177879066	0.028888026	0.781261908	2	0.398787235	4890	0.294046903
ABCA5	0.295871344	0.397364946	0.33267631	0.341970867	0.33267631	0.295871344	0.397364946	0	macaque	human	1.826354334	1.671551082	0.737496168	1	0.737496168	14129	0.84960914
ABCA5	0.295871344	0.397364946	0.33267631	0.341970867	0.33267631	0.295871344	0.397364946	0	human	marmoset	1.671551082	1.591576891	0.721469577	2	0.737496168	14129	0.84960914
ABCA5	0.295871344	0.397364946	0.33267631	0.341970867	0.33267631	0.295871344	0.397364946	0	marmoset	human	1.591576891	1.671551082	0.721469577	1	0.737496168	14129	0.84960914
ABCA5	0.295871344	0.397364946	0.33267631	0.341970867	0.33267631	0.295871344	0.397364946	0	marmoset	macaque	1.591576891	1.826354334	0.799893017	2	0.737496168	14129	0.84960914
ABCA5	0.295871344	0.397364946	0.33267631	0.341970867	0.33267631	0.295871344	0.397364946	0	macaque	marmoset	1.826354334	1.591576891	0.799893017	1	0.737496168	14129	0.84960914
ABCA5	0.295871344	0.397364946	0.33267631	0.341970867	0.33267631	0.295871344	0.397364946	0	human	macaque	1.671551082	1.826354334	0.737496168	2	0.737496168	14129	0.84960914
ABCA6	0.653214704	0.729036388	0.888672135	0.756974409	0.729036388	0.653214704	0.888672135	1.666666667	human	macaque	1.45872742	1.207144337	0.722142583	2	0.52600673	7783	0.468009621
ABCA6	0.653214704	0.729036388	0.888672135	0.756974409	0.729036388	0.653214704	0.888672135	1.666666667	marmoset	human	1.157343985	1.45872742	0.361929608	1	0.52600673	7783	0.468009621
ABCA6	0.653214704	0.729036388	0.888672135	0.756974409	0.729036388	0.653214704	0.888672135	1.666666667	macaque	marmoset	1.207144337	1.157343985	0.52600673	1	0.52600673	7783	0.468009621
ABCA6	0.653214704	0.729036388	0.888672135	0.756974409	0.729036388	0.653214704	0.888672135	1.666666667	human	marmoset	1.45872742	1.157343985	0.361929608	2	0.52600673	7783	0.468009621
ABCA6	0.653214704	0.729036388	0.888672135	0.756974409	0.729036388	0.653214704	0.888672135	1.666666667	marmoset	macaque	1.157343985	1.207144337	0.52600673	2	0.52600673	7783	0.468009621
ABCA6	0.653214704	0.729036388	0.888672135	0.756974409	0.729036388	0.653214704	0.888672135	1.666666667	macaque	human	1.207144337	1.45872742	0.722142583	1	0.52600673	7783	0.468009621
ABCA7	0.689980702	0.754465255	0.748817814	0.731087924	0.748817814	0.689980702	0.754465255	0.333333333	marmoset	macaque	0.35095866	0.583321738	0.812736906	2	0.78731318	15134	0.910042093
ABCA7	0.689980702	0.754465255	0.748817814	0.731087924	0.748817814	0.689980702	0.754465255	0.333333333	macaque	human	0.583321738	0.592936157	0.706105191	1	0.78731318	15134	0.910042093
ABCA7	0.689980702	0.754465255	0.748817814	0.731087924	0.748817814	0.689980702	0.754465255	0.333333333	macaque	marmoset	0.583321738	0.35095866	0.812736906	1	0.78731318	15134	0.910042093
ABCA7	0.689980702	0.754465255	0.748817814	0.731087924	0.748817814	0.689980702	0.754465255	0.333333333	marmoset	human	0.35095866	0.592936157	0.78731318	1	0.78731318	15134	0.910042093
ABCA7	0.689980702	0.754465255	0.748817814	0.731087924	0.748817814	0.689980702	0.754465255	0.333333333	human	marmoset	0.592936157	0.35095866	0.78731318	2	0.78731318	15134	0.910042093
ABCA7	0.689980702	0.754465255	0.748817814	0.731087924	0.748817814	0.689980702	0.754465255	0.333333333	human	macaque	0.592936157	0.583321738	0.706105191	2	0.78731318	15134	0.910042093
ABCA8	0.926513784	0.89533394	0.780244069	0.867363931	0.89533394	0.780244069	0.926513784	4	macaque	marmoset	1.44092108	1.178692582	0.801874414	1	0.801874414	15365	0.923932652
ABCA8	0.926513784	0.89533394	0.780244069	0.867363931	0.89533394	0.780244069	0.926513784	4	human	macaque	1.353644999	1.44092108	0.816211073	2	0.801874414	15365	0.923932652
ABCA8	0.926513784	0.89533394	0.780244069	0.867363931	0.89533394	0.780244069	0.926513784	4	macaque	human	1.44092108	1.353644999	0.816211073	1	0.801874414	15365	0.923932652
ABCA8	0.926513784	0.89533394	0.780244069	0.867363931	0.89533394	0.780244069	0.926513784	4	marmoset	macaque	1.178692582	1.44092108	0.801874414	2	0.801874414	15365	0.923932652
ABCA8	0.926513784	0.89533394	0.780244069	0.867363931	0.89533394	0.780244069	0.926513784	4	human	marmoset	1.353644999	1.178692582	0.663630405	2	0.801874414	15365	0.923932652
ABCA8	0.926513784	0.89533394	0.780244069	0.867363931	0.89533394	0.780244069	0.926513784	4	marmoset	human	1.178692582	1.353644999	0.663630405	1	0.801874414	15365	0.923932652
ABCB1	0.830537472	0.935476234	0.947252739	0.904422149	0.935476234	0.830537472	0.947252739	6.666666667	marmoset	macaque	0.761824202	0.952424703	0.919173048	2	0.78712513	15132	0.909921828
ABCB1	0.830537472	0.935476234	0.947252739	0.904422149	0.935476234	0.830537472	0.947252739	6.666666667	macaque	marmoset	0.952424703	0.761824202	0.919173048	1	0.78712513	15132	0.909921828
ABCB1	0.830537472	0.935476234	0.947252739	0.904422149	0.935476234	0.830537472	0.947252739	6.666666667	marmoset	human	0.761824202	1.177350839	0.762056555	1	0.78712513	15132	0.909921828
ABCB1	0.830537472	0.935476234	0.947252739	0.904422149	0.935476234	0.830537472	0.947252739	6.666666667	human	marmoset	1.177350839	0.761824202	0.762056555	2	0.78712513	15132	0.909921828
ABCB1	0.830537472	0.935476234	0.947252739	0.904422149	0.935476234	0.830537472	0.947252739	6.666666667	macaque	human	0.952424703	1.177350839	0.78712513	1	0.78712513	15132	0.909921828
ABCB1	0.830537472	0.935476234	0.947252739	0.904422149	0.935476234	0.830537472	0.947252739	6.666666667	human	macaque	1.177350839	0.952424703	0.78712513	2	0.78712513	15132	0.909921828
ABCB10	0.473545951	0.378334815	0.535896723	0.462592496	0.473545951	0.378334815	0.535896723	0	macaque	marmoset	0.813649676	0.602595547	0.719316987	1	0.655213699	11814	0.710402886
ABCB10	0.473545951	0.378334815	0.535896723	0.462592496	0.473545951	0.378334815	0.535896723	0	marmoset	macaque	0.602595547	0.813649676	0.719316987	2	0.655213699	11814	0.710402886
ABCB10	0.473545951	0.378334815	0.535896723	0.462592496	0.473545951	0.378334815	0.535896723	0	macaque	human	0.813649676	0.801422272	0.538088911	1	0.655213699	11814	0.710402886
ABCB10	0.473545951	0.378334815	0.535896723	0.462592496	0.473545951	0.378334815	0.535896723	0	human	marmoset	0.801422272	0.602595547	0.655213699	2	0.655213699	11814	0.710402886
ABCB10	0.473545951	0.378334815	0.535896723	0.462592496	0.473545951	0.378334815	0.535896723	0	marmoset	human	0.602595547	0.801422272	0.655213699	1	0.655213699	11814	0.710402886
ABCB10	0.473545951	0.378334815	0.535896723	0.462592496	0.473545951	0.378334815	0.535896723	0	human	macaque	0.801422272	0.813649676	0.538088911	2	0.655213699	11814	0.710402886
ABCB11	0.935099264	0	0.962837068	0.632645444	0.935099264	0	0.962837068	6.333333333	macaque	human	0.070897585	0.1796011	0.876508081	1	-0.013603664	795	0.047805171
ABCB11	0.935099264	0	0.962837068	0.632645444	0.935099264	0	0.962837068	6.333333333	macaque	marmoset	0.070897585	0.215455047	-0.013603664	1	-0.013603664	795	0.047805171
ABCB11	0.935099264	0	0.962837068	0.632645444	0.935099264	0	0.962837068	6.333333333	marmoset	human	0.215455047	0.1796011	-0.036938309	1	-0.013603664	795	0.047805171
ABCB11	0.935099264	0	0.962837068	0.632645444	0.935099264	0	0.962837068	6.333333333	human	marmoset	0.1796011	0.215455047	-0.036938309	2	-0.013603664	795	0.047805171
ABCB11	0.935099264	0	0.962837068	0.632645444	0.935099264	0	0.962837068	6.333333333	marmoset	macaque	0.215455047	0.070897585	-0.013603664	2	-0.013603664	795	0.047805171
ABCB11	0.935099264	0	0.962837068	0.632645444	0.935099264	0	0.962837068	6.333333333	human	macaque	0.1796011	0.070897585	0.876508081	2	-0.013603664	795	0.047805171
ABCB4	0.92233375	0.847030995	0.735096657	0.834820467	0.847030995	0.735096657	0.92233375	2.666666667	macaque	marmoset	0.282861779	0.933791951	0.430693268	1	0.161221354	2108	0.12675887
ABCB4	0.92233375	0.847030995	0.735096657	0.834820467	0.847030995	0.735096657	0.92233375	2.666666667	human	marmoset	0.185388626	0.933791951	0.161221354	2	0.161221354	2108	0.12675887
ABCB4	0.92233375	0.847030995	0.735096657	0.834820467	0.847030995	0.735096657	0.92233375	2.666666667	marmoset	macaque	0.933791951	0.282861779	0.430693268	2	0.161221354	2108	0.12675887
ABCB4	0.92233375	0.847030995	0.735096657	0.834820467	0.847030995	0.735096657	0.92233375	2.666666667	human	macaque	0.185388626	0.282861779	0.149067254	2	0.161221354	2108	0.12675887
ABCB4	0.92233375	0.847030995	0.735096657	0.834820467	0.847030995	0.735096657	0.92233375	2.666666667	marmoset	human	0.933791951	0.185388626	0.161221354	1	0.161221354	2108	0.12675887
ABCB4	0.92233375	0.847030995	0.735096657	0.834820467	0.847030995	0.735096657	0.92233375	2.666666667	macaque	human	0.282861779	0.185388626	0.149067254	1	0.161221354	2108	0.12675887
ABCB5	0	0	0	0	0	0	0	0	human	macaque	0.09748651	0.082268662	0.848183478	2	0.848183478	15911	0.956764883
ABCB5	0	0	0	0	0	0	0	0	marmoset	macaque	0.062187834	0.082268662	0.896067326	2	0.848183478	15911	0.956764883
ABCB5	0	0	0	0	0	0	0	0	macaque	marmoset	0.082268662	0.062187834	0.896067326	1	0.848183478	15911	0.956764883
ABCB5	0	0	0	0	0	0	0	0	marmoset	human	0.062187834	0.09748651	0.762122882	1	0.848183478	15911	0.956764883
ABCB5	0	0	0	0	0	0	0	0	macaque	human	0.082268662	0.09748651	0.848183478	1	0.848183478	15911	0.956764883
ABCB5	0	0	0	0	0	0	0	0	human	marmoset	0.09748651	0.062187834	0.762122882	2	0.848183478	15911	0.956764883
ABCB6	0.696362649	0.601298065	0.946912284	0.748190999	0.696362649	0.601298065	0.946912284	0.333333333	marmoset	macaque	0.212608676	0.259333349	0.721083634	2	0.671049506	12293	0.739206254
ABCB6	0.696362649	0.601298065	0.946912284	0.748190999	0.696362649	0.601298065	0.946912284	0.333333333	macaque	human	0.259333349	0.397262005	0.671049506	1	0.671049506	12293	0.739206254
ABCB6	0.696362649	0.601298065	0.946912284	0.748190999	0.696362649	0.601298065	0.946912284	0.333333333	macaque	marmoset	0.259333349	0.212608676	0.721083634	1	0.671049506	12293	0.739206254
ABCB6	0.696362649	0.601298065	0.946912284	0.748190999	0.696362649	0.601298065	0.946912284	0.333333333	human	marmoset	0.397262005	0.212608676	0.557819343	2	0.671049506	12293	0.739206254
ABCB6	0.696362649	0.601298065	0.946912284	0.748190999	0.696362649	0.601298065	0.946912284	0.333333333	human	macaque	0.397262005	0.259333349	0.671049506	2	0.671049506	12293	0.739206254
ABCB6	0.696362649	0.601298065	0.946912284	0.748190999	0.696362649	0.601298065	0.946912284	0.333333333	marmoset	human	0.212608676	0.397262005	0.557819343	1	0.671049506	12293	0.739206254
ABCB7	0.398768412	0.455744494	0.464214041	0.439575649	0.455744494	0.398768412	0.464214041	0	marmoset	macaque	0.728577464	0.729101329	0.744913781	2	0.470459855	6337	0.381058328
ABCB7	0.398768412	0.455744494	0.464214041	0.439575649	0.455744494	0.398768412	0.464214041	0	human	marmoset	0.594003148	0.728577464	0.470459855	2	0.470459855	6337	0.381058328
ABCB7	0.398768412	0.455744494	0.464214041	0.439575649	0.455744494	0.398768412	0.464214041	0	marmoset	human	0.728577464	0.594003148	0.470459855	1	0.470459855	6337	0.381058328
ABCB7	0.398768412	0.455744494	0.464214041	0.439575649	0.455744494	0.398768412	0.464214041	0	human	macaque	0.594003148	0.729101329	0.322783936	2	0.470459855	6337	0.381058328
ABCB7	0.398768412	0.455744494	0.464214041	0.439575649	0.455744494	0.398768412	0.464214041	0	macaque	marmoset	0.729101329	0.728577464	0.744913781	1	0.470459855	6337	0.381058328
ABCB7	0.398768412	0.455744494	0.464214041	0.439575649	0.455744494	0.398768412	0.464214041	0	macaque	human	0.729101329	0.594003148	0.322783936	1	0.470459855	6337	0.381058328
ABCB8	0.609199273	0.708625518	0.541374168	0.619732986	0.609199273	0.541374168	0.708625518	0	macaque	human	0.293413847	0.64278047	0.621618402	1	0.706599408	13321	0.801022249
ABCB8	0.609199273	0.708625518	0.541374168	0.619732986	0.609199273	0.541374168	0.708625518	0	human	marmoset	0.64278047	0.475212685	0.706599408	2	0.706599408	13321	0.801022249
ABCB8	0.609199273	0.708625518	0.541374168	0.619732986	0.609199273	0.541374168	0.708625518	0	marmoset	macaque	0.475212685	0.293413847	0.712205811	2	0.706599408	13321	0.801022249
ABCB8	0.609199273	0.708625518	0.541374168	0.619732986	0.609199273	0.541374168	0.708625518	0	marmoset	human	0.475212685	0.64278047	0.706599408	1	0.706599408	13321	0.801022249
ABCB8	0.609199273	0.708625518	0.541374168	0.619732986	0.609199273	0.541374168	0.708625518	0	human	macaque	0.64278047	0.293413847	0.621618402	2	0.706599408	13321	0.801022249
ABCB8	0.609199273	0.708625518	0.541374168	0.619732986	0.609199273	0.541374168	0.708625518	0	macaque	marmoset	0.293413847	0.475212685	0.712205811	1	0.706599408	13321	0.801022249
ABCB9	0.482403779	0.551689221	0.624254746	0.552782582	0.551689221	0.482403779	0.624254746	0	human	macaque	1.218274797	1.187289506	0.795666224	2	0.808652923	15467	0.930066146
ABCB9	0.482403779	0.551689221	0.624254746	0.552782582	0.551689221	0.482403779	0.624254746	0	macaque	marmoset	1.187289506	0.975682657	0.888135532	1	0.808652923	15467	0.930066146
ABCB9	0.482403779	0.551689221	0.624254746	0.552782582	0.551689221	0.482403779	0.624254746	0	marmoset	macaque	0.975682657	1.187289506	0.888135532	2	0.808652923	15467	0.930066146
ABCB9	0.482403779	0.551689221	0.624254746	0.552782582	0.551689221	0.482403779	0.624254746	0	marmoset	human	0.975682657	1.218274797	0.808652923	1	0.808652923	15467	0.930066146
ABCB9	0.482403779	0.551689221	0.624254746	0.552782582	0.551689221	0.482403779	0.624254746	0	human	marmoset	1.218274797	0.975682657	0.808652923	2	0.808652923	15467	0.930066146
ABCB9	0.482403779	0.551689221	0.624254746	0.552782582	0.551689221	0.482403779	0.624254746	0	macaque	human	1.187289506	1.218274797	0.795666224	1	0.808652923	15467	0.930066146
ABCC1	0.468222893	0.535792617	0.399846059	0.467953856	0.468222893	0.399846059	0.535792617	0	macaque	marmoset	1.026892642	1.360100388	0.615019789	1	0.558729814	8718	0.524233313
ABCC1	0.468222893	0.535792617	0.399846059	0.467953856	0.468222893	0.399846059	0.535792617	0	human	marmoset	0.975184128	1.360100388	0.535225977	2	0.558729814	8718	0.524233313
ABCC1	0.468222893	0.535792617	0.399846059	0.467953856	0.468222893	0.399846059	0.535792617	0	marmoset	macaque	1.360100388	1.026892642	0.615019789	2	0.558729814	8718	0.524233313
ABCC1	0.468222893	0.535792617	0.399846059	0.467953856	0.468222893	0.399846059	0.535792617	0	macaque	human	1.026892642	0.975184128	0.558729814	1	0.558729814	8718	0.524233313
ABCC1	0.468222893	0.535792617	0.399846059	0.467953856	0.468222893	0.399846059	0.535792617	0	human	macaque	0.975184128	1.026892642	0.558729814	2	0.558729814	8718	0.524233313
ABCC1	0.468222893	0.535792617	0.399846059	0.467953856	0.468222893	0.399846059	0.535792617	0	marmoset	human	1.360100388	0.975184128	0.535225977	1	0.558729814	8718	0.524233313
ABCC10	0.554730801	0.53836278	0.5896037	0.560899094	0.554730801	0.53836278	0.5896037	0	human	macaque	0.497405266	0.719672198	0.710261734	2	0.710261734	13418	0.806855081
ABCC10	0.554730801	0.53836278	0.5896037	0.560899094	0.554730801	0.53836278	0.5896037	0	marmoset	macaque	0.428834568	0.719672198	0.788975343	2	0.710261734	13418	0.806855081
ABCC10	0.554730801	0.53836278	0.5896037	0.560899094	0.554730801	0.53836278	0.5896037	0	human	marmoset	0.497405266	0.428834568	0.710128813	2	0.710261734	13418	0.806855081
ABCC10	0.554730801	0.53836278	0.5896037	0.560899094	0.554730801	0.53836278	0.5896037	0	macaque	marmoset	0.719672198	0.428834568	0.788975343	1	0.710261734	13418	0.806855081
ABCC10	0.554730801	0.53836278	0.5896037	0.560899094	0.554730801	0.53836278	0.5896037	0	marmoset	human	0.428834568	0.497405266	0.710128813	1	0.710261734	13418	0.806855081
ABCC10	0.554730801	0.53836278	0.5896037	0.560899094	0.554730801	0.53836278	0.5896037	0	macaque	human	0.719672198	0.497405266	0.710261734	1	0.710261734	13418	0.806855081
ABCC11	0	0	0	0	0	0	0	0	marmoset	macaque	0.037116921	0.065929144	0.608837396	2	0.608837396	10292	0.618881539
ABCC11	0	0	0	0	0	0	0	0	macaque	human	0.065929144	0.123992256	0.684503887	1	0.608837396	10292	0.618881539
ABCC11	0	0	0	0	0	0	0	0	human	marmoset	0.123992256	0.037116921	0.590428652	2	0.608837396	10292	0.618881539
ABCC11	0	0	0	0	0	0	0	0	macaque	marmoset	0.065929144	0.037116921	0.608837396	1	0.608837396	10292	0.618881539
ABCC11	0	0	0	0	0	0	0	0	marmoset	human	0.037116921	0.123992256	0.590428652	1	0.608837396	10292	0.618881539
ABCC11	0	0	0	0	0	0	0	0	human	macaque	0.123992256	0.065929144	0.684503887	2	0.608837396	10292	0.618881539
ABCC12	0	0	0	0	0	0	0	0	macaque	human	0.041587061	0.029929285	0.087444261	1	0.060242601	1367	0.082200842
ABCC12	0	0	0	0	0	0	0	0	marmoset	human	0.010507179	0.029929285	0.060242601	1	0.060242601	1367	0.082200842
ABCC12	0	0	0	0	0	0	0	0	human	macaque	0.029929285	0.041587061	0.087444261	2	0.060242601	1367	0.082200842
ABCC12	0	0	0	0	0	0	0	0	marmoset	macaque	0.010507179	0.041587061	0.035023816	2	0.060242601	1367	0.082200842
ABCC12	0	0	0	0	0	0	0	0	macaque	marmoset	0.041587061	0.010507179	0.035023816	1	0.060242601	1367	0.082200842
ABCC12	0	0	0	0	0	0	0	0	human	marmoset	0.029929285	0.010507179	0.060242601	2	0.060242601	1367	0.082200842
ABCC2	0	0	0.974269563	0.324756521	0	0	0.974269563	0.333333333	marmoset	human	0.108418796	0.046569352	0.315172675	1	0.315172675	3701	0.222549609
ABCC2	0	0	0.974269563	0.324756521	0	0	0.974269563	0.333333333	macaque	marmoset	0.076475355	0.108418796	0.585572949	1	0.315172675	3701	0.222549609
ABCC2	0	0	0.974269563	0.324756521	0	0	0.974269563	0.333333333	human	macaque	0.046569352	0.076475355	0.156074017	2	0.315172675	3701	0.222549609
ABCC2	0	0	0.974269563	0.324756521	0	0	0.974269563	0.333333333	marmoset	macaque	0.108418796	0.076475355	0.585572949	2	0.315172675	3701	0.222549609
ABCC2	0	0	0.974269563	0.324756521	0	0	0.974269563	0.333333333	macaque	human	0.076475355	0.046569352	0.156074017	1	0.315172675	3701	0.222549609
ABCC2	0	0	0.974269563	0.324756521	0	0	0.974269563	0.333333333	human	marmoset	0.046569352	0.108418796	0.315172675	2	0.315172675	3701	0.222549609
ABCC3	0.902470218	0.902055892	0	0.601508703	0.902055892	0	0.902470218	2	macaque	human	0.185445433	0.148495608	0.715067506	1	0.072078793	1446	0.086951293
ABCC3	0.902470218	0.902055892	0	0.601508703	0.902055892	0	0.902470218	2	human	marmoset	0.148495608	0.074037611	0.072078793	2	0.072078793	1446	0.086951293
ABCC3	0.902470218	0.902055892	0	0.601508703	0.902055892	0	0.902470218	2	macaque	marmoset	0.185445433	0.074037611	0.065098185	1	0.072078793	1446	0.086951293
ABCC3	0.902470218	0.902055892	0	0.601508703	0.902055892	0	0.902470218	2	human	macaque	0.148495608	0.185445433	0.715067506	2	0.072078793	1446	0.086951293
ABCC3	0.902470218	0.902055892	0	0.601508703	0.902055892	0	0.902470218	2	marmoset	macaque	0.074037611	0.185445433	0.065098185	2	0.072078793	1446	0.086951293
ABCC3	0.902470218	0.902055892	0	0.601508703	0.902055892	0	0.902470218	2	marmoset	human	0.074037611	0.148495608	0.072078793	1	0.072078793	1446	0.086951293
ABCC4	0.74878147	0.702510345	0.475772125	0.642354647	0.702510345	0.475772125	0.74878147	0	macaque	marmoset	1.491891168	1.066165961	0.080888048	1	0.080888048	1514	0.091040289
ABCC4	0.74878147	0.702510345	0.475772125	0.642354647	0.702510345	0.475772125	0.74878147	0	macaque	human	1.491891168	1.192612866	0.530439723	1	0.080888048	1514	0.091040289
ABCC4	0.74878147	0.702510345	0.475772125	0.642354647	0.702510345	0.475772125	0.74878147	0	marmoset	human	1.066165961	1.192612866	0.060887322	1	0.080888048	1514	0.091040289
ABCC4	0.74878147	0.702510345	0.475772125	0.642354647	0.702510345	0.475772125	0.74878147	0	marmoset	macaque	1.066165961	1.491891168	0.080888048	2	0.080888048	1514	0.091040289
ABCC4	0.74878147	0.702510345	0.475772125	0.642354647	0.702510345	0.475772125	0.74878147	0	human	macaque	1.192612866	1.491891168	0.530439723	2	0.080888048	1514	0.091040289
ABCC4	0.74878147	0.702510345	0.475772125	0.642354647	0.702510345	0.475772125	0.74878147	0	human	marmoset	1.192612866	1.066165961	0.060887322	2	0.080888048	1514	0.091040289
ABCC5	0.306467276	0.313701158	0.330539965	0.3169028	0.313701158	0.306467276	0.330539965	0	macaque	human	1.676547335	1.402637653	0.761787756	1	0.760533065	14644	0.88057727
ABCC5	0.306467276	0.313701158	0.330539965	0.3169028	0.313701158	0.306467276	0.330539965	0	macaque	marmoset	1.676547335	1.60502435	0.760533065	1	0.760533065	14644	0.88057727
ABCC5	0.306467276	0.313701158	0.330539965	0.3169028	0.313701158	0.306467276	0.330539965	0	human	marmoset	1.402637653	1.60502435	0.74868102	2	0.760533065	14644	0.88057727
ABCC5	0.306467276	0.313701158	0.330539965	0.3169028	0.313701158	0.306467276	0.330539965	0	human	macaque	1.402637653	1.676547335	0.761787756	2	0.760533065	14644	0.88057727
ABCC5	0.306467276	0.313701158	0.330539965	0.3169028	0.313701158	0.306467276	0.330539965	0	marmoset	human	1.60502435	1.402637653	0.74868102	1	0.760533065	14644	0.88057727
ABCC5	0.306467276	0.313701158	0.330539965	0.3169028	0.313701158	0.306467276	0.330539965	0	marmoset	macaque	1.60502435	1.676547335	0.760533065	2	0.760533065	14644	0.88057727
ABCC6	0	0.889677497	0.720178792	0.536618763	0.720178792	0	0.889677497	1	marmoset	human	0.38387046	0.094409613	0.279533923	1	0.446682471	5819	0.349909802
ABCC6	0	0.889677497	0.720178792	0.536618763	0.720178792	0	0.889677497	1	human	macaque	0.094409613	0.258023918	0.446682471	2	0.446682471	5819	0.349909802
ABCC6	0	0.889677497	0.720178792	0.536618763	0.720178792	0	0.889677497	1	marmoset	macaque	0.38387046	0.258023918	0.538683012	2	0.446682471	5819	0.349909802
ABCC6	0	0.889677497	0.720178792	0.536618763	0.720178792	0	0.889677497	1	macaque	marmoset	0.258023918	0.38387046	0.538683012	1	0.446682471	5819	0.349909802
ABCC6	0	0.889677497	0.720178792	0.536618763	0.720178792	0	0.889677497	1	macaque	human	0.258023918	0.094409613	0.446682471	1	0.446682471	5819	0.349909802
ABCC6	0	0.889677497	0.720178792	0.536618763	0.720178792	0	0.889677497	1	human	marmoset	0.094409613	0.38387046	0.279533923	2	0.446682471	5819	0.349909802
ABCC8	0.565478211	0.652414096	0.766712389	0.661534899	0.652414096	0.565478211	0.766712389	0	human	macaque	0.912928836	0.977597599	0.718444877	2	0.706725574	13327	0.801383043
ABCC8	0.565478211	0.652414096	0.766712389	0.661534899	0.652414096	0.565478211	0.766712389	0	macaque	marmoset	0.977597599	1.005501077	0.706725574	1	0.706725574	13327	0.801383043
ABCC8	0.565478211	0.652414096	0.766712389	0.661534899	0.652414096	0.565478211	0.766712389	0	human	marmoset	0.912928836	1.005501077	0.602023332	2	0.706725574	13327	0.801383043
ABCC8	0.565478211	0.652414096	0.766712389	0.661534899	0.652414096	0.565478211	0.766712389	0	marmoset	macaque	1.005501077	0.977597599	0.706725574	2	0.706725574	13327	0.801383043
ABCC8	0.565478211	0.652414096	0.766712389	0.661534899	0.652414096	0.565478211	0.766712389	0	marmoset	human	1.005501077	0.912928836	0.602023332	1	0.706725574	13327	0.801383043
ABCC8	0.565478211	0.652414096	0.766712389	0.661534899	0.652414096	0.565478211	0.766712389	0	macaque	human	0.977597599	0.912928836	0.718444877	1	0.706725574	13327	0.801383043
ABCC9	0.941993003	0.976029735	0.911728357	0.943250365	0.941993003	0.911728357	0.976029735	9.666666667	macaque	human	0.763398475	0.781360167	0.874996602	1	0.804149546	15400	0.926037282
ABCC9	0.941993003	0.976029735	0.911728357	0.943250365	0.941993003	0.911728357	0.976029735	9.666666667	marmoset	human	0.793248104	0.781360167	0.603998058	1	0.804149546	15400	0.926037282
ABCC9	0.941993003	0.976029735	0.911728357	0.943250365	0.941993003	0.911728357	0.976029735	9.666666667	marmoset	macaque	0.793248104	0.763398475	0.804149546	2	0.804149546	15400	0.926037282
ABCC9	0.941993003	0.976029735	0.911728357	0.943250365	0.941993003	0.911728357	0.976029735	9.666666667	human	marmoset	0.781360167	0.793248104	0.603998058	2	0.804149546	15400	0.926037282
ABCC9	0.941993003	0.976029735	0.911728357	0.943250365	0.941993003	0.911728357	0.976029735	9.666666667	macaque	marmoset	0.763398475	0.793248104	0.804149546	1	0.804149546	15400	0.926037282
ABCC9	0.941993003	0.976029735	0.911728357	0.943250365	0.941993003	0.911728357	0.976029735	9.666666667	human	macaque	0.781360167	0.763398475	0.874996602	2	0.804149546	15400	0.926037282
ABCD1	0	0	0	0	0	0	0	0	macaque	marmoset	0.111806151	0.062392199	0.449154501	1	0.35603822	4248	0.255441972
ABCD1	0	0	0	0	0	0	0	0	macaque	human	0.111806151	0.068533893	0.340222	1	0.35603822	4248	0.255441972
ABCD1	0	0	0	0	0	0	0	0	human	marmoset	0.068533893	0.062392199	0.35603822	2	0.35603822	4248	0.255441972
ABCD1	0	0	0	0	0	0	0	0	human	macaque	0.068533893	0.111806151	0.340222	2	0.35603822	4248	0.255441972
ABCD1	0	0	0	0	0	0	0	0	marmoset	human	0.062392199	0.068533893	0.35603822	1	0.35603822	4248	0.255441972
ABCD1	0	0	0	0	0	0	0	0	marmoset	macaque	0.062392199	0.111806151	0.449154501	2	0.35603822	4248	0.255441972
ABCD2	0.557737044	0.580686154	0.576006106	0.571476435	0.576006106	0.557737044	0.580686154	0	marmoset	human	1.543558115	1.135008915	0.788781673	1	0.639601784	11313	0.680276609
ABCD2	0.557737044	0.580686154	0.576006106	0.571476435	0.576006106	0.557737044	0.580686154	0	human	macaque	1.135008915	0.912981832	0.575616566	2	0.639601784	11313	0.680276609
ABCD2	0.557737044	0.580686154	0.576006106	0.571476435	0.576006106	0.557737044	0.580686154	0	macaque	human	0.912981832	1.135008915	0.575616566	1	0.639601784	11313	0.680276609
ABCD2	0.557737044	0.580686154	0.576006106	0.571476435	0.576006106	0.557737044	0.580686154	0	marmoset	macaque	1.543558115	0.912981832	0.639601784	2	0.639601784	11313	0.680276609
ABCD2	0.557737044	0.580686154	0.576006106	0.571476435	0.576006106	0.557737044	0.580686154	0	macaque	marmoset	0.912981832	1.543558115	0.639601784	1	0.639601784	11313	0.680276609
ABCD2	0.557737044	0.580686154	0.576006106	0.571476435	0.576006106	0.557737044	0.580686154	0	human	marmoset	1.135008915	1.543558115	0.788781673	2	0.639601784	11313	0.680276609
ABCD3	0.377200653	0.312626612	0.426787858	0.372205041	0.377200653	0.312626612	0.426787858	0	human	macaque	0.762641506	0.996513443	0.381237664	2	0.419742577	5255	0.315995189
ABCD3	0.377200653	0.312626612	0.426787858	0.372205041	0.377200653	0.312626612	0.426787858	0	macaque	marmoset	0.996513443	0.896317217	0.572377756	1	0.419742577	5255	0.315995189
ABCD3	0.377200653	0.312626612	0.426787858	0.372205041	0.377200653	0.312626612	0.426787858	0	human	marmoset	0.762641506	0.896317217	0.419742577	2	0.419742577	5255	0.315995189
ABCD3	0.377200653	0.312626612	0.426787858	0.372205041	0.377200653	0.312626612	0.426787858	0	macaque	human	0.996513443	0.762641506	0.381237664	1	0.419742577	5255	0.315995189
ABCD3	0.377200653	0.312626612	0.426787858	0.372205041	0.377200653	0.312626612	0.426787858	0	marmoset	macaque	0.896317217	0.996513443	0.572377756	2	0.419742577	5255	0.315995189
ABCD3	0.377200653	0.312626612	0.426787858	0.372205041	0.377200653	0.312626612	0.426787858	0	marmoset	human	0.896317217	0.762641506	0.419742577	1	0.419742577	5255	0.315995189
ABCD4	0.539210357	0.495121297	0.527188064	0.520506573	0.527188064	0.495121297	0.539210357	0	macaque	marmoset	0.528528945	0.431040975	0.634791428	1	0.559326341	8743	0.525736621
ABCD4	0.539210357	0.495121297	0.527188064	0.520506573	0.527188064	0.495121297	0.539210357	0	marmoset	macaque	0.431040975	0.528528945	0.634791428	2	0.559326341	8743	0.525736621
ABCD4	0.539210357	0.495121297	0.527188064	0.520506573	0.527188064	0.495121297	0.539210357	0	human	marmoset	0.63610332	0.431040975	0.559326341	2	0.559326341	8743	0.525736621
ABCD4	0.539210357	0.495121297	0.527188064	0.520506573	0.527188064	0.495121297	0.539210357	0	macaque	human	0.528528945	0.63610332	0.475113947	1	0.559326341	8743	0.525736621
ABCD4	0.539210357	0.495121297	0.527188064	0.520506573	0.527188064	0.495121297	0.539210357	0	marmoset	human	0.431040975	0.63610332	0.559326341	1	0.559326341	8743	0.525736621
ABCD4	0.539210357	0.495121297	0.527188064	0.520506573	0.527188064	0.495121297	0.539210357	0	human	macaque	0.63610332	0.528528945	0.475113947	2	0.559326341	8743	0.525736621
ABCE1	0.450844189	0.4184893	0.386363164	0.418565551	0.4184893	0.386363164	0.450844189	0	human	marmoset	0.667932392	0.744752874	0.572675886	2	0.572675886	9144	0.549849669
ABCE1	0.450844189	0.4184893	0.386363164	0.418565551	0.4184893	0.386363164	0.450844189	0	human	macaque	0.667932392	0.634546443	0.397564779	2	0.572675886	9144	0.549849669
ABCE1	0.450844189	0.4184893	0.386363164	0.418565551	0.4184893	0.386363164	0.450844189	0	marmoset	macaque	0.744752874	0.634546443	0.659076202	2	0.572675886	9144	0.549849669
ABCE1	0.450844189	0.4184893	0.386363164	0.418565551	0.4184893	0.386363164	0.450844189	0	macaque	human	0.634546443	0.667932392	0.397564779	1	0.572675886	9144	0.549849669
ABCE1	0.450844189	0.4184893	0.386363164	0.418565551	0.4184893	0.386363164	0.450844189	0	marmoset	human	0.744752874	0.667932392	0.572675886	1	0.572675886	9144	0.549849669
ABCE1	0.450844189	0.4184893	0.386363164	0.418565551	0.4184893	0.386363164	0.450844189	0	macaque	marmoset	0.634546443	0.744752874	0.659076202	1	0.572675886	9144	0.549849669
ABCF1	0.574550363	0.56032288	0.537176829	0.557350024	0.56032288	0.537176829	0.574550363	0	macaque	marmoset	0.420780273	0.341702152	0.759438635	1	0.56238361	8846	0.531930247
ABCF1	0.574550363	0.56032288	0.537176829	0.557350024	0.56032288	0.537176829	0.574550363	0	macaque	human	0.420780273	0.338742623	0.535669464	1	0.56238361	8846	0.531930247
ABCF1	0.574550363	0.56032288	0.537176829	0.557350024	0.56032288	0.537176829	0.574550363	0	human	marmoset	0.338742623	0.341702152	0.56238361	2	0.56238361	8846	0.531930247
ABCF1	0.574550363	0.56032288	0.537176829	0.557350024	0.56032288	0.537176829	0.574550363	0	human	macaque	0.338742623	0.420780273	0.535669464	2	0.56238361	8846	0.531930247
ABCF1	0.574550363	0.56032288	0.537176829	0.557350024	0.56032288	0.537176829	0.574550363	0	marmoset	macaque	0.341702152	0.420780273	0.759438635	2	0.56238361	8846	0.531930247
ABCF1	0.574550363	0.56032288	0.537176829	0.557350024	0.56032288	0.537176829	0.574550363	0	marmoset	human	0.341702152	0.338742623	0.56238361	1	0.56238361	8846	0.531930247
ABCF2	0.70763365	0.631908932	0.608652627	0.649398403	0.631908932	0.608652627	0.70763365	0	macaque	marmoset	0.263410697	0.212418473	0.850404219	1	0.642745462	11420	0.686710764
ABCF2	0.70763365	0.631908932	0.608652627	0.649398403	0.631908932	0.608652627	0.70763365	0	marmoset	human	0.212418473	0.354524435	0.638451775	1	0.642745462	11420	0.686710764
ABCF2	0.70763365	0.631908932	0.608652627	0.649398403	0.631908932	0.608652627	0.70763365	0	marmoset	macaque	0.212418473	0.263410697	0.850404219	2	0.642745462	11420	0.686710764
ABCF2	0.70763365	0.631908932	0.608652627	0.649398403	0.631908932	0.608652627	0.70763365	0	human	marmoset	0.354524435	0.212418473	0.638451775	2	0.642745462	11420	0.686710764
ABCF2	0.70763365	0.631908932	0.608652627	0.649398403	0.631908932	0.608652627	0.70763365	0	macaque	human	0.263410697	0.354524435	0.642745462	1	0.642745462	11420	0.686710764
ABCF2	0.70763365	0.631908932	0.608652627	0.649398403	0.631908932	0.608652627	0.70763365	0	human	macaque	0.354524435	0.263410697	0.642745462	2	0.642745462	11420	0.686710764
ABCF3	0.820374276	0.661648467	0.948451418	0.810158054	0.820374276	0.661648467	0.948451418	0.333333333	macaque	human	0.295883138	0.294665871	0.640384478	1	0.640384478	11336	0.681659651
ABCF3	0.820374276	0.661648467	0.948451418	0.810158054	0.820374276	0.661648467	0.948451418	0.333333333	human	marmoset	0.294665871	0.170609648	0.62135158	2	0.640384478	11336	0.681659651
ABCF3	0.820374276	0.661648467	0.948451418	0.810158054	0.820374276	0.661648467	0.948451418	0.333333333	macaque	marmoset	0.295883138	0.170609648	0.814043994	1	0.640384478	11336	0.681659651
ABCF3	0.820374276	0.661648467	0.948451418	0.810158054	0.820374276	0.661648467	0.948451418	0.333333333	human	macaque	0.294665871	0.295883138	0.640384478	2	0.640384478	11336	0.681659651
ABCF3	0.820374276	0.661648467	0.948451418	0.810158054	0.820374276	0.661648467	0.948451418	0.333333333	marmoset	macaque	0.170609648	0.295883138	0.814043994	2	0.640384478	11336	0.681659651
ABCF3	0.820374276	0.661648467	0.948451418	0.810158054	0.820374276	0.661648467	0.948451418	0.333333333	marmoset	human	0.170609648	0.294665871	0.62135158	1	0.640384478	11336	0.681659651
ABCG1	0.476107769	0.504489619	0.547984421	0.50952727	0.504489619	0.476107769	0.547984421	0	marmoset	human	0.616621593	0.542716955	0.668232813	1	0.668232813	12201	0.733674083
ABCG1	0.476107769	0.504489619	0.547984421	0.50952727	0.504489619	0.476107769	0.547984421	0	human	marmoset	0.542716955	0.616621593	0.668232813	2	0.668232813	12201	0.733674083
ABCG1	0.476107769	0.504489619	0.547984421	0.50952727	0.504489619	0.476107769	0.547984421	0	human	macaque	0.542716955	0.819800527	0.568634605	2	0.668232813	12201	0.733674083
ABCG1	0.476107769	0.504489619	0.547984421	0.50952727	0.504489619	0.476107769	0.547984421	0	marmoset	macaque	0.616621593	0.819800527	0.768146638	2	0.668232813	12201	0.733674083
ABCG1	0.476107769	0.504489619	0.547984421	0.50952727	0.504489619	0.476107769	0.547984421	0	macaque	human	0.819800527	0.542716955	0.568634605	1	0.668232813	12201	0.733674083
ABCG1	0.476107769	0.504489619	0.547984421	0.50952727	0.504489619	0.476107769	0.547984421	0	macaque	marmoset	0.819800527	0.616621593	0.768146638	1	0.668232813	12201	0.733674083
ABCG2	0.965688569	0.910573966	0.965672728	0.947311755	0.965672728	0.910573966	0.965688569	9	marmoset	macaque	0.65631309	1.073798221	0.915139733	2	0.915139733	16345	0.982862297
ABCG2	0.965688569	0.910573966	0.965672728	0.947311755	0.965672728	0.910573966	0.965688569	9	macaque	marmoset	1.073798221	0.65631309	0.915139733	1	0.915139733	16345	0.982862297
ABCG2	0.965688569	0.910573966	0.965672728	0.947311755	0.965672728	0.910573966	0.965688569	9	human	macaque	0.817211442	1.073798221	0.870619855	2	0.915139733	16345	0.982862297
ABCG2	0.965688569	0.910573966	0.965672728	0.947311755	0.965672728	0.910573966	0.965688569	9	marmoset	human	0.65631309	0.817211442	0.934114616	1	0.915139733	16345	0.982862297
ABCG2	0.965688569	0.910573966	0.965672728	0.947311755	0.965672728	0.910573966	0.965688569	9	macaque	human	1.073798221	0.817211442	0.870619855	1	0.915139733	16345	0.982862297
ABCG2	0.965688569	0.910573966	0.965672728	0.947311755	0.965672728	0.910573966	0.965688569	9	human	marmoset	0.817211442	0.65631309	0.934114616	2	0.915139733	16345	0.982862297
ABCG4	0.762173997	0.732419694	0.759882965	0.751492219	0.759882965	0.732419694	0.762173997	0.333333333	macaque	human	0.496462033	0.447714021	0.79584645	1	0.856758972	15992	0.961635598
ABCG4	0.762173997	0.732419694	0.759882965	0.751492219	0.759882965	0.732419694	0.762173997	0.333333333	marmoset	human	0.395896077	0.447714021	0.856758972	1	0.856758972	15992	0.961635598
ABCG4	0.762173997	0.732419694	0.759882965	0.751492219	0.759882965	0.732419694	0.762173997	0.333333333	marmoset	macaque	0.395896077	0.496462033	0.905117228	2	0.856758972	15992	0.961635598
ABCG4	0.762173997	0.732419694	0.759882965	0.751492219	0.759882965	0.732419694	0.762173997	0.333333333	macaque	marmoset	0.496462033	0.395896077	0.905117228	1	0.856758972	15992	0.961635598
ABCG4	0.762173997	0.732419694	0.759882965	0.751492219	0.759882965	0.732419694	0.762173997	0.333333333	human	marmoset	0.447714021	0.395896077	0.856758972	2	0.856758972	15992	0.961635598
ABCG4	0.762173997	0.732419694	0.759882965	0.751492219	0.759882965	0.732419694	0.762173997	0.333333333	human	macaque	0.447714021	0.496462033	0.79584645	2	0.856758972	15992	0.961635598
ABCG5	0	0.781276863	0	0.260425621	0	0	0.781276863	0	human	marmoset	0.172765463	0.134348792	0.708219652	2	0.708219652	13371	0.804028863
ABCG5	0	0.781276863	0	0.260425621	0	0	0.781276863	0	macaque	marmoset	0.229305539	0.134348792	0.849272822	1	0.708219652	13371	0.804028863
ABCG5	0	0.781276863	0	0.260425621	0	0	0.781276863	0	human	macaque	0.172765463	0.229305539	0.673314529	2	0.708219652	13371	0.804028863
ABCG5	0	0.781276863	0	0.260425621	0	0	0.781276863	0	marmoset	macaque	0.134348792	0.229305539	0.849272822	2	0.708219652	13371	0.804028863
ABCG5	0	0.781276863	0	0.260425621	0	0	0.781276863	0	marmoset	human	0.134348792	0.172765463	0.708219652	1	0.708219652	13371	0.804028863
ABCG5	0	0.781276863	0	0.260425621	0	0	0.781276863	0	macaque	human	0.229305539	0.172765463	0.673314529	1	0.708219652	13371	0.804028863
ABCG8	0.812735994	0	0.980828822	0.597854939	0.812735994	0	0.980828822	0.333333333	marmoset	macaque	0.033599014	0.030737781	0.49381621	2	0.49381621	6884	0.413950692
ABCG8	0.812735994	0	0.980828822	0.597854939	0.812735994	0	0.980828822	0.333333333	macaque	human	0.030737781	0.394799429	0.615960796	1	0.49381621	6884	0.413950692
ABCG8	0.812735994	0	0.980828822	0.597854939	0.812735994	0	0.980828822	0.333333333	human	macaque	0.394799429	0.030737781	0.615960796	2	0.49381621	6884	0.413950692
ABCG8	0.812735994	0	0.980828822	0.597854939	0.812735994	0	0.980828822	0.333333333	human	marmoset	0.394799429	0.033599014	0.462301418	2	0.49381621	6884	0.413950692
ABCG8	0.812735994	0	0.980828822	0.597854939	0.812735994	0	0.980828822	0.333333333	macaque	marmoset	0.030737781	0.033599014	0.49381621	1	0.49381621	6884	0.413950692
ABCG8	0.812735994	0	0.980828822	0.597854939	0.812735994	0	0.980828822	0.333333333	marmoset	human	0.033599014	0.394799429	0.462301418	1	0.49381621	6884	0.413950692
ABHD1	0	0.867989104	0	0.289329701	0	0	0.867989104	0	human	macaque	0.061497949	0.106077551	0.220355811	2	0.220355811	2645	0.15904991
ABHD1	0	0.867989104	0	0.289329701	0	0	0.867989104	0	macaque	human	0.106077551	0.061497949	0.220355811	1	0.220355811	2645	0.15904991
ABHD1	0	0.867989104	0	0.289329701	0	0	0.867989104	0	marmoset	human	0.040772904	0.061497949	-0.04154265	1	0.220355811	2645	0.15904991
ABHD1	0	0.867989104	0	0.289329701	0	0	0.867989104	0	human	marmoset	0.061497949	0.040772904	-0.04154265	2	0.220355811	2645	0.15904991
ABHD1	0	0.867989104	0	0.289329701	0	0	0.867989104	0	macaque	marmoset	0.106077551	0.040772904	0.522843364	1	0.220355811	2645	0.15904991
ABHD1	0	0.867989104	0	0.289329701	0	0	0.867989104	0	marmoset	macaque	0.040772904	0.106077551	0.522843364	2	0.220355811	2645	0.15904991
ABHD10	0.537029421	0.594841805	0.568780808	0.566884011	0.568780808	0.537029421	0.594841805	0	human	macaque	0.541200536	0.469889311	0.543324213	2	0.589602233	9700	0.583283223
ABHD10	0.537029421	0.594841805	0.568780808	0.566884011	0.568780808	0.537029421	0.594841805	0	marmoset	human	0.438988734	0.541200536	0.589602233	1	0.589602233	9700	0.583283223
ABHD10	0.537029421	0.594841805	0.568780808	0.566884011	0.568780808	0.537029421	0.594841805	0	macaque	human	0.469889311	0.541200536	0.543324213	1	0.589602233	9700	0.583283223
ABHD10	0.537029421	0.594841805	0.568780808	0.566884011	0.568780808	0.537029421	0.594841805	0	human	marmoset	0.541200536	0.438988734	0.589602233	2	0.589602233	9700	0.583283223
ABHD10	0.537029421	0.594841805	0.568780808	0.566884011	0.568780808	0.537029421	0.594841805	0	marmoset	macaque	0.438988734	0.469889311	0.825712142	2	0.589602233	9700	0.583283223
ABHD10	0.537029421	0.594841805	0.568780808	0.566884011	0.568780808	0.537029421	0.594841805	0	macaque	marmoset	0.469889311	0.438988734	0.825712142	1	0.589602233	9700	0.583283223
ABHD11	0.874761108	0	0	0.291587036	0	0	0.874761108	0	marmoset	human	0.098481485	0.12616194	0.525398293	1	0.525398293	7761	0.466686711
ABHD11	0.874761108	0	0	0.291587036	0	0	0.874761108	0	human	macaque	0.12616194	0.10786799	0.487176767	2	0.525398293	7761	0.466686711
ABHD11	0.874761108	0	0	0.291587036	0	0	0.874761108	0	macaque	human	0.10786799	0.12616194	0.487176767	1	0.525398293	7761	0.466686711
ABHD11	0.874761108	0	0	0.291587036	0	0	0.874761108	0	marmoset	macaque	0.098481485	0.10786799	0.754664271	2	0.525398293	7761	0.466686711
ABHD11	0.874761108	0	0	0.291587036	0	0	0.874761108	0	human	marmoset	0.12616194	0.098481485	0.525398293	2	0.525398293	7761	0.466686711
ABHD11	0.874761108	0	0	0.291587036	0	0	0.874761108	0	macaque	marmoset	0.10786799	0.098481485	0.754664271	1	0.525398293	7761	0.466686711
ABHD12	0.348176895	0.414012988	0.643047679	0.468412521	0.414012988	0.348176895	0.643047679	0	macaque	human	1.014017908	0.953084287	0.58102017	1	0.58102017	9439	0.567588695
ABHD12	0.348176895	0.414012988	0.643047679	0.468412521	0.414012988	0.348176895	0.643047679	0	human	marmoset	0.953084287	1.242518598	0.512129779	2	0.58102017	9439	0.567588695
ABHD12	0.348176895	0.414012988	0.643047679	0.468412521	0.414012988	0.348176895	0.643047679	0	macaque	marmoset	1.014017908	1.242518598	0.599259739	1	0.58102017	9439	0.567588695
ABHD12	0.348176895	0.414012988	0.643047679	0.468412521	0.414012988	0.348176895	0.643047679	0	marmoset	human	1.242518598	0.953084287	0.512129779	1	0.58102017	9439	0.567588695
ABHD12	0.348176895	0.414012988	0.643047679	0.468412521	0.414012988	0.348176895	0.643047679	0	human	macaque	0.953084287	1.014017908	0.58102017	2	0.58102017	9439	0.567588695
ABHD12	0.348176895	0.414012988	0.643047679	0.468412521	0.414012988	0.348176895	0.643047679	0	marmoset	macaque	1.242518598	1.014017908	0.599259739	2	0.58102017	9439	0.567588695
ABHD12B	0.861600822	0.788100911	0.857990868	0.835897533	0.857990868	0.788100911	0.861600822	0.333333333	marmoset	macaque	0.23662762	0.439723183	0.599059228	2	0.599059228	9985	0.600420926
ABHD12B	0.861600822	0.788100911	0.857990868	0.835897533	0.857990868	0.788100911	0.861600822	0.333333333	marmoset	human	0.23662762	0.755942801	0.348044612	1	0.599059228	9985	0.600420926
ABHD12B	0.861600822	0.788100911	0.857990868	0.835897533	0.857990868	0.788100911	0.861600822	0.333333333	macaque	human	0.439723183	0.755942801	0.772178769	1	0.599059228	9985	0.600420926
ABHD12B	0.861600822	0.788100911	0.857990868	0.835897533	0.857990868	0.788100911	0.861600822	0.333333333	macaque	marmoset	0.439723183	0.23662762	0.599059228	1	0.599059228	9985	0.600420926
ABHD12B	0.861600822	0.788100911	0.857990868	0.835897533	0.857990868	0.788100911	0.861600822	0.333333333	human	macaque	0.755942801	0.439723183	0.772178769	2	0.599059228	9985	0.600420926
ABHD12B	0.861600822	0.788100911	0.857990868	0.835897533	0.857990868	0.788100911	0.861600822	0.333333333	human	marmoset	0.755942801	0.23662762	0.348044612	2	0.599059228	9985	0.600420926
ABHD13	0.450698163	0.496041277	0.458345386	0.468361609	0.458345386	0.450698163	0.496041277	0	marmoset	macaque	0.545112697	0.382262619	0.612342424	2	0.446692733	5821	0.350030066
ABHD13	0.450698163	0.496041277	0.458345386	0.468361609	0.458345386	0.450698163	0.496041277	0	macaque	human	0.382262619	0.503257071	0.383572227	1	0.446692733	5821	0.350030066
ABHD13	0.450698163	0.496041277	0.458345386	0.468361609	0.458345386	0.450698163	0.496041277	0	human	marmoset	0.503257071	0.545112697	0.446692733	2	0.446692733	5821	0.350030066
ABHD13	0.450698163	0.496041277	0.458345386	0.468361609	0.458345386	0.450698163	0.496041277	0	human	macaque	0.503257071	0.382262619	0.383572227	2	0.446692733	5821	0.350030066
ABHD13	0.450698163	0.496041277	0.458345386	0.468361609	0.458345386	0.450698163	0.496041277	0	marmoset	human	0.545112697	0.503257071	0.446692733	1	0.446692733	5821	0.350030066
ABHD13	0.450698163	0.496041277	0.458345386	0.468361609	0.458345386	0.450698163	0.496041277	0	macaque	marmoset	0.382262619	0.545112697	0.612342424	1	0.446692733	5821	0.350030066
ABHD14B	0.735549198	0.645836943	0.644918807	0.675434983	0.645836943	0.644918807	0.735549198	0	human	macaque	0.208005771	0.317284558	0.592344832	2	0.453109192	5968	0.358869513
ABHD14B	0.735549198	0.645836943	0.644918807	0.675434983	0.645836943	0.644918807	0.735549198	0	macaque	marmoset	0.317284558	0.230330063	0.453109192	1	0.453109192	5968	0.358869513
ABHD14B	0.735549198	0.645836943	0.644918807	0.675434983	0.645836943	0.644918807	0.735549198	0	human	marmoset	0.208005771	0.230330063	0.253144066	2	0.453109192	5968	0.358869513
ABHD14B	0.735549198	0.645836943	0.644918807	0.675434983	0.645836943	0.644918807	0.735549198	0	marmoset	macaque	0.230330063	0.317284558	0.453109192	2	0.453109192	5968	0.358869513
ABHD14B	0.735549198	0.645836943	0.644918807	0.675434983	0.645836943	0.644918807	0.735549198	0	macaque	human	0.317284558	0.208005771	0.592344832	1	0.453109192	5968	0.358869513
ABHD14B	0.735549198	0.645836943	0.644918807	0.675434983	0.645836943	0.644918807	0.735549198	0	marmoset	human	0.230330063	0.208005771	0.253144066	1	0.453109192	5968	0.358869513
ABHD15	0	0	0	0	0	0	0	0	human	marmoset	0.059099111	0.019632681	0.256898993	2	0.442181781	5726	0.344317498
ABHD15	0	0	0	0	0	0	0	0	human	macaque	0.059099111	0.013800528	0.594457299	2	0.442181781	5726	0.344317498
ABHD15	0	0	0	0	0	0	0	0	macaque	marmoset	0.013800528	0.019632681	0.442181781	1	0.442181781	5726	0.344317498
ABHD15	0	0	0	0	0	0	0	0	marmoset	human	0.019632681	0.059099111	0.256898993	1	0.442181781	5726	0.344317498
ABHD15	0	0	0	0	0	0	0	0	macaque	human	0.013800528	0.059099111	0.594457299	1	0.442181781	5726	0.344317498
ABHD15	0	0	0	0	0	0	0	0	marmoset	macaque	0.019632681	0.013800528	0.442181781	2	0.442181781	5726	0.344317498
ABHD16A	0.487493411	0.494487659	0.446495695	0.476158922	0.487493411	0.446495695	0.494487659	0	macaque	human	0.475335892	0.32922478	0.455261489	1	0.537298489	8077	0.485688515
ABHD16A	0.487493411	0.494487659	0.446495695	0.476158922	0.487493411	0.446495695	0.494487659	0	human	marmoset	0.32922478	0.62482854	0.537298489	2	0.537298489	8077	0.485688515
ABHD16A	0.487493411	0.494487659	0.446495695	0.476158922	0.487493411	0.446495695	0.494487659	0	human	macaque	0.32922478	0.475335892	0.455261489	2	0.537298489	8077	0.485688515
ABHD16A	0.487493411	0.494487659	0.446495695	0.476158922	0.487493411	0.446495695	0.494487659	0	macaque	marmoset	0.475335892	0.62482854	0.615113767	1	0.537298489	8077	0.485688515
ABHD16A	0.487493411	0.494487659	0.446495695	0.476158922	0.487493411	0.446495695	0.494487659	0	marmoset	human	0.62482854	0.32922478	0.537298489	1	0.537298489	8077	0.485688515
ABHD16A	0.487493411	0.494487659	0.446495695	0.476158922	0.487493411	0.446495695	0.494487659	0	marmoset	macaque	0.62482854	0.475335892	0.615113767	2	0.537298489	8077	0.485688515
ABHD16B	0	0	0	0	0	0	0	0	macaque	marmoset	0.001258593	0.002306581	-0.109249434	1	-0.103930173	122	0.00733614
ABHD16B	0	0	0	0	0	0	0	0	human	macaque	0.003200388	0.001258593	-0.045089068	2	-0.103930173	122	0.00733614
ABHD16B	0	0	0	0	0	0	0	0	human	marmoset	0.003200388	0.002306581	-0.103930173	2	-0.103930173	122	0.00733614
ABHD16B	0	0	0	0	0	0	0	0	marmoset	macaque	0.002306581	0.001258593	-0.109249434	2	-0.103930173	122	0.00733614
ABHD16B	0	0	0	0	0	0	0	0	marmoset	human	0.002306581	0.003200388	-0.103930173	1	-0.103930173	122	0.00733614
ABHD16B	0	0	0	0	0	0	0	0	macaque	human	0.001258593	0.003200388	-0.045089068	1	-0.103930173	122	0.00733614
ABHD17A	0.659993804	0.556371408	0.644528704	0.620297972	0.644528704	0.556371408	0.659993804	0.333333333	macaque	marmoset	0.301391553	0.223424829	0.59185571	1	0.429142375	5460	0.328322309
ABHD17A	0.659993804	0.556371408	0.644528704	0.620297972	0.644528704	0.556371408	0.659993804	0.333333333	macaque	human	0.301391553	0.287695126	0.335522581	1	0.429142375	5460	0.328322309
ABHD17A	0.659993804	0.556371408	0.644528704	0.620297972	0.644528704	0.556371408	0.659993804	0.333333333	marmoset	macaque	0.223424829	0.301391553	0.59185571	2	0.429142375	5460	0.328322309
ABHD17A	0.659993804	0.556371408	0.644528704	0.620297972	0.644528704	0.556371408	0.659993804	0.333333333	human	macaque	0.287695126	0.301391553	0.335522581	2	0.429142375	5460	0.328322309
ABHD17A	0.659993804	0.556371408	0.644528704	0.620297972	0.644528704	0.556371408	0.659993804	0.333333333	human	marmoset	0.287695126	0.223424829	0.429142375	2	0.429142375	5460	0.328322309
ABHD17A	0.659993804	0.556371408	0.644528704	0.620297972	0.644528704	0.556371408	0.659993804	0.333333333	marmoset	human	0.223424829	0.287695126	0.429142375	1	0.429142375	5460	0.328322309
ABHD17B	0.422598892	0.512742734	0.576978839	0.504106821	0.512742734	0.422598892	0.576978839	0	human	marmoset	0.77370899	0.891565344	0.685953211	2	0.685953211	12724	0.765123271
ABHD17B	0.422598892	0.512742734	0.576978839	0.504106821	0.512742734	0.422598892	0.576978839	0	macaque	marmoset	0.797368445	0.891565344	0.772523178	1	0.685953211	12724	0.765123271
ABHD17B	0.422598892	0.512742734	0.576978839	0.504106821	0.512742734	0.422598892	0.576978839	0	human	macaque	0.77370899	0.797368445	0.503718077	2	0.685953211	12724	0.765123271
ABHD17B	0.422598892	0.512742734	0.576978839	0.504106821	0.512742734	0.422598892	0.576978839	0	marmoset	macaque	0.891565344	0.797368445	0.772523178	2	0.685953211	12724	0.765123271
ABHD17B	0.422598892	0.512742734	0.576978839	0.504106821	0.512742734	0.422598892	0.576978839	0	macaque	human	0.797368445	0.77370899	0.503718077	1	0.685953211	12724	0.765123271
ABHD17B	0.422598892	0.512742734	0.576978839	0.504106821	0.512742734	0.422598892	0.576978839	0	marmoset	human	0.891565344	0.77370899	0.685953211	1	0.685953211	12724	0.765123271
ABHD17C	0.497890864	0.576969657	0.606767545	0.560542689	0.576969657	0.497890864	0.606767545	0	marmoset	human	0.702119385	0.729283697	0.55874626	1	0.578999691	9377	0.563860493
ABHD17C	0.497890864	0.576969657	0.606767545	0.560542689	0.576969657	0.497890864	0.606767545	0	macaque	marmoset	0.620180652	0.702119385	0.748342738	1	0.578999691	9377	0.563860493
ABHD17C	0.497890864	0.576969657	0.606767545	0.560542689	0.576969657	0.497890864	0.606767545	0	marmoset	macaque	0.702119385	0.620180652	0.748342738	2	0.578999691	9377	0.563860493
ABHD17C	0.497890864	0.576969657	0.606767545	0.560542689	0.576969657	0.497890864	0.606767545	0	human	macaque	0.729283697	0.620180652	0.578999691	2	0.578999691	9377	0.563860493
ABHD17C	0.497890864	0.576969657	0.606767545	0.560542689	0.576969657	0.497890864	0.606767545	0	macaque	human	0.620180652	0.729283697	0.578999691	1	0.578999691	9377	0.563860493
ABHD17C	0.497890864	0.576969657	0.606767545	0.560542689	0.576969657	0.497890864	0.606767545	0	human	marmoset	0.729283697	0.702119385	0.55874626	2	0.578999691	9377	0.563860493
ABHD18	0.300340128	0.35435177	0.313178307	0.322623402	0.313178307	0.300340128	0.35435177	0	macaque	human	1.277771479	1.221764499	0.657187395	1	0.673010752	12357	0.74305472
ABHD18	0.300340128	0.35435177	0.313178307	0.322623402	0.313178307	0.300340128	0.35435177	0	marmoset	macaque	1.521608865	1.277771479	0.751057501	2	0.673010752	12357	0.74305472
ABHD18	0.300340128	0.35435177	0.313178307	0.322623402	0.313178307	0.300340128	0.35435177	0	human	macaque	1.221764499	1.277771479	0.657187395	2	0.673010752	12357	0.74305472
ABHD18	0.300340128	0.35435177	0.313178307	0.322623402	0.313178307	0.300340128	0.35435177	0	marmoset	human	1.521608865	1.221764499	0.673010752	1	0.673010752	12357	0.74305472
ABHD18	0.300340128	0.35435177	0.313178307	0.322623402	0.313178307	0.300340128	0.35435177	0	macaque	marmoset	1.277771479	1.521608865	0.751057501	1	0.673010752	12357	0.74305472
ABHD18	0.300340128	0.35435177	0.313178307	0.322623402	0.313178307	0.300340128	0.35435177	0	human	marmoset	1.221764499	1.521608865	0.673010752	2	0.673010752	12357	0.74305472
ABHD2	0.368898122	0.41750949	0.502655943	0.429687852	0.41750949	0.368898122	0.502655943	0	human	marmoset	1.178041272	1.249345583	0.669064228	2	0.69133946	12880	0.774503909
ABHD2	0.368898122	0.41750949	0.502655943	0.429687852	0.41750949	0.368898122	0.502655943	0	human	macaque	1.178041272	1.23739808	0.699144623	2	0.69133946	12880	0.774503909
ABHD2	0.368898122	0.41750949	0.502655943	0.429687852	0.41750949	0.368898122	0.502655943	0	marmoset	macaque	1.249345583	1.23739808	0.69133946	2	0.69133946	12880	0.774503909
ABHD2	0.368898122	0.41750949	0.502655943	0.429687852	0.41750949	0.368898122	0.502655943	0	macaque	marmoset	1.23739808	1.249345583	0.69133946	1	0.69133946	12880	0.774503909
ABHD2	0.368898122	0.41750949	0.502655943	0.429687852	0.41750949	0.368898122	0.502655943	0	marmoset	human	1.249345583	1.178041272	0.669064228	1	0.69133946	12880	0.774503909
ABHD2	0.368898122	0.41750949	0.502655943	0.429687852	0.41750949	0.368898122	0.502655943	0	macaque	human	1.23739808	1.178041272	0.699144623	1	0.69133946	12880	0.774503909
ABHD3	0.5550446	0.693478683	0.641615744	0.630046342	0.641615744	0.5550446	0.693478683	0	human	marmoset	1.106687475	1.19671767	0.653756503	2	0.653756503	11772	0.70787733
ABHD3	0.5550446	0.693478683	0.641615744	0.630046342	0.641615744	0.5550446	0.693478683	0	macaque	marmoset	1.171244769	1.19671767	0.793929448	1	0.653756503	11772	0.70787733
ABHD3	0.5550446	0.693478683	0.641615744	0.630046342	0.641615744	0.5550446	0.693478683	0	human	macaque	1.106687475	1.171244769	0.61267798	2	0.653756503	11772	0.70787733
ABHD3	0.5550446	0.693478683	0.641615744	0.630046342	0.641615744	0.5550446	0.693478683	0	marmoset	human	1.19671767	1.106687475	0.653756503	1	0.653756503	11772	0.70787733
ABHD3	0.5550446	0.693478683	0.641615744	0.630046342	0.641615744	0.5550446	0.693478683	0	marmoset	macaque	1.19671767	1.171244769	0.793929448	2	0.653756503	11772	0.70787733
ABHD3	0.5550446	0.693478683	0.641615744	0.630046342	0.641615744	0.5550446	0.693478683	0	macaque	human	1.171244769	1.106687475	0.61267798	1	0.653756503	11772	0.70787733
ABHD4	0	0.749132136	0.863490522	0.537540886	0.749132136	0	0.863490522	0	macaque	human	0.267139462	0.134874739	0.451885699	1	0.539076305	8121	0.488334336
ABHD4	0	0.749132136	0.863490522	0.537540886	0.749132136	0	0.863490522	0	macaque	marmoset	0.267139462	0.141226529	0.622728126	1	0.539076305	8121	0.488334336
ABHD4	0	0.749132136	0.863490522	0.537540886	0.749132136	0	0.863490522	0	human	marmoset	0.134874739	0.141226529	0.539076305	2	0.539076305	8121	0.488334336
ABHD4	0	0.749132136	0.863490522	0.537540886	0.749132136	0	0.863490522	0	human	macaque	0.134874739	0.267139462	0.451885699	2	0.539076305	8121	0.488334336
ABHD4	0	0.749132136	0.863490522	0.537540886	0.749132136	0	0.863490522	0	marmoset	human	0.141226529	0.134874739	0.539076305	1	0.539076305	8121	0.488334336
ABHD4	0	0.749132136	0.863490522	0.537540886	0.749132136	0	0.863490522	0	marmoset	macaque	0.141226529	0.267139462	0.622728126	2	0.539076305	8121	0.488334336
ABHD5	0.507936674	0.685603172	0.599248218	0.597596021	0.599248218	0.507936674	0.685603172	0	marmoset	human	0.618416275	0.752034808	0.515027682	1	0.515027682	7476	0.449549008
ABHD5	0.507936674	0.685603172	0.599248218	0.597596021	0.599248218	0.507936674	0.685603172	0	marmoset	macaque	0.618416275	0.399465505	0.742030885	2	0.515027682	7476	0.449549008
ABHD5	0.507936674	0.685603172	0.599248218	0.597596021	0.599248218	0.507936674	0.685603172	0	macaque	marmoset	0.399465505	0.618416275	0.742030885	1	0.515027682	7476	0.449549008
ABHD5	0.507936674	0.685603172	0.599248218	0.597596021	0.599248218	0.507936674	0.685603172	0	macaque	human	0.399465505	0.752034808	0.289775799	1	0.515027682	7476	0.449549008
ABHD5	0.507936674	0.685603172	0.599248218	0.597596021	0.599248218	0.507936674	0.685603172	0	human	marmoset	0.752034808	0.618416275	0.515027682	2	0.515027682	7476	0.449549008
ABHD5	0.507936674	0.685603172	0.599248218	0.597596021	0.599248218	0.507936674	0.685603172	0	human	macaque	0.752034808	0.399465505	0.289775799	2	0.515027682	7476	0.449549008
ABHD6	0.51157879	0.442268643	0.536232711	0.496693381	0.51157879	0.442268643	0.536232711	0	human	macaque	0.896356768	0.891386806	0.640938078	2	0.697891732	13081	0.786590499
ABHD6	0.51157879	0.442268643	0.536232711	0.496693381	0.51157879	0.442268643	0.536232711	0	marmoset	human	0.955270705	0.896356768	0.697891732	1	0.697891732	13081	0.786590499
ABHD6	0.51157879	0.442268643	0.536232711	0.496693381	0.51157879	0.442268643	0.536232711	0	marmoset	macaque	0.955270705	0.891386806	0.844175601	2	0.697891732	13081	0.786590499
ABHD6	0.51157879	0.442268643	0.536232711	0.496693381	0.51157879	0.442268643	0.536232711	0	human	marmoset	0.896356768	0.955270705	0.697891732	2	0.697891732	13081	0.786590499
ABHD6	0.51157879	0.442268643	0.536232711	0.496693381	0.51157879	0.442268643	0.536232711	0	macaque	human	0.891386806	0.896356768	0.640938078	1	0.697891732	13081	0.786590499
ABHD6	0.51157879	0.442268643	0.536232711	0.496693381	0.51157879	0.442268643	0.536232711	0	macaque	marmoset	0.891386806	0.955270705	0.844175601	1	0.697891732	13081	0.786590499
ABHD8	0.515210069	0.573133155	0.55487708	0.547740101	0.55487708	0.515210069	0.573133155	0	marmoset	macaque	0.445378354	0.571477646	0.859292334	2	0.775996114	14941	0.89843656
ABHD8	0.515210069	0.573133155	0.55487708	0.547740101	0.55487708	0.515210069	0.573133155	0	macaque	marmoset	0.571477646	0.445378354	0.859292334	1	0.775996114	14941	0.89843656
ABHD8	0.515210069	0.573133155	0.55487708	0.547740101	0.55487708	0.515210069	0.573133155	0	human	macaque	0.672940594	0.571477646	0.752026824	2	0.775996114	14941	0.89843656
ABHD8	0.515210069	0.573133155	0.55487708	0.547740101	0.55487708	0.515210069	0.573133155	0	macaque	human	0.571477646	0.672940594	0.752026824	1	0.775996114	14941	0.89843656
ABHD8	0.515210069	0.573133155	0.55487708	0.547740101	0.55487708	0.515210069	0.573133155	0	human	marmoset	0.672940594	0.445378354	0.775996114	2	0.775996114	14941	0.89843656
ABHD8	0.515210069	0.573133155	0.55487708	0.547740101	0.55487708	0.515210069	0.573133155	0	marmoset	human	0.445378354	0.672940594	0.775996114	1	0.775996114	14941	0.89843656
ABI1	0.347107752	0.347418398	0.346276554	0.346934235	0.347107752	0.346276554	0.347418398	0	macaque	marmoset	1.062504007	1.144439673	0.31365548	1	0.289616128	3381	0.203307276
ABI1	0.347107752	0.347418398	0.346276554	0.346934235	0.347107752	0.346276554	0.347418398	0	marmoset	human	1.144439673	0.950073509	-0.008219585	1	0.289616128	3381	0.203307276
ABI1	0.347107752	0.347418398	0.346276554	0.346934235	0.347107752	0.346276554	0.347418398	0	macaque	human	1.062504007	0.950073509	0.289616128	1	0.289616128	3381	0.203307276
ABI1	0.347107752	0.347418398	0.346276554	0.346934235	0.347107752	0.346276554	0.347418398	0	human	macaque	0.950073509	1.062504007	0.289616128	2	0.289616128	3381	0.203307276
ABI1	0.347107752	0.347418398	0.346276554	0.346934235	0.347107752	0.346276554	0.347418398	0	human	marmoset	0.950073509	1.144439673	-0.008219585	2	0.289616128	3381	0.203307276
ABI1	0.347107752	0.347418398	0.346276554	0.346934235	0.347107752	0.346276554	0.347418398	0	marmoset	macaque	1.144439673	1.062504007	0.31365548	2	0.289616128	3381	0.203307276
ABI2	0.244645911	0.238689954	0.223869228	0.235735031	0.238689954	0.223869228	0.244645911	0	marmoset	macaque	1.748580142	1.541085811	0.629613671	2	0.629613671	10979	0.660192423
ABI2	0.244645911	0.238689954	0.223869228	0.235735031	0.238689954	0.223869228	0.244645911	0	marmoset	human	1.748580142	1.375649578	0.687148365	1	0.629613671	10979	0.660192423
ABI2	0.244645911	0.238689954	0.223869228	0.235735031	0.238689954	0.223869228	0.244645911	0	macaque	human	1.541085811	1.375649578	0.626661886	1	0.629613671	10979	0.660192423
ABI2	0.244645911	0.238689954	0.223869228	0.235735031	0.238689954	0.223869228	0.244645911	0	human	macaque	1.375649578	1.541085811	0.626661886	2	0.629613671	10979	0.660192423
ABI2	0.244645911	0.238689954	0.223869228	0.235735031	0.238689954	0.223869228	0.244645911	0	human	marmoset	1.375649578	1.748580142	0.687148365	2	0.629613671	10979	0.660192423
ABI2	0.244645911	0.238689954	0.223869228	0.235735031	0.238689954	0.223869228	0.244645911	0	macaque	marmoset	1.541085811	1.748580142	0.629613671	1	0.629613671	10979	0.660192423
ABI3	0.935356212	0.921576325	0.952056709	0.936329749	0.935356212	0.921576325	0.952056709	9	marmoset	human	0.205013374	0.188571801	0.529252447	1	0.619823101	10655	0.640709561
ABI3	0.935356212	0.921576325	0.952056709	0.936329749	0.935356212	0.921576325	0.952056709	9	marmoset	macaque	0.205013374	0.296298512	0.619823101	2	0.619823101	10655	0.640709561
ABI3	0.935356212	0.921576325	0.952056709	0.936329749	0.935356212	0.921576325	0.952056709	9	human	marmoset	0.188571801	0.205013374	0.529252447	2	0.619823101	10655	0.640709561
ABI3	0.935356212	0.921576325	0.952056709	0.936329749	0.935356212	0.921576325	0.952056709	9	human	macaque	0.188571801	0.296298512	0.948317615	2	0.619823101	10655	0.640709561
ABI3	0.935356212	0.921576325	0.952056709	0.936329749	0.935356212	0.921576325	0.952056709	9	macaque	marmoset	0.296298512	0.205013374	0.619823101	1	0.619823101	10655	0.640709561
ABI3	0.935356212	0.921576325	0.952056709	0.936329749	0.935356212	0.921576325	0.952056709	9	macaque	human	0.296298512	0.188571801	0.948317615	1	0.619823101	10655	0.640709561
ABI3BP	0.822213015	0.915124511	0.850800886	0.862712804	0.850800886	0.822213015	0.915124511	3.333333333	marmoset	human	0.936565969	0.808909793	0.03333743	1	0.078691562	1493	0.089777511
ABI3BP	0.822213015	0.915124511	0.850800886	0.862712804	0.850800886	0.822213015	0.915124511	3.333333333	human	marmoset	0.808909793	0.936565969	0.03333743	2	0.078691562	1493	0.089777511
ABI3BP	0.822213015	0.915124511	0.850800886	0.862712804	0.850800886	0.822213015	0.915124511	3.333333333	macaque	marmoset	0.717644039	0.936565969	0.078691562	1	0.078691562	1493	0.089777511
ABI3BP	0.822213015	0.915124511	0.850800886	0.862712804	0.850800886	0.822213015	0.915124511	3.333333333	marmoset	macaque	0.936565969	0.717644039	0.078691562	2	0.078691562	1493	0.089777511
ABI3BP	0.822213015	0.915124511	0.850800886	0.862712804	0.850800886	0.822213015	0.915124511	3.333333333	human	macaque	0.808909793	0.717644039	0.428991143	2	0.078691562	1493	0.089777511
ABI3BP	0.822213015	0.915124511	0.850800886	0.862712804	0.850800886	0.822213015	0.915124511	3.333333333	macaque	human	0.717644039	0.808909793	0.428991143	1	0.078691562	1493	0.089777511
ABITRAM	0.529813654	0.5003112	0.509844772	0.513323209	0.509844772	0.5003112	0.529813654	0	macaque	human	0.490927026	0.627121007	0.632974482	1	0.632974482	11089	0.666806975
ABITRAM	0.529813654	0.5003112	0.509844772	0.513323209	0.509844772	0.5003112	0.529813654	0	human	macaque	0.627121007	0.490927026	0.632974482	2	0.632974482	11089	0.666806975
ABITRAM	0.529813654	0.5003112	0.509844772	0.513323209	0.509844772	0.5003112	0.529813654	0	human	marmoset	0.627121007	0.260480421	0.570646079	2	0.632974482	11089	0.666806975
ABITRAM	0.529813654	0.5003112	0.509844772	0.513323209	0.509844772	0.5003112	0.529813654	0	marmoset	human	0.260480421	0.627121007	0.570646079	1	0.632974482	11089	0.666806975
ABITRAM	0.529813654	0.5003112	0.509844772	0.513323209	0.509844772	0.5003112	0.529813654	0	macaque	marmoset	0.490927026	0.260480421	0.769663669	1	0.632974482	11089	0.666806975
ABITRAM	0.529813654	0.5003112	0.509844772	0.513323209	0.509844772	0.5003112	0.529813654	0	marmoset	macaque	0.260480421	0.490927026	0.769663669	2	0.632974482	11089	0.666806975
ABL1	0.25018157	0.301644392	0.329712348	0.293846103	0.301644392	0.25018157	0.329712348	0	macaque	marmoset	0.920867143	0.940246547	0.506735896	1	0.431280064	5505	0.331028262
ABL1	0.25018157	0.301644392	0.329712348	0.293846103	0.301644392	0.25018157	0.329712348	0	human	macaque	0.736793558	0.920867143	0.245157868	2	0.431280064	5505	0.331028262
ABL1	0.25018157	0.301644392	0.329712348	0.293846103	0.301644392	0.25018157	0.329712348	0	marmoset	human	0.940246547	0.736793558	0.431280064	1	0.431280064	5505	0.331028262
ABL1	0.25018157	0.301644392	0.329712348	0.293846103	0.301644392	0.25018157	0.329712348	0	macaque	human	0.920867143	0.736793558	0.245157868	1	0.431280064	5505	0.331028262
ABL1	0.25018157	0.301644392	0.329712348	0.293846103	0.301644392	0.25018157	0.329712348	0	marmoset	macaque	0.940246547	0.920867143	0.506735896	2	0.431280064	5505	0.331028262
ABL1	0.25018157	0.301644392	0.329712348	0.293846103	0.301644392	0.25018157	0.329712348	0	human	marmoset	0.736793558	0.940246547	0.431280064	2	0.431280064	5505	0.331028262
ABL2	0.298506128	0.270343525	0.378154963	0.315668205	0.298506128	0.270343525	0.378154963	0	human	macaque	1.211289589	1.384361458	0.636828696	2	0.668871921	12221	0.734876729
ABL2	0.298506128	0.270343525	0.378154963	0.315668205	0.298506128	0.270343525	0.378154963	0	human	marmoset	1.211289589	1.47634775	0.668871921	2	0.668871921	12221	0.734876729
ABL2	0.298506128	0.270343525	0.378154963	0.315668205	0.298506128	0.270343525	0.378154963	0	marmoset	macaque	1.47634775	1.384361458	0.752118082	2	0.668871921	12221	0.734876729
ABL2	0.298506128	0.270343525	0.378154963	0.315668205	0.298506128	0.270343525	0.378154963	0	marmoset	human	1.47634775	1.211289589	0.668871921	1	0.668871921	12221	0.734876729
ABL2	0.298506128	0.270343525	0.378154963	0.315668205	0.298506128	0.270343525	0.378154963	0	macaque	human	1.384361458	1.211289589	0.636828696	1	0.668871921	12221	0.734876729
ABL2	0.298506128	0.270343525	0.378154963	0.315668205	0.298506128	0.270343525	0.378154963	0	macaque	marmoset	1.384361458	1.47634775	0.752118082	1	0.668871921	12221	0.734876729
ABLIM1	0.371975652	0.397883391	0.435295183	0.401718075	0.397883391	0.371975652	0.435295183	0	marmoset	macaque	2.263206577	2.180485613	0.685103694	2	0.685103694	12699	0.763619964
ABLIM1	0.371975652	0.397883391	0.435295183	0.401718075	0.397883391	0.371975652	0.435295183	0	human	marmoset	1.934630619	2.263206577	0.646901037	2	0.685103694	12699	0.763619964
ABLIM1	0.371975652	0.397883391	0.435295183	0.401718075	0.397883391	0.371975652	0.435295183	0	macaque	human	2.180485613	1.934630619	0.758147478	1	0.685103694	12699	0.763619964
ABLIM1	0.371975652	0.397883391	0.435295183	0.401718075	0.397883391	0.371975652	0.435295183	0	human	macaque	1.934630619	2.180485613	0.758147478	2	0.685103694	12699	0.763619964
ABLIM1	0.371975652	0.397883391	0.435295183	0.401718075	0.397883391	0.371975652	0.435295183	0	marmoset	human	2.263206577	1.934630619	0.646901037	1	0.685103694	12699	0.763619964
ABLIM1	0.371975652	0.397883391	0.435295183	0.401718075	0.397883391	0.371975652	0.435295183	0	macaque	marmoset	2.180485613	2.263206577	0.685103694	1	0.685103694	12699	0.763619964
ABLIM2	0.400739641	0.396878682	0.447281814	0.414966712	0.400739641	0.396878682	0.447281814	0	macaque	marmoset	1.763830669	1.76650413	0.867729837	1	0.832717519	15742	0.946602526
ABLIM2	0.400739641	0.396878682	0.447281814	0.414966712	0.400739641	0.396878682	0.447281814	0	marmoset	macaque	1.76650413	1.763830669	0.867729837	2	0.832717519	15742	0.946602526
ABLIM2	0.400739641	0.396878682	0.447281814	0.414966712	0.400739641	0.396878682	0.447281814	0	human	marmoset	1.780559089	1.76650413	0.832717519	2	0.832717519	15742	0.946602526
ABLIM2	0.400739641	0.396878682	0.447281814	0.414966712	0.400739641	0.396878682	0.447281814	0	marmoset	human	1.76650413	1.780559089	0.832717519	1	0.832717519	15742	0.946602526
ABLIM2	0.400739641	0.396878682	0.447281814	0.414966712	0.400739641	0.396878682	0.447281814	0	human	macaque	1.780559089	1.763830669	0.806684141	2	0.832717519	15742	0.946602526
ABLIM2	0.400739641	0.396878682	0.447281814	0.414966712	0.400739641	0.396878682	0.447281814	0	macaque	human	1.763830669	1.780559089	0.806684141	1	0.832717519	15742	0.946602526
ABLIM3	0.45910243	0.506418085	0.601919174	0.522479896	0.506418085	0.45910243	0.601919174	0	human	macaque	1.333766908	1.399330499	0.719777408	2	0.719777408	13680	0.822609741
ABLIM3	0.45910243	0.506418085	0.601919174	0.522479896	0.506418085	0.45910243	0.601919174	0	macaque	human	1.399330499	1.333766908	0.719777408	1	0.719777408	13680	0.822609741
ABLIM3	0.45910243	0.506418085	0.601919174	0.522479896	0.506418085	0.45910243	0.601919174	0	human	marmoset	1.333766908	1.296051449	0.693720557	2	0.719777408	13680	0.822609741
ABLIM3	0.45910243	0.506418085	0.601919174	0.522479896	0.506418085	0.45910243	0.601919174	0	marmoset	human	1.296051449	1.333766908	0.693720557	1	0.719777408	13680	0.822609741
ABLIM3	0.45910243	0.506418085	0.601919174	0.522479896	0.506418085	0.45910243	0.601919174	0	macaque	marmoset	1.399330499	1.296051449	0.82703232	1	0.719777408	13680	0.822609741
ABLIM3	0.45910243	0.506418085	0.601919174	0.522479896	0.506418085	0.45910243	0.601919174	0	marmoset	macaque	1.296051449	1.399330499	0.82703232	2	0.719777408	13680	0.822609741
ABO	0.874644678	0.733585685	0.939913636	0.849381333	0.874644678	0.733585685	0.939913636	1.666666667	human	macaque	0.527743583	1.082133269	0.347041015	2	0.517493668	7541	0.453457607
ABO	0.874644678	0.733585685	0.939913636	0.849381333	0.874644678	0.733585685	0.939913636	1.666666667	human	marmoset	0.527743583	0.19135873	0.517493668	2	0.517493668	7541	0.453457607
ABO	0.874644678	0.733585685	0.939913636	0.849381333	0.874644678	0.733585685	0.939913636	1.666666667	macaque	human	1.082133269	0.527743583	0.347041015	1	0.517493668	7541	0.453457607
ABO	0.874644678	0.733585685	0.939913636	0.849381333	0.874644678	0.733585685	0.939913636	1.666666667	macaque	marmoset	1.082133269	0.19135873	0.747205528	1	0.517493668	7541	0.453457607
ABO	0.874644678	0.733585685	0.939913636	0.849381333	0.874644678	0.733585685	0.939913636	1.666666667	marmoset	human	0.19135873	0.527743583	0.517493668	1	0.517493668	7541	0.453457607
ABO	0.874644678	0.733585685	0.939913636	0.849381333	0.874644678	0.733585685	0.939913636	1.666666667	marmoset	macaque	0.19135873	1.082133269	0.747205528	2	0.517493668	7541	0.453457607
ABR	0.404713002	0.504960837	0.341472807	0.417048882	0.404713002	0.341472807	0.504960837	0	macaque	human	1.17338089	1.223193677	0.596440293	1	0.44856412	5864	0.352615755
ABR	0.404713002	0.504960837	0.341472807	0.417048882	0.404713002	0.341472807	0.504960837	0	human	macaque	1.223193677	1.17338089	0.596440293	2	0.44856412	5864	0.352615755
ABR	0.404713002	0.504960837	0.341472807	0.417048882	0.404713002	0.341472807	0.504960837	0	marmoset	macaque	1.619313908	1.17338089	0.44856412	2	0.44856412	5864	0.352615755
ABR	0.404713002	0.504960837	0.341472807	0.417048882	0.404713002	0.341472807	0.504960837	0	human	marmoset	1.223193677	1.619313908	0.424074703	2	0.44856412	5864	0.352615755
ABR	0.404713002	0.504960837	0.341472807	0.417048882	0.404713002	0.341472807	0.504960837	0	macaque	marmoset	1.17338089	1.619313908	0.44856412	1	0.44856412	5864	0.352615755
ABR	0.404713002	0.504960837	0.341472807	0.417048882	0.404713002	0.341472807	0.504960837	0	marmoset	human	1.619313908	1.223193677	0.424074703	1	0.44856412	5864	0.352615755
ABRA	0	0	0	0	0	0	0	0	macaque	marmoset	0.12742306	0.06144668	0.70357409	1	0.70357409	13238	0.796031269
ABRA	0	0	0	0	0	0	0	0	marmoset	human	0.06144668	0.022060163	0.665238912	1	0.70357409	13238	0.796031269
ABRA	0	0	0	0	0	0	0	0	macaque	human	0.12742306	0.022060163	0.764695383	1	0.70357409	13238	0.796031269
ABRA	0	0	0	0	0	0	0	0	marmoset	macaque	0.06144668	0.12742306	0.70357409	2	0.70357409	13238	0.796031269
ABRA	0	0	0	0	0	0	0	0	human	marmoset	0.022060163	0.06144668	0.665238912	2	0.70357409	13238	0.796031269
ABRA	0	0	0	0	0	0	0	0	human	macaque	0.022060163	0.12742306	0.764695383	2	0.70357409	13238	0.796031269
ABRACL	0.866769847	0.684211045	0.845467279	0.798816057	0.845467279	0.684211045	0.866769847	0	human	marmoset	0.213766651	0.215561771	0.529052286	2	0.529052286	7861	0.47269994
ABRACL	0.866769847	0.684211045	0.845467279	0.798816057	0.845467279	0.684211045	0.866769847	0	macaque	marmoset	0.247453952	0.215561771	0.450384112	1	0.529052286	7861	0.47269994
ABRACL	0.866769847	0.684211045	0.845467279	0.798816057	0.845467279	0.684211045	0.866769847	0	marmoset	macaque	0.215561771	0.247453952	0.450384112	2	0.529052286	7861	0.47269994
ABRACL	0.866769847	0.684211045	0.845467279	0.798816057	0.845467279	0.684211045	0.866769847	0	human	macaque	0.213766651	0.247453952	0.585544938	2	0.529052286	7861	0.47269994
ABRACL	0.866769847	0.684211045	0.845467279	0.798816057	0.845467279	0.684211045	0.866769847	0	marmoset	human	0.215561771	0.213766651	0.529052286	1	0.529052286	7861	0.47269994
ABRACL	0.866769847	0.684211045	0.845467279	0.798816057	0.845467279	0.684211045	0.866769847	0	macaque	human	0.247453952	0.213766651	0.585544938	1	0.529052286	7861	0.47269994
ABRAXAS1	0.686034565	0.747147324	0.533108028	0.655429972	0.686034565	0.533108028	0.747147324	0	macaque	marmoset	0.119546817	0.29524581	0.492317331	1	0.332672071	3939	0.236861094
ABRAXAS1	0.686034565	0.747147324	0.533108028	0.655429972	0.686034565	0.533108028	0.747147324	0	human	macaque	0.184861827	0.119546817	0.234665567	2	0.332672071	3939	0.236861094
ABRAXAS1	0.686034565	0.747147324	0.533108028	0.655429972	0.686034565	0.533108028	0.747147324	0	human	marmoset	0.184861827	0.29524581	0.332672071	2	0.332672071	3939	0.236861094
ABRAXAS1	0.686034565	0.747147324	0.533108028	0.655429972	0.686034565	0.533108028	0.747147324	0	macaque	human	0.119546817	0.184861827	0.234665567	1	0.332672071	3939	0.236861094
ABRAXAS1	0.686034565	0.747147324	0.533108028	0.655429972	0.686034565	0.533108028	0.747147324	0	marmoset	human	0.29524581	0.184861827	0.332672071	1	0.332672071	3939	0.236861094
ABRAXAS1	0.686034565	0.747147324	0.533108028	0.655429972	0.686034565	0.533108028	0.747147324	0	marmoset	macaque	0.29524581	0.119546817	0.492317331	2	0.332672071	3939	0.236861094
ABRAXAS2	0.542780074	0.576034792	0.602921927	0.573912264	0.576034792	0.542780074	0.602921927	0	macaque	marmoset	0.453300528	0.394985118	0.816507578	1	0.607844597	10261	0.617017438
ABRAXAS2	0.542780074	0.576034792	0.602921927	0.573912264	0.576034792	0.542780074	0.602921927	0	human	macaque	0.631111411	0.453300528	0.571040894	2	0.607844597	10261	0.617017438
ABRAXAS2	0.542780074	0.576034792	0.602921927	0.573912264	0.576034792	0.542780074	0.602921927	0	human	marmoset	0.631111411	0.394985118	0.607844597	2	0.607844597	10261	0.617017438
ABRAXAS2	0.542780074	0.576034792	0.602921927	0.573912264	0.576034792	0.542780074	0.602921927	0	marmoset	macaque	0.394985118	0.453300528	0.816507578	2	0.607844597	10261	0.617017438
ABRAXAS2	0.542780074	0.576034792	0.602921927	0.573912264	0.576034792	0.542780074	0.602921927	0	marmoset	human	0.394985118	0.631111411	0.607844597	1	0.607844597	10261	0.617017438
ABRAXAS2	0.542780074	0.576034792	0.602921927	0.573912264	0.576034792	0.542780074	0.602921927	0	macaque	human	0.453300528	0.631111411	0.571040894	1	0.607844597	10261	0.617017438
ABT1	0.813413841	0	0.547539223	0.453651021	0.547539223	0	0.813413841	0	human	marmoset	0.153307697	0.329379891	0.420727393	2	0.420727393	5274	0.317137703
ABT1	0.813413841	0	0.547539223	0.453651021	0.547539223	0	0.813413841	0	marmoset	human	0.329379891	0.153307697	0.420727393	1	0.420727393	5274	0.317137703
ABT1	0.813413841	0	0.547539223	0.453651021	0.547539223	0	0.813413841	0	human	macaque	0.153307697	0.067098448	0.411190369	2	0.420727393	5274	0.317137703
ABT1	0.813413841	0	0.547539223	0.453651021	0.547539223	0	0.813413841	0	marmoset	macaque	0.329379891	0.067098448	0.657970293	2	0.420727393	5274	0.317137703
ABT1	0.813413841	0	0.547539223	0.453651021	0.547539223	0	0.813413841	0	macaque	human	0.067098448	0.153307697	0.411190369	1	0.420727393	5274	0.317137703
ABT1	0.813413841	0	0.547539223	0.453651021	0.547539223	0	0.813413841	0	macaque	marmoset	0.067098448	0.329379891	0.657970293	1	0.420727393	5274	0.317137703
ABTB1	0.607916178	0.614944683	0.495484295	0.572781719	0.607916178	0.495484295	0.614944683	0	marmoset	macaque	0.341897476	0.234805382	0.67395403	2	0.400959369	4928	0.29633193
ABTB1	0.607916178	0.614944683	0.495484295	0.572781719	0.607916178	0.495484295	0.614944683	0	marmoset	human	0.341897476	0.279752799	0.31259845	1	0.400959369	4928	0.29633193
ABTB1	0.607916178	0.614944683	0.495484295	0.572781719	0.607916178	0.495484295	0.614944683	0	human	marmoset	0.279752799	0.341897476	0.31259845	2	0.400959369	4928	0.29633193
ABTB1	0.607916178	0.614944683	0.495484295	0.572781719	0.607916178	0.495484295	0.614944683	0	macaque	marmoset	0.234805382	0.341897476	0.67395403	1	0.400959369	4928	0.29633193
ABTB1	0.607916178	0.614944683	0.495484295	0.572781719	0.607916178	0.495484295	0.614944683	0	human	macaque	0.279752799	0.234805382	0.400959369	2	0.400959369	4928	0.29633193
ABTB1	0.607916178	0.614944683	0.495484295	0.572781719	0.607916178	0.495484295	0.614944683	0	macaque	human	0.234805382	0.279752799	0.400959369	1	0.400959369	4928	0.29633193
ABTB2	0.857522209	0.87531392	0.819552256	0.850796129	0.857522209	0.819552256	0.87531392	0	human	macaque	1.030516266	1.038822446	0.873340596	2	0.806568534	15438	0.928322309
ABTB2	0.857522209	0.87531392	0.819552256	0.850796129	0.857522209	0.819552256	0.87531392	0	marmoset	macaque	1.320110158	1.038822446	0.746166029	2	0.806568534	15438	0.928322309
ABTB2	0.857522209	0.87531392	0.819552256	0.850796129	0.857522209	0.819552256	0.87531392	0	marmoset	human	1.320110158	1.030516266	0.806568534	1	0.806568534	15438	0.928322309
ABTB2	0.857522209	0.87531392	0.819552256	0.850796129	0.857522209	0.819552256	0.87531392	0	human	marmoset	1.030516266	1.320110158	0.806568534	2	0.806568534	15438	0.928322309
ABTB2	0.857522209	0.87531392	0.819552256	0.850796129	0.857522209	0.819552256	0.87531392	0	macaque	marmoset	1.038822446	1.320110158	0.746166029	1	0.806568534	15438	0.928322309
ABTB2	0.857522209	0.87531392	0.819552256	0.850796129	0.857522209	0.819552256	0.87531392	0	macaque	human	1.038822446	1.030516266	0.873340596	1	0.806568534	15438	0.928322309
ACAA1	0.700555806	0.67406076	0.658477218	0.677697928	0.67406076	0.658477218	0.700555806	0	marmoset	macaque	0.282075097	0.289520234	0.76501633	2	0.682073997	12608	0.758147925
ACAA1	0.700555806	0.67406076	0.658477218	0.677697928	0.67406076	0.658477218	0.700555806	0	marmoset	human	0.282075097	0.619514985	0.640093536	1	0.682073997	12608	0.758147925
ACAA1	0.700555806	0.67406076	0.658477218	0.677697928	0.67406076	0.658477218	0.700555806	0	macaque	human	0.289520234	0.619514985	0.682073997	1	0.682073997	12608	0.758147925
ACAA1	0.700555806	0.67406076	0.658477218	0.677697928	0.67406076	0.658477218	0.700555806	0	human	marmoset	0.619514985	0.282075097	0.640093536	2	0.682073997	12608	0.758147925
ACAA1	0.700555806	0.67406076	0.658477218	0.677697928	0.67406076	0.658477218	0.700555806	0	human	macaque	0.619514985	0.289520234	0.682073997	2	0.682073997	12608	0.758147925
ACAA1	0.700555806	0.67406076	0.658477218	0.677697928	0.67406076	0.658477218	0.700555806	0	macaque	marmoset	0.289520234	0.282075097	0.76501633	1	0.682073997	12608	0.758147925
ACAA2	0.757559747	0.531594997	0.553846287	0.614333677	0.553846287	0.531594997	0.757559747	0	human	marmoset	0.175727031	0.457100731	0.2834555	2	0.2834555	3313	0.19921828
ACAA2	0.757559747	0.531594997	0.553846287	0.614333677	0.553846287	0.531594997	0.757559747	0	macaque	marmoset	0.242820569	0.457100731	0.687974168	1	0.2834555	3313	0.19921828
ACAA2	0.757559747	0.531594997	0.553846287	0.614333677	0.553846287	0.531594997	0.757559747	0	macaque	human	0.242820569	0.175727031	0.142336813	1	0.2834555	3313	0.19921828
ACAA2	0.757559747	0.531594997	0.553846287	0.614333677	0.553846287	0.531594997	0.757559747	0	human	macaque	0.175727031	0.242820569	0.142336813	2	0.2834555	3313	0.19921828
ACAA2	0.757559747	0.531594997	0.553846287	0.614333677	0.553846287	0.531594997	0.757559747	0	marmoset	human	0.457100731	0.175727031	0.2834555	1	0.2834555	3313	0.19921828
ACAA2	0.757559747	0.531594997	0.553846287	0.614333677	0.553846287	0.531594997	0.757559747	0	marmoset	macaque	0.457100731	0.242820569	0.687974168	2	0.2834555	3313	0.19921828
ACACA	0.224920402	0.334142769	0.323536221	0.294199797	0.323536221	0.224920402	0.334142769	0	macaque	marmoset	1.531844827	1.794543759	0.792648246	1	0.734416635	14053	0.845039086
ACACA	0.224920402	0.334142769	0.323536221	0.294199797	0.323536221	0.224920402	0.334142769	0	human	macaque	1.440496207	1.531844827	0.628968158	2	0.734416635	14053	0.845039086
ACACA	0.224920402	0.334142769	0.323536221	0.294199797	0.323536221	0.224920402	0.334142769	0	marmoset	human	1.794543759	1.440496207	0.734416635	1	0.734416635	14053	0.845039086
ACACA	0.224920402	0.334142769	0.323536221	0.294199797	0.323536221	0.224920402	0.334142769	0	macaque	human	1.531844827	1.440496207	0.628968158	1	0.734416635	14053	0.845039086
ACACA	0.224920402	0.334142769	0.323536221	0.294199797	0.323536221	0.224920402	0.334142769	0	marmoset	macaque	1.794543759	1.531844827	0.792648246	2	0.734416635	14053	0.845039086
ACACA	0.224920402	0.334142769	0.323536221	0.294199797	0.323536221	0.224920402	0.334142769	0	human	marmoset	1.440496207	1.794543759	0.734416635	2	0.734416635	14053	0.845039086
ACACB	0.765929789	0.765433775	0.695629205	0.742330923	0.765433775	0.695629205	0.765929789	0	marmoset	human	0.919884254	0.831083811	0.542377214	1	0.554507809	8597	0.516957306
ACACB	0.765929789	0.765433775	0.695629205	0.742330923	0.765433775	0.695629205	0.765929789	0	macaque	human	1.274330847	0.831083811	0.784669319	1	0.554507809	8597	0.516957306
ACACB	0.765929789	0.765433775	0.695629205	0.742330923	0.765433775	0.695629205	0.765929789	0	human	macaque	0.831083811	1.274330847	0.784669319	2	0.554507809	8597	0.516957306
ACACB	0.765929789	0.765433775	0.695629205	0.742330923	0.765433775	0.695629205	0.765929789	0	human	marmoset	0.831083811	0.919884254	0.542377214	2	0.554507809	8597	0.516957306
ACACB	0.765929789	0.765433775	0.695629205	0.742330923	0.765433775	0.695629205	0.765929789	0	macaque	marmoset	1.274330847	0.919884254	0.554507809	1	0.554507809	8597	0.516957306
ACACB	0.765929789	0.765433775	0.695629205	0.742330923	0.765433775	0.695629205	0.765929789	0	marmoset	macaque	0.919884254	1.274330847	0.554507809	2	0.554507809	8597	0.516957306
ACAD10	0.419772542	0.568817179	0.501123376	0.496571032	0.501123376	0.419772542	0.568817179	0	marmoset	human	0.491649472	0.446900333	0.535328162	1	0.311386893	3658	0.219963921
ACAD10	0.419772542	0.568817179	0.501123376	0.496571032	0.501123376	0.419772542	0.568817179	0	macaque	human	0.419164277	0.446900333	0.227412253	1	0.311386893	3658	0.219963921
ACAD10	0.419772542	0.568817179	0.501123376	0.496571032	0.501123376	0.419772542	0.568817179	0	human	macaque	0.446900333	0.419164277	0.227412253	2	0.311386893	3658	0.219963921
ACAD10	0.419772542	0.568817179	0.501123376	0.496571032	0.501123376	0.419772542	0.568817179	0	human	marmoset	0.446900333	0.491649472	0.535328162	2	0.311386893	3658	0.219963921
ACAD10	0.419772542	0.568817179	0.501123376	0.496571032	0.501123376	0.419772542	0.568817179	0	marmoset	macaque	0.491649472	0.419164277	0.311386893	2	0.311386893	3658	0.219963921
ACAD10	0.419772542	0.568817179	0.501123376	0.496571032	0.501123376	0.419772542	0.568817179	0	macaque	marmoset	0.419164277	0.491649472	0.311386893	1	0.311386893	3658	0.219963921
ACAD11	0.351251702	0.436240958	0.394737124	0.394076595	0.394737124	0.351251702	0.436240958	0	human	macaque	1.059967066	0.73015929	0.63338151	2	0.666837027	12167	0.731629585
ACAD11	0.351251702	0.436240958	0.394737124	0.394076595	0.394737124	0.351251702	0.436240958	0	marmoset	human	1.034452829	1.059967066	0.666837027	1	0.666837027	12167	0.731629585
ACAD11	0.351251702	0.436240958	0.394737124	0.394076595	0.394737124	0.351251702	0.436240958	0	marmoset	macaque	1.034452829	0.73015929	0.789137704	2	0.666837027	12167	0.731629585
ACAD11	0.351251702	0.436240958	0.394737124	0.394076595	0.394737124	0.351251702	0.436240958	0	human	marmoset	1.059967066	1.034452829	0.666837027	2	0.666837027	12167	0.731629585
ACAD11	0.351251702	0.436240958	0.394737124	0.394076595	0.394737124	0.351251702	0.436240958	0	macaque	human	0.73015929	1.059967066	0.63338151	1	0.666837027	12167	0.731629585
ACAD11	0.351251702	0.436240958	0.394737124	0.394076595	0.394737124	0.351251702	0.436240958	0	macaque	marmoset	0.73015929	1.034452829	0.789137704	1	0.666837027	12167	0.731629585
ACAD8	0.725024739	0.616649427	0.481275048	0.607649738	0.616649427	0.481275048	0.725024739	0	macaque	human	0.354543002	0.322116365	0.59710357	1	0.683125917	12636	0.75983163
ACAD8	0.725024739	0.616649427	0.481275048	0.607649738	0.616649427	0.481275048	0.725024739	0	human	macaque	0.322116365	0.354543002	0.59710357	2	0.683125917	12636	0.75983163
ACAD8	0.725024739	0.616649427	0.481275048	0.607649738	0.616649427	0.481275048	0.725024739	0	human	marmoset	0.322116365	0.849568907	0.683125917	2	0.683125917	12636	0.75983163
ACAD8	0.725024739	0.616649427	0.481275048	0.607649738	0.616649427	0.481275048	0.725024739	0	marmoset	human	0.849568907	0.322116365	0.683125917	1	0.683125917	12636	0.75983163
ACAD8	0.725024739	0.616649427	0.481275048	0.607649738	0.616649427	0.481275048	0.725024739	0	macaque	marmoset	0.354543002	0.849568907	0.81512938	1	0.683125917	12636	0.75983163
ACAD8	0.725024739	0.616649427	0.481275048	0.607649738	0.616649427	0.481275048	0.725024739	0	marmoset	macaque	0.849568907	0.354543002	0.81512938	2	0.683125917	12636	0.75983163
ACAD9	0.433782643	0.656428417	0.60460733	0.564939463	0.60460733	0.433782643	0.656428417	0	marmoset	macaque	0.240949432	0.340544715	0.826527638	2	0.648695062	11601	0.697594708
ACAD9	0.433782643	0.656428417	0.60460733	0.564939463	0.60460733	0.433782643	0.656428417	0	macaque	marmoset	0.340544715	0.240949432	0.826527638	1	0.648695062	11601	0.697594708
ACAD9	0.433782643	0.656428417	0.60460733	0.564939463	0.60460733	0.433782643	0.656428417	0	human	marmoset	0.779232037	0.240949432	0.648695062	2	0.648695062	11601	0.697594708
ACAD9	0.433782643	0.656428417	0.60460733	0.564939463	0.60460733	0.433782643	0.656428417	0	marmoset	human	0.240949432	0.779232037	0.648695062	1	0.648695062	11601	0.697594708
ACAD9	0.433782643	0.656428417	0.60460733	0.564939463	0.60460733	0.433782643	0.656428417	0	macaque	human	0.340544715	0.779232037	0.546616568	1	0.648695062	11601	0.697594708
ACAD9	0.433782643	0.656428417	0.60460733	0.564939463	0.60460733	0.433782643	0.656428417	0	human	macaque	0.779232037	0.340544715	0.546616568	2	0.648695062	11601	0.697594708
ACADL	0.888704329	0.689462918	0.839214912	0.805794053	0.839214912	0.689462918	0.888704329	1	macaque	human	0.531103113	0.612695315	0.20110229	1	0.20110229	2456	0.147684907
ACADL	0.888704329	0.689462918	0.839214912	0.805794053	0.839214912	0.689462918	0.888704329	1	marmoset	macaque	0.399149528	0.531103113	0.213053835	2	0.20110229	2456	0.147684907
ACADL	0.888704329	0.689462918	0.839214912	0.805794053	0.839214912	0.689462918	0.888704329	1	human	marmoset	0.612695315	0.399149528	0.172653299	2	0.20110229	2456	0.147684907
ACADL	0.888704329	0.689462918	0.839214912	0.805794053	0.839214912	0.689462918	0.888704329	1	human	macaque	0.612695315	0.531103113	0.20110229	2	0.20110229	2456	0.147684907
ACADL	0.888704329	0.689462918	0.839214912	0.805794053	0.839214912	0.689462918	0.888704329	1	marmoset	human	0.399149528	0.612695315	0.172653299	1	0.20110229	2456	0.147684907
ACADL	0.888704329	0.689462918	0.839214912	0.805794053	0.839214912	0.689462918	0.888704329	1	macaque	marmoset	0.531103113	0.399149528	0.213053835	1	0.20110229	2456	0.147684907
ACADM	0.465949165	0.497010726	0.523789818	0.495583237	0.497010726	0.465949165	0.523789818	0	marmoset	macaque	0.471877568	0.826733719	0.75616428	2	0.556964441	8665	0.521046302
ACADM	0.465949165	0.497010726	0.523789818	0.495583237	0.497010726	0.465949165	0.523789818	0	marmoset	human	0.471877568	0.951211183	0.556964441	1	0.556964441	8665	0.521046302
ACADM	0.465949165	0.497010726	0.523789818	0.495583237	0.497010726	0.465949165	0.523789818	0	human	macaque	0.951211183	0.826733719	0.460287433	2	0.556964441	8665	0.521046302
ACADM	0.465949165	0.497010726	0.523789818	0.495583237	0.497010726	0.465949165	0.523789818	0	macaque	marmoset	0.826733719	0.471877568	0.75616428	1	0.556964441	8665	0.521046302
ACADM	0.465949165	0.497010726	0.523789818	0.495583237	0.497010726	0.465949165	0.523789818	0	macaque	human	0.826733719	0.951211183	0.460287433	1	0.556964441	8665	0.521046302
ACADM	0.465949165	0.497010726	0.523789818	0.495583237	0.497010726	0.465949165	0.523789818	0	human	marmoset	0.951211183	0.471877568	0.556964441	2	0.556964441	8665	0.521046302
ACADS	0	0.791659425	0.647737173	0.479798866	0.647737173	0	0.791659425	0	human	marmoset	0.080139592	0.527445146	0.405420925	2	0.405420925	5013	0.301443175
ACADS	0	0.791659425	0.647737173	0.479798866	0.647737173	0	0.791659425	0	macaque	human	0.132646523	0.080139592	0.358697669	1	0.405420925	5013	0.301443175
ACADS	0	0.791659425	0.647737173	0.479798866	0.647737173	0	0.791659425	0	marmoset	macaque	0.527445146	0.132646523	0.6987512	2	0.405420925	5013	0.301443175
ACADS	0	0.791659425	0.647737173	0.479798866	0.647737173	0	0.791659425	0	macaque	marmoset	0.132646523	0.527445146	0.6987512	1	0.405420925	5013	0.301443175
ACADS	0	0.791659425	0.647737173	0.479798866	0.647737173	0	0.791659425	0	human	macaque	0.080139592	0.132646523	0.358697669	2	0.405420925	5013	0.301443175
ACADS	0	0.791659425	0.647737173	0.479798866	0.647737173	0	0.791659425	0	marmoset	human	0.527445146	0.080139592	0.405420925	1	0.405420925	5013	0.301443175
ACADSB	0.447879406	0.386120035	0.401617597	0.411872346	0.401617597	0.386120035	0.447879406	0	macaque	human	1.042931841	1.105779948	0.639341066	1	0.753315557	14484	0.870956103
ACADSB	0.447879406	0.386120035	0.401617597	0.411872346	0.401617597	0.386120035	0.447879406	0	human	macaque	1.105779948	1.042931841	0.639341066	2	0.753315557	14484	0.870956103
ACADSB	0.447879406	0.386120035	0.401617597	0.411872346	0.401617597	0.386120035	0.447879406	0	macaque	marmoset	1.042931841	1.429053355	0.784062196	1	0.753315557	14484	0.870956103
ACADSB	0.447879406	0.386120035	0.401617597	0.411872346	0.401617597	0.386120035	0.447879406	0	marmoset	macaque	1.429053355	1.042931841	0.784062196	2	0.753315557	14484	0.870956103
ACADSB	0.447879406	0.386120035	0.401617597	0.411872346	0.401617597	0.386120035	0.447879406	0	marmoset	human	1.429053355	1.105779948	0.753315557	1	0.753315557	14484	0.870956103
ACADSB	0.447879406	0.386120035	0.401617597	0.411872346	0.401617597	0.386120035	0.447879406	0	human	marmoset	1.105779948	1.429053355	0.753315557	2	0.753315557	14484	0.870956103
ACADVL	0.662797553	0.676769668	0.686308635	0.675291952	0.676769668	0.662797553	0.686308635	0	human	marmoset	0.43663671	0.444041268	0.54128617	2	0.623794115	10803	0.64960914
ACADVL	0.662797553	0.676769668	0.686308635	0.675291952	0.676769668	0.662797553	0.686308635	0	human	macaque	0.43663671	0.409534379	0.623794115	2	0.623794115	10803	0.64960914
ACADVL	0.662797553	0.676769668	0.686308635	0.675291952	0.676769668	0.662797553	0.686308635	0	marmoset	macaque	0.444041268	0.409534379	0.708749031	2	0.623794115	10803	0.64960914
ACADVL	0.662797553	0.676769668	0.686308635	0.675291952	0.676769668	0.662797553	0.686308635	0	marmoset	human	0.444041268	0.43663671	0.54128617	1	0.623794115	10803	0.64960914
ACADVL	0.662797553	0.676769668	0.686308635	0.675291952	0.676769668	0.662797553	0.686308635	0	macaque	marmoset	0.409534379	0.444041268	0.708749031	1	0.623794115	10803	0.64960914
ACADVL	0.662797553	0.676769668	0.686308635	0.675291952	0.676769668	0.662797553	0.686308635	0	macaque	human	0.409534379	0.43663671	0.623794115	1	0.623794115	10803	0.64960914
ACAN	0.930321469	0.907206978	0.899028408	0.912185618	0.907206978	0.899028408	0.930321469	8.333333333	macaque	human	0.249792006	0.32996653	0.772702791	1	0.854026576	15967	0.960132291
ACAN	0.930321469	0.907206978	0.899028408	0.912185618	0.907206978	0.899028408	0.930321469	8.333333333	human	macaque	0.32996653	0.249792006	0.772702791	2	0.854026576	15967	0.960132291
ACAN	0.930321469	0.907206978	0.899028408	0.912185618	0.907206978	0.899028408	0.930321469	8.333333333	marmoset	human	0.538049298	0.32996653	0.854026576	1	0.854026576	15967	0.960132291
ACAN	0.930321469	0.907206978	0.899028408	0.912185618	0.907206978	0.899028408	0.930321469	8.333333333	macaque	marmoset	0.249792006	0.538049298	0.871711287	1	0.854026576	15967	0.960132291
ACAN	0.930321469	0.907206978	0.899028408	0.912185618	0.907206978	0.899028408	0.930321469	8.333333333	human	marmoset	0.32996653	0.538049298	0.854026576	2	0.854026576	15967	0.960132291
ACAN	0.930321469	0.907206978	0.899028408	0.912185618	0.907206978	0.899028408	0.930321469	8.333333333	marmoset	macaque	0.538049298	0.249792006	0.871711287	2	0.854026576	15967	0.960132291
ACAP1	0.836356565	0.936766299	0	0.591040955	0.836356565	0	0.936766299	2.333333333	macaque	human	0.128039904	0.215620721	0.716485391	1	-0.132735409	65	0.003908599
ACAP1	0.836356565	0.936766299	0	0.591040955	0.836356565	0	0.936766299	2.333333333	human	marmoset	0.215620721	0.174627596	-0.226607129	2	-0.132735409	65	0.003908599
ACAP1	0.836356565	0.936766299	0	0.591040955	0.836356565	0	0.936766299	2.333333333	macaque	marmoset	0.128039904	0.174627596	-0.132735409	1	-0.132735409	65	0.003908599
ACAP1	0.836356565	0.936766299	0	0.591040955	0.836356565	0	0.936766299	2.333333333	marmoset	macaque	0.174627596	0.128039904	-0.132735409	2	-0.132735409	65	0.003908599
ACAP1	0.836356565	0.936766299	0	0.591040955	0.836356565	0	0.936766299	2.333333333	human	macaque	0.215620721	0.128039904	0.716485391	2	-0.132735409	65	0.003908599
ACAP1	0.836356565	0.936766299	0	0.591040955	0.836356565	0	0.936766299	2.333333333	marmoset	human	0.174627596	0.215620721	-0.226607129	1	-0.132735409	65	0.003908599
ACAP2	0.21210257	0.256659487	0.245018719	0.237926925	0.245018719	0.21210257	0.256659487	0	human	macaque	0.828015222	1.292311626	0.20049	2	0.20049	2454	0.147564642
ACAP2	0.21210257	0.256659487	0.245018719	0.237926925	0.245018719	0.21210257	0.256659487	0	marmoset	macaque	1.597825271	1.292311626	0.258627483	2	0.20049	2454	0.147564642
ACAP2	0.21210257	0.256659487	0.245018719	0.237926925	0.245018719	0.21210257	0.256659487	0	marmoset	human	1.597825271	0.828015222	0.132776965	1	0.20049	2454	0.147564642
ACAP2	0.21210257	0.256659487	0.245018719	0.237926925	0.245018719	0.21210257	0.256659487	0	human	marmoset	0.828015222	1.597825271	0.132776965	2	0.20049	2454	0.147564642
ACAP2	0.21210257	0.256659487	0.245018719	0.237926925	0.245018719	0.21210257	0.256659487	0	macaque	human	1.292311626	0.828015222	0.20049	1	0.20049	2454	0.147564642
ACAP2	0.21210257	0.256659487	0.245018719	0.237926925	0.245018719	0.21210257	0.256659487	0	macaque	marmoset	1.292311626	1.597825271	0.258627483	1	0.20049	2454	0.147564642
ACAP3	0.549374228	0.496850463	0.576779653	0.541001448	0.549374228	0.496850463	0.576779653	0	macaque	human	0.787294281	0.811413022	0.792624172	1	0.769173552	14794	0.889597114
ACAP3	0.549374228	0.496850463	0.576779653	0.541001448	0.549374228	0.496850463	0.576779653	0	macaque	marmoset	0.787294281	0.898625619	0.769173552	1	0.769173552	14794	0.889597114
ACAP3	0.549374228	0.496850463	0.576779653	0.541001448	0.549374228	0.496850463	0.576779653	0	human	macaque	0.811413022	0.787294281	0.792624172	2	0.769173552	14794	0.889597114
ACAP3	0.549374228	0.496850463	0.576779653	0.541001448	0.549374228	0.496850463	0.576779653	0	marmoset	human	0.898625619	0.811413022	0.747585272	1	0.769173552	14794	0.889597114
ACAP3	0.549374228	0.496850463	0.576779653	0.541001448	0.549374228	0.496850463	0.576779653	0	marmoset	macaque	0.898625619	0.787294281	0.769173552	2	0.769173552	14794	0.889597114
ACAP3	0.549374228	0.496850463	0.576779653	0.541001448	0.549374228	0.496850463	0.576779653	0	human	marmoset	0.811413022	0.898625619	0.747585272	2	0.769173552	14794	0.889597114
ACAT1	0.477404599	0.463567596	0.476779871	0.472584022	0.476779871	0.463567596	0.477404599	0	macaque	marmoset	0.722528161	0.872200897	0.781640618	1	0.7158559	13576	0.816355983
ACAT1	0.477404599	0.463567596	0.476779871	0.472584022	0.476779871	0.463567596	0.477404599	0	human	macaque	0.894958433	0.722528161	0.653972416	2	0.7158559	13576	0.816355983
ACAT1	0.477404599	0.463567596	0.476779871	0.472584022	0.476779871	0.463567596	0.477404599	0	marmoset	human	0.872200897	0.894958433	0.7158559	1	0.7158559	13576	0.816355983
ACAT1	0.477404599	0.463567596	0.476779871	0.472584022	0.476779871	0.463567596	0.477404599	0	human	marmoset	0.894958433	0.872200897	0.7158559	2	0.7158559	13576	0.816355983
ACAT1	0.477404599	0.463567596	0.476779871	0.472584022	0.476779871	0.463567596	0.477404599	0	marmoset	macaque	0.872200897	0.722528161	0.781640618	2	0.7158559	13576	0.816355983
ACAT1	0.477404599	0.463567596	0.476779871	0.472584022	0.476779871	0.463567596	0.477404599	0	macaque	human	0.722528161	0.894958433	0.653972416	1	0.7158559	13576	0.816355983
ACAT2	0.727944681	0.644887458	0.722924929	0.698585689	0.722924929	0.644887458	0.727944681	0	macaque	human	0.330280114	0.52226046	0.641619979	1	0.69435139	12967	0.779735418
ACAT2	0.727944681	0.644887458	0.722924929	0.698585689	0.722924929	0.644887458	0.727944681	0	macaque	marmoset	0.330280114	0.360787697	0.789992368	1	0.69435139	12967	0.779735418
ACAT2	0.727944681	0.644887458	0.722924929	0.698585689	0.722924929	0.644887458	0.727944681	0	marmoset	macaque	0.360787697	0.330280114	0.789992368	2	0.69435139	12967	0.779735418
ACAT2	0.727944681	0.644887458	0.722924929	0.698585689	0.722924929	0.644887458	0.727944681	0	human	marmoset	0.52226046	0.360787697	0.69435139	2	0.69435139	12967	0.779735418
ACAT2	0.727944681	0.644887458	0.722924929	0.698585689	0.722924929	0.644887458	0.727944681	0	marmoset	human	0.360787697	0.52226046	0.69435139	1	0.69435139	12967	0.779735418
ACAT2	0.727944681	0.644887458	0.722924929	0.698585689	0.722924929	0.644887458	0.727944681	0	human	macaque	0.52226046	0.330280114	0.641619979	2	0.69435139	12967	0.779735418
ACBD3	0.438705598	0.451825323	0.45283541	0.447788777	0.451825323	0.438705598	0.45283541	0	macaque	marmoset	0.687336473	0.760886804	0.686374055	1	0.486112734	6704	0.403126879
ACBD3	0.438705598	0.451825323	0.45283541	0.447788777	0.451825323	0.438705598	0.45283541	0	human	marmoset	0.730145389	0.760886804	0.486112734	2	0.486112734	6704	0.403126879
ACBD3	0.438705598	0.451825323	0.45283541	0.447788777	0.451825323	0.438705598	0.45283541	0	marmoset	human	0.760886804	0.730145389	0.486112734	1	0.486112734	6704	0.403126879
ACBD3	0.438705598	0.451825323	0.45283541	0.447788777	0.451825323	0.438705598	0.45283541	0	macaque	human	0.687336473	0.730145389	0.384587458	1	0.486112734	6704	0.403126879
ACBD3	0.438705598	0.451825323	0.45283541	0.447788777	0.451825323	0.438705598	0.45283541	0	marmoset	macaque	0.760886804	0.687336473	0.686374055	2	0.486112734	6704	0.403126879
ACBD3	0.438705598	0.451825323	0.45283541	0.447788777	0.451825323	0.438705598	0.45283541	0	human	macaque	0.730145389	0.687336473	0.384587458	2	0.486112734	6704	0.403126879
ACBD4	0.622788118	0.640585626	0.629299352	0.630891032	0.629299352	0.622788118	0.640585626	0	marmoset	macaque	0.536706846	0.321719833	0.722781536	2	0.543911824	8267	0.49711365
ACBD4	0.622788118	0.640585626	0.629299352	0.630891032	0.629299352	0.622788118	0.640585626	0	human	marmoset	0.24829627	0.536706846	0.543911824	2	0.543911824	8267	0.49711365
ACBD4	0.622788118	0.640585626	0.629299352	0.630891032	0.629299352	0.622788118	0.640585626	0	human	macaque	0.24829627	0.321719833	0.50560036	2	0.543911824	8267	0.49711365
ACBD4	0.622788118	0.640585626	0.629299352	0.630891032	0.629299352	0.622788118	0.640585626	0	macaque	marmoset	0.321719833	0.536706846	0.722781536	1	0.543911824	8267	0.49711365
ACBD4	0.622788118	0.640585626	0.629299352	0.630891032	0.629299352	0.622788118	0.640585626	0	marmoset	human	0.536706846	0.24829627	0.543911824	1	0.543911824	8267	0.49711365
ACBD4	0.622788118	0.640585626	0.629299352	0.630891032	0.629299352	0.622788118	0.640585626	0	macaque	human	0.321719833	0.24829627	0.50560036	1	0.543911824	8267	0.49711365
ACBD5	0.506211993	0.486979349	0.410553393	0.467914911	0.486979349	0.410553393	0.506211993	0	marmoset	macaque	0.885944101	0.755615735	0.778404418	2	0.679691317	12545	0.754359591
ACBD5	0.506211993	0.486979349	0.410553393	0.467914911	0.486979349	0.410553393	0.506211993	0	macaque	marmoset	0.755615735	0.885944101	0.778404418	1	0.679691317	12545	0.754359591
ACBD5	0.506211993	0.486979349	0.410553393	0.467914911	0.486979349	0.410553393	0.506211993	0	macaque	human	0.755615735	0.766278221	0.616285422	1	0.679691317	12545	0.754359591
ACBD5	0.506211993	0.486979349	0.410553393	0.467914911	0.486979349	0.410553393	0.506211993	0	human	macaque	0.766278221	0.755615735	0.616285422	2	0.679691317	12545	0.754359591
ACBD5	0.506211993	0.486979349	0.410553393	0.467914911	0.486979349	0.410553393	0.506211993	0	marmoset	human	0.885944101	0.766278221	0.679691317	1	0.679691317	12545	0.754359591
ACBD5	0.506211993	0.486979349	0.410553393	0.467914911	0.486979349	0.410553393	0.506211993	0	human	marmoset	0.766278221	0.885944101	0.679691317	2	0.679691317	12545	0.754359591
ACBD6	0.176024634	0.246421515	0.277986221	0.233477457	0.246421515	0.176024634	0.277986221	0	marmoset	macaque	1.535540829	1.483396344	0.75753775	2	0.623148908	10776	0.647985568
ACBD6	0.176024634	0.246421515	0.277986221	0.233477457	0.246421515	0.176024634	0.277986221	0	macaque	marmoset	1.483396344	1.535540829	0.75753775	1	0.623148908	10776	0.647985568
ACBD6	0.176024634	0.246421515	0.277986221	0.233477457	0.246421515	0.176024634	0.277986221	0	human	macaque	1.014803853	1.483396344	0.540979802	2	0.623148908	10776	0.647985568
ACBD6	0.176024634	0.246421515	0.277986221	0.233477457	0.246421515	0.176024634	0.277986221	0	marmoset	human	1.535540829	1.014803853	0.623148908	1	0.623148908	10776	0.647985568
ACBD6	0.176024634	0.246421515	0.277986221	0.233477457	0.246421515	0.176024634	0.277986221	0	macaque	human	1.483396344	1.014803853	0.540979802	1	0.623148908	10776	0.647985568
ACBD6	0.176024634	0.246421515	0.277986221	0.233477457	0.246421515	0.176024634	0.277986221	0	human	marmoset	1.014803853	1.535540829	0.623148908	2	0.623148908	10776	0.647985568
ACBD7	0.928941038	0.955247296	0.949255918	0.944481417	0.949255918	0.928941038	0.955247296	8	marmoset	human	0.466013943	0.182476088	0.611583104	1	0.666154749	12145	0.730306675
ACBD7	0.928941038	0.955247296	0.949255918	0.944481417	0.949255918	0.928941038	0.955247296	8	human	macaque	0.182476088	0.313422781	0.907141381	2	0.666154749	12145	0.730306675
ACBD7	0.928941038	0.955247296	0.949255918	0.944481417	0.949255918	0.928941038	0.955247296	8	macaque	marmoset	0.313422781	0.466013943	0.666154749	1	0.666154749	12145	0.730306675
ACBD7	0.928941038	0.955247296	0.949255918	0.944481417	0.949255918	0.928941038	0.955247296	8	macaque	human	0.313422781	0.182476088	0.907141381	1	0.666154749	12145	0.730306675
ACBD7	0.928941038	0.955247296	0.949255918	0.944481417	0.949255918	0.928941038	0.955247296	8	human	marmoset	0.182476088	0.466013943	0.611583104	2	0.666154749	12145	0.730306675
ACBD7	0.928941038	0.955247296	0.949255918	0.944481417	0.949255918	0.928941038	0.955247296	8	marmoset	macaque	0.466013943	0.313422781	0.666154749	2	0.666154749	12145	0.730306675
ACCS	0.657601852	0.89589392	0.652837776	0.735444516	0.657601852	0.652837776	0.89589392	0	marmoset	macaque	0.424145321	0.134136515	0.627966603	2	0.624500926	10827	0.651052315
ACCS	0.657601852	0.89589392	0.652837776	0.735444516	0.657601852	0.652837776	0.89589392	0	human	marmoset	0.281798872	0.424145321	0.624500926	2	0.624500926	10827	0.651052315
ACCS	0.657601852	0.89589392	0.652837776	0.735444516	0.657601852	0.652837776	0.89589392	0	human	macaque	0.281798872	0.134136515	0.553227374	2	0.624500926	10827	0.651052315
ACCS	0.657601852	0.89589392	0.652837776	0.735444516	0.657601852	0.652837776	0.89589392	0	macaque	human	0.134136515	0.281798872	0.553227374	1	0.624500926	10827	0.651052315
ACCS	0.657601852	0.89589392	0.652837776	0.735444516	0.657601852	0.652837776	0.89589392	0	macaque	marmoset	0.134136515	0.424145321	0.627966603	1	0.624500926	10827	0.651052315
ACCS	0.657601852	0.89589392	0.652837776	0.735444516	0.657601852	0.652837776	0.89589392	0	marmoset	human	0.424145321	0.281798872	0.624500926	1	0.624500926	10827	0.651052315
ACCSL	0	0	0	0	0	0	0	0	human	marmoset	0.00727569	0.001944998	0.033203943	2	0.208384456	2519	0.151473241
ACCSL	0	0	0	0	0	0	0	0	marmoset	human	0.001944998	0.00727569	0.033203943	1	0.208384456	2519	0.151473241
ACCSL	0	0	0	0	0	0	0	0	macaque	human	0.066577277	0.00727569	0.208384456	1	0.208384456	2519	0.151473241
ACCSL	0	0	0	0	0	0	0	0	macaque	marmoset	0.066577277	0.001944998	0.284655033	1	0.208384456	2519	0.151473241
ACCSL	0	0	0	0	0	0	0	0	human	macaque	0.00727569	0.066577277	0.208384456	2	0.208384456	2519	0.151473241
ACCSL	0	0	0	0	0	0	0	0	marmoset	macaque	0.001944998	0.066577277	0.284655033	2	0.208384456	2519	0.151473241
ACD	0	0	0	0	0	0	0	0	macaque	human	0.036342553	0.123954396	0.630044944	1	0.413668645	5149	0.309621167
ACD	0	0	0	0	0	0	0	0	marmoset	human	0.076805152	0.123954396	0.34857074	1	0.413668645	5149	0.309621167
ACD	0	0	0	0	0	0	0	0	macaque	marmoset	0.036342553	0.076805152	0.413668645	1	0.413668645	5149	0.309621167
ACD	0	0	0	0	0	0	0	0	marmoset	macaque	0.076805152	0.036342553	0.413668645	2	0.413668645	5149	0.309621167
ACD	0	0	0	0	0	0	0	0	human	macaque	0.123954396	0.036342553	0.630044944	2	0.413668645	5149	0.309621167
ACD	0	0	0	0	0	0	0	0	human	marmoset	0.123954396	0.076805152	0.34857074	2	0.413668645	5149	0.309621167
ACE	0.822828537	0.674692987	0.734228715	0.743916746	0.734228715	0.674692987	0.822828537	0.333333333	marmoset	macaque	0.315064655	0.326417185	0.830880176	2	0.812880905	15513	0.932832231
ACE	0.822828537	0.674692987	0.734228715	0.743916746	0.734228715	0.674692987	0.822828537	0.333333333	marmoset	human	0.315064655	0.396747235	0.812880905	1	0.812880905	15513	0.932832231
ACE	0.822828537	0.674692987	0.734228715	0.743916746	0.734228715	0.674692987	0.822828537	0.333333333	human	macaque	0.396747235	0.326417185	0.713832612	2	0.812880905	15513	0.932832231
ACE	0.822828537	0.674692987	0.734228715	0.743916746	0.734228715	0.674692987	0.822828537	0.333333333	macaque	human	0.326417185	0.396747235	0.713832612	1	0.812880905	15513	0.932832231
ACE	0.822828537	0.674692987	0.734228715	0.743916746	0.734228715	0.674692987	0.822828537	0.333333333	human	marmoset	0.396747235	0.315064655	0.812880905	2	0.812880905	15513	0.932832231
ACE	0.822828537	0.674692987	0.734228715	0.743916746	0.734228715	0.674692987	0.822828537	0.333333333	macaque	marmoset	0.326417185	0.315064655	0.830880176	1	0.812880905	15513	0.932832231
ACE2	0	0	0	0	0	0	0	0	human	marmoset	0.034838121	0.004535787	0.184893531	2	0.184893531	2316	0.139266386
ACE2	0	0	0	0	0	0	0	0	marmoset	human	0.004535787	0.034838121	0.184893531	1	0.184893531	2316	0.139266386
ACE2	0	0	0	0	0	0	0	0	marmoset	macaque	0.004535787	0.041918275	0.27681304	2	0.184893531	2316	0.139266386
ACE2	0	0	0	0	0	0	0	0	macaque	human	0.041918275	0.034838121	0.174851457	1	0.184893531	2316	0.139266386
ACE2	0	0	0	0	0	0	0	0	macaque	marmoset	0.041918275	0.004535787	0.27681304	1	0.184893531	2316	0.139266386
ACE2	0	0	0	0	0	0	0	0	human	macaque	0.034838121	0.041918275	0.174851457	2	0.184893531	2316	0.139266386
ACER1	0	0.697783454	0.955286337	0.551023264	0.697783454	0	0.955286337	0.333333333	macaque	human	0.58594787	0.080249723	0.731692605	1	0.635982547	11197	0.673301263
ACER1	0	0.697783454	0.955286337	0.551023264	0.697783454	0	0.955286337	0.333333333	marmoset	human	0.06722319	0.080249723	0.511023092	1	0.635982547	11197	0.673301263
ACER1	0	0.697783454	0.955286337	0.551023264	0.697783454	0	0.955286337	0.333333333	human	macaque	0.080249723	0.58594787	0.731692605	2	0.635982547	11197	0.673301263
ACER1	0	0.697783454	0.955286337	0.551023264	0.697783454	0	0.955286337	0.333333333	marmoset	macaque	0.06722319	0.58594787	0.635982547	2	0.635982547	11197	0.673301263
ACER1	0	0.697783454	0.955286337	0.551023264	0.697783454	0	0.955286337	0.333333333	macaque	marmoset	0.58594787	0.06722319	0.635982547	1	0.635982547	11197	0.673301263
ACER1	0	0.697783454	0.955286337	0.551023264	0.697783454	0	0.955286337	0.333333333	human	marmoset	0.080249723	0.06722319	0.511023092	2	0.635982547	11197	0.673301263
ACER2	0.770354018	0.743052729	0.716964258	0.743457001	0.743052729	0.716964258	0.770354018	0	macaque	marmoset	0.537260999	0.717798739	0.565164468	1	0.641457488	11369	0.683644017
ACER2	0.770354018	0.743052729	0.716964258	0.743457001	0.743052729	0.716964258	0.770354018	0	human	marmoset	0.677760041	0.717798739	0.641457488	2	0.641457488	11369	0.683644017
ACER2	0.770354018	0.743052729	0.716964258	0.743457001	0.743052729	0.716964258	0.770354018	0	marmoset	human	0.717798739	0.677760041	0.641457488	1	0.641457488	11369	0.683644017
ACER2	0.770354018	0.743052729	0.716964258	0.743457001	0.743052729	0.716964258	0.770354018	0	marmoset	macaque	0.717798739	0.537260999	0.565164468	2	0.641457488	11369	0.683644017
ACER2	0.770354018	0.743052729	0.716964258	0.743457001	0.743052729	0.716964258	0.770354018	0	human	macaque	0.677760041	0.537260999	0.778436759	2	0.641457488	11369	0.683644017
ACER2	0.770354018	0.743052729	0.716964258	0.743457001	0.743052729	0.716964258	0.770354018	0	macaque	human	0.537260999	0.677760041	0.778436759	1	0.641457488	11369	0.683644017
ACER3	0.364426198	0.31552468	0.39344775	0.357799543	0.364426198	0.31552468	0.39344775	0	human	macaque	1.011100723	1.02334935	0.486270315	2	0.486270315	6708	0.403367408
ACER3	0.364426198	0.31552468	0.39344775	0.357799543	0.364426198	0.31552468	0.39344775	0	human	marmoset	1.011100723	1.449557836	0.438740275	2	0.486270315	6708	0.403367408
ACER3	0.364426198	0.31552468	0.39344775	0.357799543	0.364426198	0.31552468	0.39344775	0	macaque	marmoset	1.02334935	1.449557836	0.633638988	1	0.486270315	6708	0.403367408
ACER3	0.364426198	0.31552468	0.39344775	0.357799543	0.364426198	0.31552468	0.39344775	0	macaque	human	1.02334935	1.011100723	0.486270315	1	0.486270315	6708	0.403367408
ACER3	0.364426198	0.31552468	0.39344775	0.357799543	0.364426198	0.31552468	0.39344775	0	marmoset	human	1.449557836	1.011100723	0.438740275	1	0.486270315	6708	0.403367408
ACER3	0.364426198	0.31552468	0.39344775	0.357799543	0.364426198	0.31552468	0.39344775	0	marmoset	macaque	1.449557836	1.02334935	0.633638988	2	0.486270315	6708	0.403367408
ACHE	0.755878407	0.672126342	0.723773562	0.717259437	0.723773562	0.672126342	0.755878407	0	human	macaque	0.722311297	0.83821766	0.765648886	2	0.786511741	15124	0.90944077
ACHE	0.755878407	0.672126342	0.723773562	0.717259437	0.723773562	0.672126342	0.755878407	0	human	marmoset	0.722311297	0.879002765	0.786511741	2	0.786511741	15124	0.90944077
ACHE	0.755878407	0.672126342	0.723773562	0.717259437	0.723773562	0.672126342	0.755878407	0	macaque	human	0.83821766	0.722311297	0.765648886	1	0.786511741	15124	0.90944077
ACHE	0.755878407	0.672126342	0.723773562	0.717259437	0.723773562	0.672126342	0.755878407	0	macaque	marmoset	0.83821766	0.879002765	0.9147052	1	0.786511741	15124	0.90944077
ACHE	0.755878407	0.672126342	0.723773562	0.717259437	0.723773562	0.672126342	0.755878407	0	marmoset	macaque	0.879002765	0.83821766	0.9147052	2	0.786511741	15124	0.90944077
ACHE	0.755878407	0.672126342	0.723773562	0.717259437	0.723773562	0.672126342	0.755878407	0	marmoset	human	0.879002765	0.722311297	0.786511741	1	0.786511741	15124	0.90944077
ACIN1	0.320572976	0.328561241	0.309656551	0.319596923	0.320572976	0.309656551	0.328561241	0	human	marmoset	0.665131145	0.917881586	0.418477621	2	0.418477621	5229	0.31443175
ACIN1	0.320572976	0.328561241	0.309656551	0.319596923	0.320572976	0.309656551	0.328561241	0	human	macaque	0.665131145	0.789490839	0.274671336	2	0.418477621	5229	0.31443175
ACIN1	0.320572976	0.328561241	0.309656551	0.319596923	0.320572976	0.309656551	0.328561241	0	macaque	marmoset	0.789490839	0.917881586	0.567440677	1	0.418477621	5229	0.31443175
ACIN1	0.320572976	0.328561241	0.309656551	0.319596923	0.320572976	0.309656551	0.328561241	0	macaque	human	0.789490839	0.665131145	0.274671336	1	0.418477621	5229	0.31443175
ACIN1	0.320572976	0.328561241	0.309656551	0.319596923	0.320572976	0.309656551	0.328561241	0	marmoset	human	0.917881586	0.665131145	0.418477621	1	0.418477621	5229	0.31443175
ACIN1	0.320572976	0.328561241	0.309656551	0.319596923	0.320572976	0.309656551	0.328561241	0	marmoset	macaque	0.917881586	0.789490839	0.567440677	2	0.418477621	5229	0.31443175
ACKR1	0.858707643	0	0.754923378	0.537877007	0.754923378	0	0.858707643	0.333333333	human	macaque	0.151754456	0.146944934	0.621271047	2	0.70204085	13196	0.793505713
ACKR1	0.858707643	0	0.754923378	0.537877007	0.754923378	0	0.858707643	0.333333333	marmoset	macaque	0.196728456	0.146944934	0.800038866	2	0.70204085	13196	0.793505713
ACKR1	0.858707643	0	0.754923378	0.537877007	0.754923378	0	0.858707643	0.333333333	human	marmoset	0.151754456	0.196728456	0.70204085	2	0.70204085	13196	0.793505713
ACKR1	0.858707643	0	0.754923378	0.537877007	0.754923378	0	0.858707643	0.333333333	marmoset	human	0.196728456	0.151754456	0.70204085	1	0.70204085	13196	0.793505713
ACKR1	0.858707643	0	0.754923378	0.537877007	0.754923378	0	0.858707643	0.333333333	macaque	marmoset	0.146944934	0.196728456	0.800038866	1	0.70204085	13196	0.793505713
ACKR1	0.858707643	0	0.754923378	0.537877007	0.754923378	0	0.858707643	0.333333333	macaque	human	0.146944934	0.151754456	0.621271047	1	0.70204085	13196	0.793505713
ACKR2	0	0	0.973399505	0.324466502	0	0	0.973399505	0.333333333	human	macaque	0.063654333	0.055186483	0.226939462	2	0.207008861	2506	0.150691521
ACKR2	0	0	0.973399505	0.324466502	0	0	0.973399505	0.333333333	macaque	human	0.055186483	0.063654333	0.226939462	1	0.207008861	2506	0.150691521
ACKR2	0	0	0.973399505	0.324466502	0	0	0.973399505	0.333333333	human	marmoset	0.063654333	0.064262215	-0.058812247	2	0.207008861	2506	0.150691521
ACKR2	0	0	0.973399505	0.324466502	0	0	0.973399505	0.333333333	marmoset	human	0.064262215	0.063654333	-0.058812247	1	0.207008861	2506	0.150691521
ACKR2	0	0	0.973399505	0.324466502	0	0	0.973399505	0.333333333	marmoset	macaque	0.064262215	0.055186483	0.207008861	2	0.207008861	2506	0.150691521
ACKR2	0	0	0.973399505	0.324466502	0	0	0.973399505	0.333333333	macaque	marmoset	0.055186483	0.064262215	0.207008861	1	0.207008861	2506	0.150691521
ACKR3	0.940233282	0.874585872	0.949973753	0.921597636	0.940233282	0.874585872	0.949973753	7.333333333	marmoset	macaque	0.226139802	0.192473361	0.748561634	2	0.805140157	15417	0.927059531
ACKR3	0.940233282	0.874585872	0.949973753	0.921597636	0.940233282	0.874585872	0.949973753	7.333333333	marmoset	human	0.226139802	0.351780913	0.805203114	1	0.805140157	15417	0.927059531
ACKR3	0.940233282	0.874585872	0.949973753	0.921597636	0.940233282	0.874585872	0.949973753	7.333333333	human	marmoset	0.351780913	0.226139802	0.805203114	2	0.805140157	15417	0.927059531
ACKR3	0.940233282	0.874585872	0.949973753	0.921597636	0.940233282	0.874585872	0.949973753	7.333333333	macaque	human	0.192473361	0.351780913	0.805140157	1	0.805140157	15417	0.927059531
ACKR3	0.940233282	0.874585872	0.949973753	0.921597636	0.940233282	0.874585872	0.949973753	7.333333333	human	macaque	0.351780913	0.192473361	0.805140157	2	0.805140157	15417	0.927059531
ACKR3	0.940233282	0.874585872	0.949973753	0.921597636	0.940233282	0.874585872	0.949973753	7.333333333	macaque	marmoset	0.192473361	0.226139802	0.748561634	1	0.805140157	15417	0.927059531
ACKR4	0.719222352	0	0	0.239740784	0	0	0.719222352	0	marmoset	macaque	0.074916562	0.056567211	0.514210509	2	0.408785812	5073	0.305051112
ACKR4	0.719222352	0	0	0.239740784	0	0	0.719222352	0	human	macaque	0.183144367	0.056567211	0.408785812	2	0.408785812	5073	0.305051112
ACKR4	0.719222352	0	0	0.239740784	0	0	0.719222352	0	macaque	marmoset	0.056567211	0.074916562	0.514210509	1	0.408785812	5073	0.305051112
ACKR4	0.719222352	0	0	0.239740784	0	0	0.719222352	0	macaque	human	0.056567211	0.183144367	0.408785812	1	0.408785812	5073	0.305051112
ACKR4	0.719222352	0	0	0.239740784	0	0	0.719222352	0	human	marmoset	0.183144367	0.074916562	0.384526028	2	0.408785812	5073	0.305051112
ACKR4	0.719222352	0	0	0.239740784	0	0	0.719222352	0	marmoset	human	0.074916562	0.183144367	0.384526028	1	0.408785812	5073	0.305051112
ACLY	0.721692787	0.726954623	0.777011119	0.741886176	0.726954623	0.721692787	0.777011119	0	human	macaque	0.889461224	1.046695975	0.830368293	2	0.877419683	16161	0.971797956
ACLY	0.721692787	0.726954623	0.777011119	0.741886176	0.726954623	0.721692787	0.777011119	0	marmoset	human	1.074404182	0.889461224	0.877419683	1	0.877419683	16161	0.971797956
ACLY	0.721692787	0.726954623	0.777011119	0.741886176	0.726954623	0.721692787	0.777011119	0	macaque	human	1.046695975	0.889461224	0.830368293	1	0.877419683	16161	0.971797956
ACLY	0.721692787	0.726954623	0.777011119	0.741886176	0.726954623	0.721692787	0.777011119	0	marmoset	macaque	1.074404182	1.046695975	0.919146297	2	0.877419683	16161	0.971797956
ACLY	0.721692787	0.726954623	0.777011119	0.741886176	0.726954623	0.721692787	0.777011119	0	human	marmoset	0.889461224	1.074404182	0.877419683	2	0.877419683	16161	0.971797956
ACLY	0.721692787	0.726954623	0.777011119	0.741886176	0.726954623	0.721692787	0.777011119	0	macaque	marmoset	1.046695975	1.074404182	0.919146297	1	0.877419683	16161	0.971797956
ACMSD	0.842420638	0.850597396	0	0.564339345	0.842420638	0	0.850597396	0	macaque	human	0.163227887	0.225836092	0.753400271	1	0.590207209	9716	0.58424534
ACMSD	0.842420638	0.850597396	0	0.564339345	0.842420638	0	0.850597396	0	macaque	marmoset	0.163227887	0.067534961	0.590207209	1	0.590207209	9716	0.58424534
ACMSD	0.842420638	0.850597396	0	0.564339345	0.842420638	0	0.850597396	0	marmoset	macaque	0.067534961	0.163227887	0.590207209	2	0.590207209	9716	0.58424534
ACMSD	0.842420638	0.850597396	0	0.564339345	0.842420638	0	0.850597396	0	human	macaque	0.225836092	0.163227887	0.753400271	2	0.590207209	9716	0.58424534
ACMSD	0.842420638	0.850597396	0	0.564339345	0.842420638	0	0.850597396	0	marmoset	human	0.067534961	0.225836092	0.545236204	1	0.590207209	9716	0.58424534
ACMSD	0.842420638	0.850597396	0	0.564339345	0.842420638	0	0.850597396	0	human	marmoset	0.225836092	0.067534961	0.545236204	2	0.590207209	9716	0.58424534
ACO1	0.505040185	0.48916284	0.482192224	0.49213175	0.48916284	0.482192224	0.505040185	0	marmoset	human	0.788587831	0.935617103	0.665326102	1	0.665326102	12108	0.72808178
ACO1	0.505040185	0.48916284	0.482192224	0.49213175	0.48916284	0.482192224	0.505040185	0	human	macaque	0.935617103	1.078419005	0.66484665	2	0.665326102	12108	0.72808178
ACO1	0.505040185	0.48916284	0.482192224	0.49213175	0.48916284	0.482192224	0.505040185	0	human	marmoset	0.935617103	0.788587831	0.665326102	2	0.665326102	12108	0.72808178
ACO1	0.505040185	0.48916284	0.482192224	0.49213175	0.48916284	0.482192224	0.505040185	0	macaque	marmoset	1.078419005	0.788587831	0.731084682	1	0.665326102	12108	0.72808178
ACO1	0.505040185	0.48916284	0.482192224	0.49213175	0.48916284	0.482192224	0.505040185	0	marmoset	macaque	0.788587831	1.078419005	0.731084682	2	0.665326102	12108	0.72808178
ACO1	0.505040185	0.48916284	0.482192224	0.49213175	0.48916284	0.482192224	0.505040185	0	macaque	human	1.078419005	0.935617103	0.66484665	1	0.665326102	12108	0.72808178
ACOD1	0	0	0	0	0	0	0	0	marmoset	human	0.013667556	0.00798003	-0.011593628	1	-0.011593628	811	0.048767288
ACOD1	0	0	0	0	0	0	0	0	macaque	marmoset	0.004605666	0.013667556	-0.041597333	1	-0.011593628	811	0.048767288
ACOD1	0	0	0	0	0	0	0	0	human	macaque	0.00798003	0.004605666	0.279698215	2	-0.011593628	811	0.048767288
ACOD1	0	0	0	0	0	0	0	0	marmoset	macaque	0.013667556	0.004605666	-0.041597333	2	-0.011593628	811	0.048767288
ACOD1	0	0	0	0	0	0	0	0	macaque	human	0.004605666	0.00798003	0.279698215	1	-0.011593628	811	0.048767288
ACOD1	0	0	0	0	0	0	0	0	human	marmoset	0.00798003	0.013667556	-0.011593628	2	-0.011593628	811	0.048767288
ACOT11	0.72507474	0.752110246	0.83115583	0.769446939	0.752110246	0.72507474	0.83115583	0.333333333	macaque	marmoset	0.361605422	0.666193156	0.647981841	1	0.647981841	11578	0.696211666
ACOT11	0.72507474	0.752110246	0.83115583	0.769446939	0.752110246	0.72507474	0.83115583	0.333333333	marmoset	human	0.666193156	1.26108132	0.702171169	1	0.647981841	11578	0.696211666
ACOT11	0.72507474	0.752110246	0.83115583	0.769446939	0.752110246	0.72507474	0.83115583	0.333333333	marmoset	macaque	0.666193156	0.361605422	0.647981841	2	0.647981841	11578	0.696211666
ACOT11	0.72507474	0.752110246	0.83115583	0.769446939	0.752110246	0.72507474	0.83115583	0.333333333	human	macaque	1.26108132	0.361605422	0.566806611	2	0.647981841	11578	0.696211666
ACOT11	0.72507474	0.752110246	0.83115583	0.769446939	0.752110246	0.72507474	0.83115583	0.333333333	macaque	human	0.361605422	1.26108132	0.566806611	1	0.647981841	11578	0.696211666
ACOT11	0.72507474	0.752110246	0.83115583	0.769446939	0.752110246	0.72507474	0.83115583	0.333333333	human	marmoset	1.26108132	0.666193156	0.702171169	2	0.647981841	11578	0.696211666
ACOT12	0.829228876	0.920648	0	0.583292292	0.829228876	0	0.920648	0.333333333	marmoset	macaque	0.089946221	0.10015733	0.578027962	2	0.620700052	10689	0.642754059
ACOT12	0.829228876	0.920648	0	0.583292292	0.829228876	0	0.920648	0.333333333	human	marmoset	0.369944575	0.089946221	0.620700052	2	0.620700052	10689	0.642754059
ACOT12	0.829228876	0.920648	0	0.583292292	0.829228876	0	0.920648	0.333333333	human	macaque	0.369944575	0.10015733	0.624797802	2	0.620700052	10689	0.642754059
ACOT12	0.829228876	0.920648	0	0.583292292	0.829228876	0	0.920648	0.333333333	macaque	human	0.10015733	0.369944575	0.624797802	1	0.620700052	10689	0.642754059
ACOT12	0.829228876	0.920648	0	0.583292292	0.829228876	0	0.920648	0.333333333	marmoset	human	0.089946221	0.369944575	0.620700052	1	0.620700052	10689	0.642754059
ACOT12	0.829228876	0.920648	0	0.583292292	0.829228876	0	0.920648	0.333333333	macaque	marmoset	0.10015733	0.089946221	0.578027962	1	0.620700052	10689	0.642754059
ACOT13	0.541457062	0.559368409	0.66827048	0.589698651	0.559368409	0.541457062	0.66827048	0	human	marmoset	0.562025177	0.274965705	0.51582749	2	0.558607346	8712	0.52387252
ACOT13	0.541457062	0.559368409	0.66827048	0.589698651	0.559368409	0.541457062	0.66827048	0	macaque	human	0.404396476	0.562025177	0.558607346	1	0.558607346	8712	0.52387252
ACOT13	0.541457062	0.559368409	0.66827048	0.589698651	0.559368409	0.541457062	0.66827048	0	marmoset	macaque	0.274965705	0.404396476	0.601348641	2	0.558607346	8712	0.52387252
ACOT13	0.541457062	0.559368409	0.66827048	0.589698651	0.559368409	0.541457062	0.66827048	0	human	macaque	0.562025177	0.404396476	0.558607346	2	0.558607346	8712	0.52387252
ACOT13	0.541457062	0.559368409	0.66827048	0.589698651	0.559368409	0.541457062	0.66827048	0	macaque	marmoset	0.404396476	0.274965705	0.601348641	1	0.558607346	8712	0.52387252
ACOT13	0.541457062	0.559368409	0.66827048	0.589698651	0.559368409	0.541457062	0.66827048	0	marmoset	human	0.274965705	0.562025177	0.51582749	1	0.558607346	8712	0.52387252
ACOT4	0	0	0	0	0	0	0	0	human	marmoset	0.064147207	0.028166769	0.317311532	2	0.355864664	4244	0.255201443
ACOT4	0	0	0	0	0	0	0	0	marmoset	macaque	0.028166769	0.009997623	0.52530714	2	0.355864664	4244	0.255201443
ACOT4	0	0	0	0	0	0	0	0	macaque	human	0.009997623	0.064147207	0.355864664	1	0.355864664	4244	0.255201443
ACOT4	0	0	0	0	0	0	0	0	macaque	marmoset	0.009997623	0.028166769	0.52530714	1	0.355864664	4244	0.255201443
ACOT4	0	0	0	0	0	0	0	0	marmoset	human	0.028166769	0.064147207	0.317311532	1	0.355864664	4244	0.255201443
ACOT4	0	0	0	0	0	0	0	0	human	macaque	0.064147207	0.009997623	0.355864664	2	0.355864664	4244	0.255201443
ACOT6	0	0	0.78199538	0.260665127	0	0	0.78199538	0	human	marmoset	0.101426353	0.101144922	0.48555526	2	0.140571686	1960	0.11785929
ACOT6	0	0	0.78199538	0.260665127	0	0	0.78199538	0	marmoset	human	0.101144922	0.101426353	0.48555526	1	0.140571686	1960	0.11785929
ACOT6	0	0	0.78199538	0.260665127	0	0	0.78199538	0	macaque	human	0.037718112	0.101426353	0.016090442	1	0.140571686	1960	0.11785929
ACOT6	0	0	0.78199538	0.260665127	0	0	0.78199538	0	macaque	marmoset	0.037718112	0.101144922	0.140571686	1	0.140571686	1960	0.11785929
ACOT6	0	0	0.78199538	0.260665127	0	0	0.78199538	0	human	macaque	0.101426353	0.037718112	0.016090442	2	0.140571686	1960	0.11785929
ACOT6	0	0	0.78199538	0.260665127	0	0	0.78199538	0	marmoset	macaque	0.101144922	0.037718112	0.140571686	2	0.140571686	1960	0.11785929
ACOT7	0.465353962	0.526563724	0.563009029	0.518308905	0.526563724	0.465353962	0.563009029	0	marmoset	macaque	1.329146396	1.292380048	0.855010746	2	0.803514859	15391	0.925496091
ACOT7	0.465353962	0.526563724	0.563009029	0.518308905	0.526563724	0.465353962	0.563009029	0	human	macaque	1.297854166	1.292380048	0.803514859	2	0.803514859	15391	0.925496091
ACOT7	0.465353962	0.526563724	0.563009029	0.518308905	0.526563724	0.465353962	0.563009029	0	macaque	marmoset	1.292380048	1.329146396	0.855010746	1	0.803514859	15391	0.925496091
ACOT7	0.465353962	0.526563724	0.563009029	0.518308905	0.526563724	0.465353962	0.563009029	0	human	marmoset	1.297854166	1.329146396	0.772920806	2	0.803514859	15391	0.925496091
ACOT7	0.465353962	0.526563724	0.563009029	0.518308905	0.526563724	0.465353962	0.563009029	0	macaque	human	1.292380048	1.297854166	0.803514859	1	0.803514859	15391	0.925496091
ACOT7	0.465353962	0.526563724	0.563009029	0.518308905	0.526563724	0.465353962	0.563009029	0	marmoset	human	1.329146396	1.297854166	0.772920806	1	0.803514859	15391	0.925496091
ACOT8	0.673818156	0.554100738	0.687884655	0.638601183	0.673818156	0.554100738	0.687884655	0.333333333	marmoset	macaque	0.253153653	0.304970234	0.772250586	2	0.630142422	10997	0.661274805
ACOT8	0.673818156	0.554100738	0.687884655	0.638601183	0.673818156	0.554100738	0.687884655	0.333333333	marmoset	human	0.253153653	0.50520508	0.630142422	1	0.630142422	10997	0.661274805
ACOT8	0.673818156	0.554100738	0.687884655	0.638601183	0.673818156	0.554100738	0.687884655	0.333333333	human	macaque	0.50520508	0.304970234	0.611104317	2	0.630142422	10997	0.661274805
ACOT8	0.673818156	0.554100738	0.687884655	0.638601183	0.673818156	0.554100738	0.687884655	0.333333333	macaque	human	0.304970234	0.50520508	0.611104317	1	0.630142422	10997	0.661274805
ACOT8	0.673818156	0.554100738	0.687884655	0.638601183	0.673818156	0.554100738	0.687884655	0.333333333	human	marmoset	0.50520508	0.253153653	0.630142422	2	0.630142422	10997	0.661274805
ACOT8	0.673818156	0.554100738	0.687884655	0.638601183	0.673818156	0.554100738	0.687884655	0.333333333	macaque	marmoset	0.304970234	0.253153653	0.772250586	1	0.630142422	10997	0.661274805
ACOT9	0.585142166	0.666919776	0.60425945	0.618773797	0.60425945	0.585142166	0.666919776	0	marmoset	human	0.514258774	0.582369633	0.528056624	1	0.671167198	12296	0.739386651
ACOT9	0.585142166	0.666919776	0.60425945	0.618773797	0.60425945	0.585142166	0.666919776	0	marmoset	macaque	0.514258774	0.643989799	0.765607707	2	0.671167198	12296	0.739386651
ACOT9	0.585142166	0.666919776	0.60425945	0.618773797	0.60425945	0.585142166	0.666919776	0	macaque	marmoset	0.643989799	0.514258774	0.765607707	1	0.671167198	12296	0.739386651
ACOT9	0.585142166	0.666919776	0.60425945	0.618773797	0.60425945	0.585142166	0.666919776	0	macaque	human	0.643989799	0.582369633	0.671167198	1	0.671167198	12296	0.739386651
ACOT9	0.585142166	0.666919776	0.60425945	0.618773797	0.60425945	0.585142166	0.666919776	0	human	marmoset	0.582369633	0.514258774	0.528056624	2	0.671167198	12296	0.739386651
ACOT9	0.585142166	0.666919776	0.60425945	0.618773797	0.60425945	0.585142166	0.666919776	0	human	macaque	0.582369633	0.643989799	0.671167198	2	0.671167198	12296	0.739386651
ACOX1	0.404075778	0.475022422	0.50011206	0.459736753	0.475022422	0.404075778	0.50011206	0	macaque	marmoset	0.55585104	0.581016642	0.659233934	1	0.530005098	7888	0.474323512
ACOX1	0.404075778	0.475022422	0.50011206	0.459736753	0.475022422	0.404075778	0.50011206	0	human	marmoset	0.620729942	0.581016642	0.530005098	2	0.530005098	7888	0.474323512
ACOX1	0.404075778	0.475022422	0.50011206	0.459736753	0.475022422	0.404075778	0.50011206	0	marmoset	human	0.581016642	0.620729942	0.530005098	1	0.530005098	7888	0.474323512
ACOX1	0.404075778	0.475022422	0.50011206	0.459736753	0.475022422	0.404075778	0.50011206	0	marmoset	macaque	0.581016642	0.55585104	0.659233934	2	0.530005098	7888	0.474323512
ACOX1	0.404075778	0.475022422	0.50011206	0.459736753	0.475022422	0.404075778	0.50011206	0	macaque	human	0.55585104	0.620729942	0.444429644	1	0.530005098	7888	0.474323512
ACOX1	0.404075778	0.475022422	0.50011206	0.459736753	0.475022422	0.404075778	0.50011206	0	human	macaque	0.620729942	0.55585104	0.444429644	2	0.530005098	7888	0.474323512
ACOX2	0	0.883058573	0.898695078	0.593917884	0.883058573	0	0.898695078	2	macaque	marmoset	0.454897382	0.495980298	0.786854296	1	0.742059042	14239	0.856223692
ACOX2	0	0.883058573	0.898695078	0.593917884	0.883058573	0	0.898695078	2	human	marmoset	0.15549615	0.495980298	0.742059042	2	0.742059042	14239	0.856223692
ACOX2	0	0.883058573	0.898695078	0.593917884	0.883058573	0	0.898695078	2	marmoset	macaque	0.495980298	0.454897382	0.786854296	2	0.742059042	14239	0.856223692
ACOX2	0	0.883058573	0.898695078	0.593917884	0.883058573	0	0.898695078	2	macaque	human	0.454897382	0.15549615	0.66237349	1	0.742059042	14239	0.856223692
ACOX2	0	0.883058573	0.898695078	0.593917884	0.883058573	0	0.898695078	2	marmoset	human	0.495980298	0.15549615	0.742059042	1	0.742059042	14239	0.856223692
ACOX2	0	0.883058573	0.898695078	0.593917884	0.883058573	0	0.898695078	2	human	macaque	0.15549615	0.454897382	0.66237349	2	0.742059042	14239	0.856223692
ACOX3	0.461053409	0.599403492	0.578581442	0.546346115	0.578581442	0.461053409	0.599403492	0	macaque	marmoset	0.691166902	0.56764983	0.845353149	1	0.594270686	9839	0.591641612
ACOX3	0.461053409	0.599403492	0.578581442	0.546346115	0.578581442	0.461053409	0.599403492	0	macaque	human	0.691166902	0.584565618	0.594270686	1	0.594270686	9839	0.591641612
ACOX3	0.461053409	0.599403492	0.578581442	0.546346115	0.578581442	0.461053409	0.599403492	0	human	macaque	0.584565618	0.691166902	0.594270686	2	0.594270686	9839	0.591641612
ACOX3	0.461053409	0.599403492	0.578581442	0.546346115	0.578581442	0.461053409	0.599403492	0	marmoset	human	0.56764983	0.584565618	0.584104268	1	0.594270686	9839	0.591641612
ACOX3	0.461053409	0.599403492	0.578581442	0.546346115	0.578581442	0.461053409	0.599403492	0	human	marmoset	0.584565618	0.56764983	0.584104268	2	0.594270686	9839	0.591641612
ACOX3	0.461053409	0.599403492	0.578581442	0.546346115	0.578581442	0.461053409	0.599403492	0	marmoset	macaque	0.56764983	0.691166902	0.845353149	2	0.594270686	9839	0.591641612
ACP1	0.553800158	0.538524929	0.525589356	0.539304814	0.538524929	0.525589356	0.553800158	0	human	marmoset	0.563211091	0.35052118	0.514331174	2	0.572066139	9127	0.54882742
ACP1	0.553800158	0.538524929	0.525589356	0.539304814	0.538524929	0.525589356	0.553800158	0	macaque	human	0.554311909	0.563211091	0.572066139	1	0.572066139	9127	0.54882742
ACP1	0.553800158	0.538524929	0.525589356	0.539304814	0.538524929	0.525589356	0.553800158	0	macaque	marmoset	0.554311909	0.35052118	0.786571165	1	0.572066139	9127	0.54882742
ACP1	0.553800158	0.538524929	0.525589356	0.539304814	0.538524929	0.525589356	0.553800158	0	human	macaque	0.563211091	0.554311909	0.572066139	2	0.572066139	9127	0.54882742
ACP1	0.553800158	0.538524929	0.525589356	0.539304814	0.538524929	0.525589356	0.553800158	0	marmoset	macaque	0.35052118	0.554311909	0.786571165	2	0.572066139	9127	0.54882742
ACP1	0.553800158	0.538524929	0.525589356	0.539304814	0.538524929	0.525589356	0.553800158	0	marmoset	human	0.35052118	0.563211091	0.514331174	1	0.572066139	9127	0.54882742
ACP2	0.836662459	0.813574307	0.61237824	0.754205002	0.813574307	0.61237824	0.836662459	0.333333333	human	macaque	0.292871571	0.173332752	0.569850265	2	0.594033407	9832	0.591220686
ACP2	0.836662459	0.813574307	0.61237824	0.754205002	0.813574307	0.61237824	0.836662459	0.333333333	human	marmoset	0.292871571	0.292039519	0.594033407	2	0.594033407	9832	0.591220686
ACP2	0.836662459	0.813574307	0.61237824	0.754205002	0.813574307	0.61237824	0.836662459	0.333333333	marmoset	macaque	0.292039519	0.173332752	0.781770722	2	0.594033407	9832	0.591220686
ACP2	0.836662459	0.813574307	0.61237824	0.754205002	0.813574307	0.61237824	0.836662459	0.333333333	macaque	marmoset	0.173332752	0.292039519	0.781770722	1	0.594033407	9832	0.591220686
ACP2	0.836662459	0.813574307	0.61237824	0.754205002	0.813574307	0.61237824	0.836662459	0.333333333	marmoset	human	0.292039519	0.292871571	0.594033407	1	0.594033407	9832	0.591220686
ACP2	0.836662459	0.813574307	0.61237824	0.754205002	0.813574307	0.61237824	0.836662459	0.333333333	macaque	human	0.173332752	0.292871571	0.569850265	1	0.594033407	9832	0.591220686
ACP4	0.988272938	0	0	0.329424313	0	0	0.988272938	0.333333333	human	macaque	0.016645949	0.051195	0.139790924	2	0.15492767	2068	0.124353578
ACP4	0.988272938	0	0	0.329424313	0	0	0.988272938	0.333333333	marmoset	human	0.004836481	0.016645949	0.15492767	1	0.15492767	2068	0.124353578
ACP4	0.988272938	0	0	0.329424313	0	0	0.988272938	0.333333333	macaque	marmoset	0.051195	0.004836481	0.185890701	1	0.15492767	2068	0.124353578
ACP4	0.988272938	0	0	0.329424313	0	0	0.988272938	0.333333333	macaque	human	0.051195	0.016645949	0.139790924	1	0.15492767	2068	0.124353578
ACP4	0.988272938	0	0	0.329424313	0	0	0.988272938	0.333333333	marmoset	macaque	0.004836481	0.051195	0.185890701	2	0.15492767	2068	0.124353578
ACP4	0.988272938	0	0	0.329424313	0	0	0.988272938	0.333333333	human	marmoset	0.016645949	0.004836481	0.15492767	2	0.15492767	2068	0.124353578
ACP5	0	0	0.992377087	0.330792362	0	0	0.992377087	0.333333333	marmoset	macaque	0.046522529	0.013138377	0.408110871	2	0.36069596	4321	0.25983163
ACP5	0	0	0.992377087	0.330792362	0	0	0.992377087	0.333333333	human	marmoset	0.036189057	0.046522529	0.149167311	2	0.36069596	4321	0.25983163
ACP5	0	0	0.992377087	0.330792362	0	0	0.992377087	0.333333333	macaque	human	0.013138377	0.036189057	0.36069596	1	0.36069596	4321	0.25983163
ACP5	0	0	0.992377087	0.330792362	0	0	0.992377087	0.333333333	human	macaque	0.036189057	0.013138377	0.36069596	2	0.36069596	4321	0.25983163
ACP5	0	0	0.992377087	0.330792362	0	0	0.992377087	0.333333333	marmoset	human	0.046522529	0.036189057	0.149167311	1	0.36069596	4321	0.25983163
ACP5	0	0	0.992377087	0.330792362	0	0	0.992377087	0.333333333	macaque	marmoset	0.013138377	0.046522529	0.408110871	1	0.36069596	4321	0.25983163
ACP6	0.519207619	0.623461942	0.476010903	0.539560155	0.519207619	0.476010903	0.623461942	0	marmoset	macaque	0.609107108	0.185991603	0.359494693	2	0.493506606	6877	0.413529765
ACP6	0.519207619	0.623461942	0.476010903	0.539560155	0.519207619	0.476010903	0.623461942	0	macaque	human	0.185991603	0.702003475	0.513869421	1	0.493506606	6877	0.413529765
ACP6	0.519207619	0.623461942	0.476010903	0.539560155	0.519207619	0.476010903	0.623461942	0	human	marmoset	0.702003475	0.609107108	0.493506606	2	0.493506606	6877	0.413529765
ACP6	0.519207619	0.623461942	0.476010903	0.539560155	0.519207619	0.476010903	0.623461942	0	human	macaque	0.702003475	0.185991603	0.513869421	2	0.493506606	6877	0.413529765
ACP6	0.519207619	0.623461942	0.476010903	0.539560155	0.519207619	0.476010903	0.623461942	0	marmoset	human	0.609107108	0.702003475	0.493506606	1	0.493506606	6877	0.413529765
ACP6	0.519207619	0.623461942	0.476010903	0.539560155	0.519207619	0.476010903	0.623461942	0	macaque	marmoset	0.185991603	0.609107108	0.359494693	1	0.493506606	6877	0.413529765
ACP7	0	0.924236522	0.990326319	0.638187614	0.924236522	0	0.990326319	3.333333333	macaque	marmoset	0.252272258	0.027788177	0.853893722	1	0.583795054	9530	0.573060734
ACP7	0	0.924236522	0.990326319	0.638187614	0.924236522	0	0.990326319	3.333333333	human	macaque	0.095269076	0.252272258	0.583795054	2	0.583795054	9530	0.573060734
ACP7	0	0.924236522	0.990326319	0.638187614	0.924236522	0	0.990326319	3.333333333	marmoset	human	0.027788177	0.095269076	0.53311895	1	0.583795054	9530	0.573060734
ACP7	0	0.924236522	0.990326319	0.638187614	0.924236522	0	0.990326319	3.333333333	marmoset	macaque	0.027788177	0.252272258	0.853893722	2	0.583795054	9530	0.573060734
ACP7	0	0.924236522	0.990326319	0.638187614	0.924236522	0	0.990326319	3.333333333	macaque	human	0.252272258	0.095269076	0.583795054	1	0.583795054	9530	0.573060734
ACP7	0	0.924236522	0.990326319	0.638187614	0.924236522	0	0.990326319	3.333333333	human	marmoset	0.095269076	0.027788177	0.53311895	2	0.583795054	9530	0.573060734
ACR	0	0	0	0	0	0	0	0	macaque	human	0.029216391	0.012982198	0.352817248	1	0.163127065	2137	0.128502706
ACR	0	0	0	0	0	0	0	0	marmoset	human	0.001890068	0.012982198	0.163127065	1	0.163127065	2137	0.128502706
ACR	0	0	0	0	0	0	0	0	human	macaque	0.012982198	0.029216391	0.352817248	2	0.163127065	2137	0.128502706
ACR	0	0	0	0	0	0	0	0	macaque	marmoset	0.029216391	0.001890068	0.087525243	1	0.163127065	2137	0.128502706
ACR	0	0	0	0	0	0	0	0	marmoset	macaque	0.001890068	0.029216391	0.087525243	2	0.163127065	2137	0.128502706
ACR	0	0	0	0	0	0	0	0	human	marmoset	0.012982198	0.001890068	0.163127065	2	0.163127065	2137	0.128502706
ACRBP	0	0	0.873574097	0.291191366	0	0	0.873574097	0	human	marmoset	0.021925303	0.251660403	0.122178725	2	0.549464386	8456	0.508478653
ACRBP	0	0	0.873574097	0.291191366	0	0	0.873574097	0	marmoset	human	0.251660403	0.021925303	0.122178725	1	0.549464386	8456	0.508478653
ACRBP	0	0	0.873574097	0.291191366	0	0	0.873574097	0	macaque	human	0.018485599	0.021925303	0.566063134	1	0.549464386	8456	0.508478653
ACRBP	0	0	0.873574097	0.291191366	0	0	0.873574097	0	human	macaque	0.021925303	0.018485599	0.566063134	2	0.549464386	8456	0.508478653
ACRBP	0	0	0.873574097	0.291191366	0	0	0.873574097	0	macaque	marmoset	0.018485599	0.251660403	0.549464386	1	0.549464386	8456	0.508478653
ACRBP	0	0	0.873574097	0.291191366	0	0	0.873574097	0	marmoset	macaque	0.251660403	0.018485599	0.549464386	2	0.549464386	8456	0.508478653
ACRV1	0	0	0	0	0	0	0	0	human	macaque	0.069927948	0.039339982	0.267530894	2	0.267530894	3124	0.187853277
ACRV1	0	0	0	0	0	0	0	0	human	marmoset	0.069927948	0.015290698	0.091097472	2	0.267530894	3124	0.187853277
ACRV1	0	0	0	0	0	0	0	0	marmoset	macaque	0.015290698	0.039339982	0.794060811	2	0.267530894	3124	0.187853277
ACRV1	0	0	0	0	0	0	0	0	macaque	human	0.039339982	0.069927948	0.267530894	1	0.267530894	3124	0.187853277
ACRV1	0	0	0	0	0	0	0	0	macaque	marmoset	0.039339982	0.015290698	0.794060811	1	0.267530894	3124	0.187853277
ACRV1	0	0	0	0	0	0	0	0	marmoset	human	0.015290698	0.069927948	0.091097472	1	0.267530894	3124	0.187853277
ACSBG1	0.932318443	0.957061342	0.988139381	0.959173055	0.957061342	0.932318443	0.988139381	10	macaque	marmoset	0.688801017	0.513727571	0.73133144	1	0.73133144	13987	0.841070355
ACSBG1	0.932318443	0.957061342	0.988139381	0.959173055	0.957061342	0.932318443	0.988139381	10	marmoset	macaque	0.513727571	0.688801017	0.73133144	2	0.73133144	13987	0.841070355
ACSBG1	0.932318443	0.957061342	0.988139381	0.959173055	0.957061342	0.932318443	0.988139381	10	human	macaque	0.805460553	0.688801017	0.94117649	2	0.73133144	13987	0.841070355
ACSBG1	0.932318443	0.957061342	0.988139381	0.959173055	0.957061342	0.932318443	0.988139381	10	marmoset	human	0.513727571	0.805460553	0.665938151	1	0.73133144	13987	0.841070355
ACSBG1	0.932318443	0.957061342	0.988139381	0.959173055	0.957061342	0.932318443	0.988139381	10	macaque	human	0.688801017	0.805460553	0.94117649	1	0.73133144	13987	0.841070355
ACSBG1	0.932318443	0.957061342	0.988139381	0.959173055	0.957061342	0.932318443	0.988139381	10	human	marmoset	0.805460553	0.513727571	0.665938151	2	0.73133144	13987	0.841070355
ACSBG2	0	0	0	0	0	0	0	0	macaque	marmoset	0.123396533	0.066185142	0.065398934	1	0.155077336	2069	0.12441371
ACSBG2	0	0	0	0	0	0	0	0	marmoset	macaque	0.066185142	0.123396533	0.065398934	2	0.155077336	2069	0.12441371
ACSBG2	0	0	0	0	0	0	0	0	marmoset	human	0.066185142	0.052042026	0.155077336	1	0.155077336	2069	0.12441371
ACSBG2	0	0	0	0	0	0	0	0	human	macaque	0.052042026	0.123396533	0.282196624	2	0.155077336	2069	0.12441371
ACSBG2	0	0	0	0	0	0	0	0	macaque	human	0.123396533	0.052042026	0.282196624	1	0.155077336	2069	0.12441371
ACSBG2	0	0	0	0	0	0	0	0	human	marmoset	0.052042026	0.066185142	0.155077336	2	0.155077336	2069	0.12441371
ACSF2	0.894448471	0.844835731	0.898092285	0.879125496	0.894448471	0.844835731	0.898092285	3	marmoset	macaque	0.291454868	0.254524511	0.726632495	2	0.726632495	13875	0.834335538
ACSF2	0.894448471	0.844835731	0.898092285	0.879125496	0.894448471	0.844835731	0.898092285	3	macaque	human	0.254524511	0.259017829	0.817957267	1	0.726632495	13875	0.834335538
ACSF2	0.894448471	0.844835731	0.898092285	0.879125496	0.894448471	0.844835731	0.898092285	3	human	marmoset	0.259017829	0.291454868	0.525101876	2	0.726632495	13875	0.834335538
ACSF2	0.894448471	0.844835731	0.898092285	0.879125496	0.894448471	0.844835731	0.898092285	3	macaque	marmoset	0.254524511	0.291454868	0.726632495	1	0.726632495	13875	0.834335538
ACSF2	0.894448471	0.844835731	0.898092285	0.879125496	0.894448471	0.844835731	0.898092285	3	marmoset	human	0.291454868	0.259017829	0.525101876	1	0.726632495	13875	0.834335538
ACSF2	0.894448471	0.844835731	0.898092285	0.879125496	0.894448471	0.844835731	0.898092285	3	human	macaque	0.259017829	0.254524511	0.817957267	2	0.726632495	13875	0.834335538
ACSF3	0.520761086	0.553570289	0.622744281	0.565691885	0.553570289	0.520761086	0.622744281	0	macaque	marmoset	0.683822481	0.307269798	0.777810443	1	0.562779729	8861	0.532832231
ACSF3	0.520761086	0.553570289	0.622744281	0.565691885	0.553570289	0.520761086	0.622744281	0	marmoset	macaque	0.307269798	0.683822481	0.777810443	2	0.562779729	8861	0.532832231
ACSF3	0.520761086	0.553570289	0.622744281	0.565691885	0.553570289	0.520761086	0.622744281	0	macaque	human	0.683822481	0.43459796	0.562779729	1	0.562779729	8861	0.532832231
ACSF3	0.520761086	0.553570289	0.622744281	0.565691885	0.553570289	0.520761086	0.622744281	0	marmoset	human	0.307269798	0.43459796	0.538606458	1	0.562779729	8861	0.532832231
ACSF3	0.520761086	0.553570289	0.622744281	0.565691885	0.553570289	0.520761086	0.622744281	0	human	macaque	0.43459796	0.683822481	0.562779729	2	0.562779729	8861	0.532832231
ACSF3	0.520761086	0.553570289	0.622744281	0.565691885	0.553570289	0.520761086	0.622744281	0	human	marmoset	0.43459796	0.307269798	0.538606458	2	0.562779729	8861	0.532832231
ACSL1	0.490220332	0.511911174	0.663555903	0.555229136	0.511911174	0.490220332	0.663555903	0	macaque	human	0.764838194	0.819243478	0.592624616	1	0.592624616	9788	0.588574865
ACSL1	0.490220332	0.511911174	0.663555903	0.555229136	0.511911174	0.490220332	0.663555903	0	marmoset	macaque	0.814333268	0.764838194	0.63515794	2	0.592624616	9788	0.588574865
ACSL1	0.490220332	0.511911174	0.663555903	0.555229136	0.511911174	0.490220332	0.663555903	0	human	macaque	0.819243478	0.764838194	0.592624616	2	0.592624616	9788	0.588574865
ACSL1	0.490220332	0.511911174	0.663555903	0.555229136	0.511911174	0.490220332	0.663555903	0	human	marmoset	0.819243478	0.814333268	0.415568295	2	0.592624616	9788	0.588574865
ACSL1	0.490220332	0.511911174	0.663555903	0.555229136	0.511911174	0.490220332	0.663555903	0	marmoset	human	0.814333268	0.819243478	0.415568295	1	0.592624616	9788	0.588574865
ACSL1	0.490220332	0.511911174	0.663555903	0.555229136	0.511911174	0.490220332	0.663555903	0	macaque	marmoset	0.764838194	0.814333268	0.63515794	1	0.592624616	9788	0.588574865
ACSL3	0.252350952	0.286972359	0.318164358	0.285829223	0.286972359	0.252350952	0.318164358	0	marmoset	human	1.260798991	0.891139597	0.502886268	1	0.502886268	7132	0.4288635
ACSL3	0.252350952	0.286972359	0.318164358	0.285829223	0.286972359	0.252350952	0.318164358	0	human	marmoset	0.891139597	1.260798991	0.502886268	2	0.502886268	7132	0.4288635
ACSL3	0.252350952	0.286972359	0.318164358	0.285829223	0.286972359	0.252350952	0.318164358	0	human	macaque	0.891139597	1.243539232	0.48101089	2	0.502886268	7132	0.4288635
ACSL3	0.252350952	0.286972359	0.318164358	0.285829223	0.286972359	0.252350952	0.318164358	0	marmoset	macaque	1.260798991	1.243539232	0.641667639	2	0.502886268	7132	0.4288635
ACSL3	0.252350952	0.286972359	0.318164358	0.285829223	0.286972359	0.252350952	0.318164358	0	macaque	marmoset	1.243539232	1.260798991	0.641667639	1	0.502886268	7132	0.4288635
ACSL3	0.252350952	0.286972359	0.318164358	0.285829223	0.286972359	0.252350952	0.318164358	0	macaque	human	1.243539232	0.891139597	0.48101089	1	0.502886268	7132	0.4288635
ACSL4	0.318779037	0.381673699	0.451912323	0.384121687	0.381673699	0.318779037	0.451912323	0	macaque	human	0.956253655	1.018900894	0.411701786	1	0.572860544	9155	0.550511124
ACSL4	0.318779037	0.381673699	0.451912323	0.384121687	0.381673699	0.318779037	0.451912323	0	marmoset	macaque	1.273823975	0.956253655	0.631539872	2	0.572860544	9155	0.550511124
ACSL4	0.318779037	0.381673699	0.451912323	0.384121687	0.381673699	0.318779037	0.451912323	0	macaque	marmoset	0.956253655	1.273823975	0.631539872	1	0.572860544	9155	0.550511124
ACSL4	0.318779037	0.381673699	0.451912323	0.384121687	0.381673699	0.318779037	0.451912323	0	human	macaque	1.018900894	0.956253655	0.411701786	2	0.572860544	9155	0.550511124
ACSL4	0.318779037	0.381673699	0.451912323	0.384121687	0.381673699	0.318779037	0.451912323	0	human	marmoset	1.018900894	1.273823975	0.572860544	2	0.572860544	9155	0.550511124
ACSL4	0.318779037	0.381673699	0.451912323	0.384121687	0.381673699	0.318779037	0.451912323	0	marmoset	human	1.273823975	1.018900894	0.572860544	1	0.572860544	9155	0.550511124
ACSL5	0.943041879	0.906504292	0.947090259	0.932212144	0.943041879	0.906504292	0.947090259	8.666666667	marmoset	human	0.223768743	0.331308521	0.702469051	1	0.599962068	10016	0.602285027
ACSL5	0.943041879	0.906504292	0.947090259	0.932212144	0.943041879	0.906504292	0.947090259	8.666666667	human	macaque	0.331308521	0.172885415	0.599962068	2	0.599962068	10016	0.602285027
ACSL5	0.943041879	0.906504292	0.947090259	0.932212144	0.943041879	0.906504292	0.947090259	8.666666667	marmoset	macaque	0.223768743	0.172885415	0.295143871	2	0.599962068	10016	0.602285027
ACSL5	0.943041879	0.906504292	0.947090259	0.932212144	0.943041879	0.906504292	0.947090259	8.666666667	macaque	human	0.172885415	0.331308521	0.599962068	1	0.599962068	10016	0.602285027
ACSL5	0.943041879	0.906504292	0.947090259	0.932212144	0.943041879	0.906504292	0.947090259	8.666666667	human	marmoset	0.331308521	0.223768743	0.702469051	2	0.599962068	10016	0.602285027
ACSL5	0.943041879	0.906504292	0.947090259	0.932212144	0.943041879	0.906504292	0.947090259	8.666666667	macaque	marmoset	0.172885415	0.223768743	0.295143871	1	0.599962068	10016	0.602285027
ACSL6	0.434094255	0.387960761	0.414322804	0.41212594	0.414322804	0.387960761	0.434094255	0	macaque	human	1.801518745	1.695492082	0.778171911	1	0.797053268	15285	0.919122069
ACSL6	0.434094255	0.387960761	0.414322804	0.41212594	0.414322804	0.387960761	0.434094255	0	human	macaque	1.695492082	1.801518745	0.778171911	2	0.797053268	15285	0.919122069
ACSL6	0.434094255	0.387960761	0.414322804	0.41212594	0.414322804	0.387960761	0.434094255	0	marmoset	human	1.754601199	1.695492082	0.826317017	1	0.797053268	15285	0.919122069
ACSL6	0.434094255	0.387960761	0.414322804	0.41212594	0.414322804	0.387960761	0.434094255	0	macaque	marmoset	1.801518745	1.754601199	0.797053268	1	0.797053268	15285	0.919122069
ACSL6	0.434094255	0.387960761	0.414322804	0.41212594	0.414322804	0.387960761	0.434094255	0	marmoset	macaque	1.754601199	1.801518745	0.797053268	2	0.797053268	15285	0.919122069
ACSL6	0.434094255	0.387960761	0.414322804	0.41212594	0.414322804	0.387960761	0.434094255	0	human	marmoset	1.695492082	1.754601199	0.826317017	2	0.797053268	15285	0.919122069
ACSM3	0.823544649	0.774228654	0.965014804	0.854262702	0.823544649	0.774228654	0.965014804	0.666666667	human	macaque	0.166179058	0.18708061	0.006455256	2	0.118017974	1805	0.108538785
ACSM3	0.823544649	0.774228654	0.965014804	0.854262702	0.823544649	0.774228654	0.965014804	0.666666667	marmoset	human	0.098766722	0.166179058	0.276189898	1	0.118017974	1805	0.108538785
ACSM3	0.823544649	0.774228654	0.965014804	0.854262702	0.823544649	0.774228654	0.965014804	0.666666667	macaque	marmoset	0.18708061	0.098766722	0.118017974	1	0.118017974	1805	0.108538785
ACSM3	0.823544649	0.774228654	0.965014804	0.854262702	0.823544649	0.774228654	0.965014804	0.666666667	marmoset	macaque	0.098766722	0.18708061	0.118017974	2	0.118017974	1805	0.108538785
ACSM3	0.823544649	0.774228654	0.965014804	0.854262702	0.823544649	0.774228654	0.965014804	0.666666667	macaque	human	0.18708061	0.166179058	0.006455256	1	0.118017974	1805	0.108538785
ACSM3	0.823544649	0.774228654	0.965014804	0.854262702	0.823544649	0.774228654	0.965014804	0.666666667	human	marmoset	0.166179058	0.098766722	0.276189898	2	0.118017974	1805	0.108538785
ACSM4	0	0.551786361	0	0.183928787	0	0	0.551786361	0	human	macaque	0.04201647	0.434922522	0.122878308	2	0.122878308	1831	0.110102225
ACSM4	0	0.551786361	0	0.183928787	0	0	0.551786361	0	human	marmoset	0.04201647	0.014498674	-0.051353986	2	0.122878308	1831	0.110102225
ACSM4	0	0.551786361	0	0.183928787	0	0	0.551786361	0	macaque	marmoset	0.434922522	0.014498674	0.451549133	1	0.122878308	1831	0.110102225
ACSM4	0	0.551786361	0	0.183928787	0	0	0.551786361	0	marmoset	human	0.014498674	0.04201647	-0.051353986	1	0.122878308	1831	0.110102225
ACSM4	0	0.551786361	0	0.183928787	0	0	0.551786361	0	marmoset	macaque	0.014498674	0.434922522	0.451549133	2	0.122878308	1831	0.110102225
ACSM4	0	0.551786361	0	0.183928787	0	0	0.551786361	0	macaque	human	0.434922522	0.04201647	0.122878308	1	0.122878308	1831	0.110102225
ACSS1	0.89964278	0.914721378	0.928328963	0.91423104	0.914721378	0.89964278	0.928328963	8.333333333	marmoset	human	0.698220382	0.763011332	0.66393181	1	0.703743204	13243	0.79633193
ACSS1	0.89964278	0.914721378	0.928328963	0.91423104	0.914721378	0.89964278	0.928328963	8.333333333	macaque	marmoset	0.593987278	0.698220382	0.703743204	1	0.703743204	13243	0.79633193
ACSS1	0.89964278	0.914721378	0.928328963	0.91423104	0.914721378	0.89964278	0.928328963	8.333333333	human	macaque	0.763011332	0.593987278	0.960464354	2	0.703743204	13243	0.79633193
ACSS1	0.89964278	0.914721378	0.928328963	0.91423104	0.914721378	0.89964278	0.928328963	8.333333333	marmoset	macaque	0.698220382	0.593987278	0.703743204	2	0.703743204	13243	0.79633193
ACSS1	0.89964278	0.914721378	0.928328963	0.91423104	0.914721378	0.89964278	0.928328963	8.333333333	macaque	human	0.593987278	0.763011332	0.960464354	1	0.703743204	13243	0.79633193
ACSS1	0.89964278	0.914721378	0.928328963	0.91423104	0.914721378	0.89964278	0.928328963	8.333333333	human	marmoset	0.763011332	0.698220382	0.66393181	2	0.703743204	13243	0.79633193
ACSS2	0.490257274	0.585465501	0.59405805	0.556593609	0.585465501	0.490257274	0.59405805	0	human	macaque	0.59387484	0.429619856	0.609535722	2	0.595530479	9879	0.594046903
ACSS2	0.490257274	0.585465501	0.59405805	0.556593609	0.585465501	0.490257274	0.59405805	0	macaque	human	0.429619856	0.59387484	0.609535722	1	0.595530479	9879	0.594046903
ACSS2	0.490257274	0.585465501	0.59405805	0.556593609	0.585465501	0.490257274	0.59405805	0	macaque	marmoset	0.429619856	0.826395677	0.595530479	1	0.595530479	9879	0.594046903
ACSS2	0.490257274	0.585465501	0.59405805	0.556593609	0.585465501	0.490257274	0.59405805	0	marmoset	macaque	0.826395677	0.429619856	0.595530479	2	0.595530479	9879	0.594046903
ACSS2	0.490257274	0.585465501	0.59405805	0.556593609	0.585465501	0.490257274	0.59405805	0	human	marmoset	0.59387484	0.826395677	0.574827409	2	0.595530479	9879	0.594046903
ACSS2	0.490257274	0.585465501	0.59405805	0.556593609	0.585465501	0.490257274	0.59405805	0	marmoset	human	0.826395677	0.59387484	0.574827409	1	0.595530479	9879	0.594046903
ACSS3	0.79566499	0.920870482	0.945830812	0.887455428	0.920870482	0.79566499	0.945830812	6.666666667	macaque	marmoset	0.911774514	0.708612676	0.772657167	1	0.772657167	14874	0.894407697
ACSS3	0.79566499	0.920870482	0.945830812	0.887455428	0.920870482	0.79566499	0.945830812	6.666666667	human	marmoset	1.20244462	0.708612676	0.668136579	2	0.772657167	14874	0.894407697
ACSS3	0.79566499	0.920870482	0.945830812	0.887455428	0.920870482	0.79566499	0.945830812	6.666666667	macaque	human	0.911774514	1.20244462	0.825632671	1	0.772657167	14874	0.894407697
ACSS3	0.79566499	0.920870482	0.945830812	0.887455428	0.920870482	0.79566499	0.945830812	6.666666667	human	macaque	1.20244462	0.911774514	0.825632671	2	0.772657167	14874	0.894407697
ACSS3	0.79566499	0.920870482	0.945830812	0.887455428	0.920870482	0.79566499	0.945830812	6.666666667	marmoset	human	0.708612676	1.20244462	0.668136579	1	0.772657167	14874	0.894407697
ACSS3	0.79566499	0.920870482	0.945830812	0.887455428	0.920870482	0.79566499	0.945830812	6.666666667	marmoset	macaque	0.708612676	0.911774514	0.772657167	2	0.772657167	14874	0.894407697
ACTA1	0	0	0.918028844	0.306009615	0	0	0.918028844	1.666666667	marmoset	human	0.19264427	0.028799394	0.271657036	1	0.430322342	5482	0.329645219
ACTA1	0	0	0.918028844	0.306009615	0	0	0.918028844	1.666666667	marmoset	macaque	0.19264427	0.027094535	0.430322342	2	0.430322342	5482	0.329645219
ACTA1	0	0	0.918028844	0.306009615	0	0	0.918028844	1.666666667	human	marmoset	0.028799394	0.19264427	0.271657036	2	0.430322342	5482	0.329645219
ACTA1	0	0	0.918028844	0.306009615	0	0	0.918028844	1.666666667	macaque	human	0.027094535	0.028799394	0.804409455	1	0.430322342	5482	0.329645219
ACTA1	0	0	0.918028844	0.306009615	0	0	0.918028844	1.666666667	macaque	marmoset	0.027094535	0.19264427	0.430322342	1	0.430322342	5482	0.329645219
ACTA1	0	0	0.918028844	0.306009615	0	0	0.918028844	1.666666667	human	macaque	0.028799394	0.027094535	0.804409455	2	0.430322342	5482	0.329645219
ACTA2	0.949986119	0.958449872	0.957872051	0.955436014	0.957872051	0.949986119	0.958449872	10	macaque	marmoset	0.926841485	0.926971085	0.974407012	1	0.933257984	16412	0.986891161
ACTA2	0.949986119	0.958449872	0.957872051	0.955436014	0.957872051	0.949986119	0.958449872	10	human	macaque	0.775654127	0.926841485	0.913761619	2	0.933257984	16412	0.986891161
ACTA2	0.949986119	0.958449872	0.957872051	0.955436014	0.957872051	0.949986119	0.958449872	10	marmoset	human	0.926971085	0.775654127	0.933257984	1	0.933257984	16412	0.986891161
ACTA2	0.949986119	0.958449872	0.957872051	0.955436014	0.957872051	0.949986119	0.958449872	10	macaque	human	0.926841485	0.775654127	0.913761619	1	0.933257984	16412	0.986891161
ACTA2	0.949986119	0.958449872	0.957872051	0.955436014	0.957872051	0.949986119	0.958449872	10	human	marmoset	0.775654127	0.926971085	0.933257984	2	0.933257984	16412	0.986891161
ACTA2	0.949986119	0.958449872	0.957872051	0.955436014	0.957872051	0.949986119	0.958449872	10	marmoset	macaque	0.926971085	0.926841485	0.974407012	2	0.933257984	16412	0.986891161
ACTB	0.433124249	0.823577609	0.614572786	0.623758215	0.614572786	0.433124249	0.823577609	0	marmoset	human	1.178941578	0.889728603	0.306061781	1	0.327760369	3868	0.232591702
ACTB	0.433124249	0.823577609	0.614572786	0.623758215	0.614572786	0.433124249	0.823577609	0	human	marmoset	0.889728603	1.178941578	0.306061781	2	0.327760369	3868	0.232591702
ACTB	0.433124249	0.823577609	0.614572786	0.623758215	0.614572786	0.433124249	0.823577609	0	macaque	marmoset	0.188680446	1.178941578	0.327760369	1	0.327760369	3868	0.232591702
ACTB	0.433124249	0.823577609	0.614572786	0.623758215	0.614572786	0.433124249	0.823577609	0	marmoset	macaque	1.178941578	0.188680446	0.327760369	2	0.327760369	3868	0.232591702
ACTB	0.433124249	0.823577609	0.614572786	0.623758215	0.614572786	0.433124249	0.823577609	0	macaque	human	0.188680446	0.889728603	0.536929862	1	0.327760369	3868	0.232591702
ACTB	0.433124249	0.823577609	0.614572786	0.623758215	0.614572786	0.433124249	0.823577609	0	human	macaque	0.889728603	0.188680446	0.536929862	2	0.327760369	3868	0.232591702
ACTBL2	0	0	0	0	0	0	0	0	marmoset	human	0.000225858	0.000388011	-0.070305777	1	-0.039263225	504	0.030306675
ACTBL2	0	0	0	0	0	0	0	0	macaque	human	0.000186205	0.000388011	0.173001607	1	-0.039263225	504	0.030306675
ACTBL2	0	0	0	0	0	0	0	0	human	marmoset	0.000388011	0.000225858	-0.070305777	2	-0.039263225	504	0.030306675
ACTBL2	0	0	0	0	0	0	0	0	human	macaque	0.000388011	0.000186205	0.173001607	2	-0.039263225	504	0.030306675
ACTBL2	0	0	0	0	0	0	0	0	macaque	marmoset	0.000186205	0.000225858	-0.039263225	1	-0.039263225	504	0.030306675
ACTBL2	0	0	0	0	0	0	0	0	marmoset	macaque	0.000225858	0.000186205	-0.039263225	2	-0.039263225	504	0.030306675
ACTC1	0	0	0	0	0	0	0	0	human	macaque	0.035316638	0.041340457	0.422499978	2	0.434264053	5560	0.334335538
ACTC1	0	0	0	0	0	0	0	0	marmoset	human	0.013945573	0.035316638	0.434264053	1	0.434264053	5560	0.334335538
ACTC1	0	0	0	0	0	0	0	0	macaque	marmoset	0.041340457	0.013945573	0.514812621	1	0.434264053	5560	0.334335538
ACTC1	0	0	0	0	0	0	0	0	macaque	human	0.041340457	0.035316638	0.422499978	1	0.434264053	5560	0.334335538
ACTC1	0	0	0	0	0	0	0	0	human	marmoset	0.035316638	0.013945573	0.434264053	2	0.434264053	5560	0.334335538
ACTC1	0	0	0	0	0	0	0	0	marmoset	macaque	0.013945573	0.041340457	0.514812621	2	0.434264053	5560	0.334335538
ACTG1	0.470828387	0.409435931	0.429788837	0.436684385	0.429788837	0.409435931	0.470828387	0	human	marmoset	0.682678616	0.999205835	0.263786955	2	0.324858736	3815	0.22940469
ACTG1	0.470828387	0.409435931	0.429788837	0.436684385	0.429788837	0.409435931	0.470828387	0	marmoset	human	0.999205835	0.682678616	0.263786955	1	0.324858736	3815	0.22940469
ACTG1	0.470828387	0.409435931	0.429788837	0.436684385	0.429788837	0.409435931	0.470828387	0	macaque	human	0.66832257	0.682678616	0.330104894	1	0.324858736	3815	0.22940469
ACTG1	0.470828387	0.409435931	0.429788837	0.436684385	0.429788837	0.409435931	0.470828387	0	macaque	marmoset	0.66832257	0.999205835	0.324858736	1	0.324858736	3815	0.22940469
ACTG1	0.470828387	0.409435931	0.429788837	0.436684385	0.429788837	0.409435931	0.470828387	0	human	macaque	0.682678616	0.66832257	0.330104894	2	0.324858736	3815	0.22940469
ACTG1	0.470828387	0.409435931	0.429788837	0.436684385	0.429788837	0.409435931	0.470828387	0	marmoset	macaque	0.999205835	0.66832257	0.324858736	2	0.324858736	3815	0.22940469
ACTG2	0.989079665	0.982837896	0.807215188	0.926377583	0.982837896	0.807215188	0.989079665	5	human	macaque	0.131454249	0.414976225	0.995160031	2	0.68081629	12575	0.75616356
ACTG2	0.989079665	0.982837896	0.807215188	0.926377583	0.982837896	0.807215188	0.989079665	5	marmoset	macaque	0.366796024	0.414976225	0.68081629	2	0.68081629	12575	0.75616356
ACTG2	0.989079665	0.982837896	0.807215188	0.926377583	0.982837896	0.807215188	0.989079665	5	macaque	marmoset	0.414976225	0.366796024	0.68081629	1	0.68081629	12575	0.75616356
ACTG2	0.989079665	0.982837896	0.807215188	0.926377583	0.982837896	0.807215188	0.989079665	5	macaque	human	0.414976225	0.131454249	0.995160031	1	0.68081629	12575	0.75616356
ACTG2	0.989079665	0.982837896	0.807215188	0.926377583	0.982837896	0.807215188	0.989079665	5	human	marmoset	0.131454249	0.366796024	0.677318733	2	0.68081629	12575	0.75616356
ACTG2	0.989079665	0.982837896	0.807215188	0.926377583	0.982837896	0.807215188	0.989079665	5	marmoset	human	0.366796024	0.131454249	0.677318733	1	0.68081629	12575	0.75616356
ACTL10	0	0	0	0	0	0	0	0	macaque	marmoset	0.002161632	0.033103645	0.440937904	1	0.146290289	2003	0.120444979
ACTL10	0	0	0	0	0	0	0	0	human	macaque	0.008681554	0.002161632	0.146290289	2	0.146290289	2003	0.120444979
ACTL10	0	0	0	0	0	0	0	0	marmoset	human	0.033103645	0.008681554	-0.125447699	1	0.146290289	2003	0.120444979
ACTL10	0	0	0	0	0	0	0	0	macaque	human	0.002161632	0.008681554	0.146290289	1	0.146290289	2003	0.120444979
ACTL10	0	0	0	0	0	0	0	0	marmoset	macaque	0.033103645	0.002161632	0.440937904	2	0.146290289	2003	0.120444979
ACTL10	0	0	0	0	0	0	0	0	human	marmoset	0.008681554	0.033103645	-0.125447699	2	0.146290289	2003	0.120444979
ACTL6A	0.747253882	0.626060245	0.746936263	0.70675013	0.746936263	0.626060245	0.747253882	0	macaque	marmoset	0.139874437	0.252482808	0.528416519	1	-0.007363342	858	0.051593506
ACTL6A	0.747253882	0.626060245	0.746936263	0.70675013	0.746936263	0.626060245	0.747253882	0	human	macaque	0.121144714	0.139874437	-0.24702266	2	-0.007363342	858	0.051593506
ACTL6A	0.747253882	0.626060245	0.746936263	0.70675013	0.746936263	0.626060245	0.747253882	0	marmoset	macaque	0.252482808	0.139874437	0.528416519	2	-0.007363342	858	0.051593506
ACTL6A	0.747253882	0.626060245	0.746936263	0.70675013	0.746936263	0.626060245	0.747253882	0	human	marmoset	0.121144714	0.252482808	-0.007363342	2	-0.007363342	858	0.051593506
ACTL6A	0.747253882	0.626060245	0.746936263	0.70675013	0.746936263	0.626060245	0.747253882	0	macaque	human	0.139874437	0.121144714	-0.24702266	1	-0.007363342	858	0.051593506
ACTL6A	0.747253882	0.626060245	0.746936263	0.70675013	0.746936263	0.626060245	0.747253882	0	marmoset	human	0.252482808	0.121144714	-0.007363342	1	-0.007363342	858	0.051593506
ACTL6B	0.611558421	0.543977191	0.538168935	0.564568182	0.543977191	0.538168935	0.611558421	0	human	marmoset	0.75672428	0.694860839	0.835978872	2	0.835978872	15790	0.949488876
ACTL6B	0.611558421	0.543977191	0.538168935	0.564568182	0.543977191	0.538168935	0.611558421	0	marmoset	human	0.694860839	0.75672428	0.835978872	1	0.835978872	15790	0.949488876
ACTL6B	0.611558421	0.543977191	0.538168935	0.564568182	0.543977191	0.538168935	0.611558421	0	marmoset	macaque	0.694860839	0.779003139	0.883644917	2	0.835978872	15790	0.949488876
ACTL6B	0.611558421	0.543977191	0.538168935	0.564568182	0.543977191	0.538168935	0.611558421	0	macaque	marmoset	0.779003139	0.694860839	0.883644917	1	0.835978872	15790	0.949488876
ACTL6B	0.611558421	0.543977191	0.538168935	0.564568182	0.543977191	0.538168935	0.611558421	0	human	macaque	0.75672428	0.779003139	0.835097389	2	0.835978872	15790	0.949488876
ACTL6B	0.611558421	0.543977191	0.538168935	0.564568182	0.543977191	0.538168935	0.611558421	0	macaque	human	0.779003139	0.75672428	0.835097389	1	0.835978872	15790	0.949488876
ACTL7A	0	0	0	0	0	0	0	0	macaque	human	0.005796693	0.00094446	0.132265908	1	0.132265908	1907	0.114672279
ACTL7A	0	0	0	0	0	0	0	0	macaque	marmoset	0.005796693	0.012367312	0.302968779	1	0.132265908	1907	0.114672279
ACTL7A	0	0	0	0	0	0	0	0	marmoset	macaque	0.012367312	0.005796693	0.302968779	2	0.132265908	1907	0.114672279
ACTL7A	0	0	0	0	0	0	0	0	marmoset	human	0.012367312	0.00094446	-0.01592594	1	0.132265908	1907	0.114672279
ACTL7A	0	0	0	0	0	0	0	0	human	marmoset	0.00094446	0.012367312	-0.01592594	2	0.132265908	1907	0.114672279
ACTL7A	0	0	0	0	0	0	0	0	human	macaque	0.00094446	0.005796693	0.132265908	2	0.132265908	1907	0.114672279
ACTL7B	0	0	0.987384387	0.329128129	0	0	0.987384387	0.333333333	macaque	human	0.075248678	0.001544177	-0.114862701	1	-0.011172723	813	0.048887553
ACTL7B	0	0	0.987384387	0.329128129	0	0	0.987384387	0.333333333	marmoset	human	0.0177291	0.001544177	-0.011172723	1	-0.011172723	813	0.048887553
ACTL7B	0	0	0.987384387	0.329128129	0	0	0.987384387	0.333333333	human	macaque	0.001544177	0.075248678	-0.114862701	2	-0.011172723	813	0.048887553
ACTL7B	0	0	0.987384387	0.329128129	0	0	0.987384387	0.333333333	macaque	marmoset	0.075248678	0.0177291	0.595970268	1	-0.011172723	813	0.048887553
ACTL7B	0	0	0.987384387	0.329128129	0	0	0.987384387	0.333333333	marmoset	macaque	0.0177291	0.075248678	0.595970268	2	-0.011172723	813	0.048887553
ACTL7B	0	0	0.987384387	0.329128129	0	0	0.987384387	0.333333333	human	marmoset	0.001544177	0.0177291	-0.011172723	2	-0.011172723	813	0.048887553
ACTL8	0	0	0	0	0	0	0	0	human	marmoset	0.013492137	0.05274825	-0.043644288	2	-0.043644288	469	0.028202044
ACTL8	0	0	0	0	0	0	0	0	human	macaque	0.013492137	0.010319334	0.546895583	2	-0.043644288	469	0.028202044
ACTL8	0	0	0	0	0	0	0	0	marmoset	human	0.05274825	0.013492137	-0.043644288	1	-0.043644288	469	0.028202044
ACTL8	0	0	0	0	0	0	0	0	macaque	marmoset	0.010319334	0.05274825	-0.085691454	1	-0.043644288	469	0.028202044
ACTL8	0	0	0	0	0	0	0	0	macaque	human	0.010319334	0.013492137	0.546895583	1	-0.043644288	469	0.028202044
ACTL8	0	0	0	0	0	0	0	0	marmoset	macaque	0.05274825	0.010319334	-0.085691454	2	-0.043644288	469	0.028202044
ACTL9	0	0	0	0	0	0	0	0	human	marmoset	8.57553111203875e-05	0	NA	2	-0.016666667	762	0.045820806
ACTL9	0	0	0	0	0	0	0	0	marmoset	human	0	8.57553111203875e-05	NA	1	-0.016666667	762	0.045820806
ACTL9	0	0	0	0	0	0	0	0	human	macaque	8.57553111203875e-05	1.84612925170776e-05	-0.016666667	2	-0.016666667	762	0.045820806
ACTL9	0	0	0	0	0	0	0	0	macaque	human	1.84612925170776e-05	8.57553111203875e-05	-0.016666667	1	-0.016666667	762	0.045820806
ACTL9	0	0	0	0	0	0	0	0	macaque	marmoset	1.84612925170776e-05	0	NA	1	-0.016666667	762	0.045820806
ACTL9	0	0	0	0	0	0	0	0	marmoset	macaque	0	1.84612925170776e-05	NA	2	-0.016666667	762	0.045820806
ACTN1	0.552228162	0.555251337	0.565694256	0.557724585	0.555251337	0.552228162	0.565694256	0	marmoset	macaque	1.504369101	1.634369178	0.883782514	2	0.852491074	15951	0.959170174
ACTN1	0.552228162	0.555251337	0.565694256	0.557724585	0.555251337	0.552228162	0.565694256	0	marmoset	human	1.504369101	1.496426902	0.852491074	1	0.852491074	15951	0.959170174
ACTN1	0.552228162	0.555251337	0.565694256	0.557724585	0.555251337	0.552228162	0.565694256	0	human	macaque	1.496426902	1.634369178	0.83097043	2	0.852491074	15951	0.959170174
ACTN1	0.552228162	0.555251337	0.565694256	0.557724585	0.555251337	0.552228162	0.565694256	0	human	marmoset	1.496426902	1.504369101	0.852491074	2	0.852491074	15951	0.959170174
ACTN1	0.552228162	0.555251337	0.565694256	0.557724585	0.555251337	0.552228162	0.565694256	0	macaque	marmoset	1.634369178	1.504369101	0.883782514	1	0.852491074	15951	0.959170174
ACTN1	0.552228162	0.555251337	0.565694256	0.557724585	0.555251337	0.552228162	0.565694256	0	macaque	human	1.634369178	1.496426902	0.83097043	1	0.852491074	15951	0.959170174
ACTN2	0.691968287	0.713509579	0.770305266	0.725261044	0.713509579	0.691968287	0.770305266	0	human	marmoset	1.606128221	1.621384867	0.827084635	2	0.860872071	16037	0.964341551
ACTN2	0.691968287	0.713509579	0.770305266	0.725261044	0.713509579	0.691968287	0.770305266	0	macaque	marmoset	1.400103376	1.621384867	0.897325569	1	0.860872071	16037	0.964341551
ACTN2	0.691968287	0.713509579	0.770305266	0.725261044	0.713509579	0.691968287	0.770305266	0	marmoset	macaque	1.621384867	1.400103376	0.897325569	2	0.860872071	16037	0.964341551
ACTN2	0.691968287	0.713509579	0.770305266	0.725261044	0.713509579	0.691968287	0.770305266	0	marmoset	human	1.621384867	1.606128221	0.827084635	1	0.860872071	16037	0.964341551
ACTN2	0.691968287	0.713509579	0.770305266	0.725261044	0.713509579	0.691968287	0.770305266	0	human	macaque	1.606128221	1.400103376	0.860872071	2	0.860872071	16037	0.964341551
ACTN2	0.691968287	0.713509579	0.770305266	0.725261044	0.713509579	0.691968287	0.770305266	0	macaque	human	1.400103376	1.606128221	0.860872071	1	0.860872071	16037	0.964341551
ACTN3	0	0	0	0	0	0	0	0	macaque	marmoset	0.045561069	0.020435282	0.734633725	1	0.603385104	10121	0.608598918
ACTN3	0	0	0	0	0	0	0	0	marmoset	macaque	0.020435282	0.045561069	0.734633725	2	0.603385104	10121	0.608598918
ACTN3	0	0	0	0	0	0	0	0	macaque	human	0.045561069	0.020402036	0.525219882	1	0.603385104	10121	0.608598918
ACTN3	0	0	0	0	0	0	0	0	human	macaque	0.020402036	0.045561069	0.525219882	2	0.603385104	10121	0.608598918
ACTN3	0	0	0	0	0	0	0	0	human	marmoset	0.020402036	0.020435282	0.603385104	2	0.603385104	10121	0.608598918
ACTN3	0	0	0	0	0	0	0	0	marmoset	human	0.020435282	0.020402036	0.603385104	1	0.603385104	10121	0.608598918
ACTN4	0.523490647	0.621512419	0.669240018	0.604747695	0.621512419	0.523490647	0.669240018	0	macaque	marmoset	0.792616321	0.906527608	0.758076426	1	0.727334437	13892	0.835357787
ACTN4	0.523490647	0.621512419	0.669240018	0.604747695	0.621512419	0.523490647	0.669240018	0	marmoset	macaque	0.906527608	0.792616321	0.758076426	2	0.727334437	13892	0.835357787
ACTN4	0.523490647	0.621512419	0.669240018	0.604747695	0.621512419	0.523490647	0.669240018	0	human	marmoset	0.933667568	0.906527608	0.708275664	2	0.727334437	13892	0.835357787
ACTN4	0.523490647	0.621512419	0.669240018	0.604747695	0.621512419	0.523490647	0.669240018	0	human	macaque	0.933667568	0.792616321	0.727334437	2	0.727334437	13892	0.835357787
ACTN4	0.523490647	0.621512419	0.669240018	0.604747695	0.621512419	0.523490647	0.669240018	0	macaque	human	0.792616321	0.933667568	0.727334437	1	0.727334437	13892	0.835357787
ACTN4	0.523490647	0.621512419	0.669240018	0.604747695	0.621512419	0.523490647	0.669240018	0	marmoset	human	0.906527608	0.933667568	0.708275664	1	0.727334437	13892	0.835357787
ACTR10	0.35083213	0.3519289	0.411250024	0.371337018	0.3519289	0.35083213	0.411250024	0	human	marmoset	0.994561071	0.82948011	0.656715023	2	0.656715023	11853	0.712748046
ACTR10	0.35083213	0.3519289	0.411250024	0.371337018	0.3519289	0.35083213	0.411250024	0	marmoset	macaque	0.82948011	0.905005998	0.687417023	2	0.656715023	11853	0.712748046
ACTR10	0.35083213	0.3519289	0.411250024	0.371337018	0.3519289	0.35083213	0.411250024	0	macaque	human	0.905005998	0.994561071	0.52506158	1	0.656715023	11853	0.712748046
ACTR10	0.35083213	0.3519289	0.411250024	0.371337018	0.3519289	0.35083213	0.411250024	0	macaque	marmoset	0.905005998	0.82948011	0.687417023	1	0.656715023	11853	0.712748046
ACTR10	0.35083213	0.3519289	0.411250024	0.371337018	0.3519289	0.35083213	0.411250024	0	marmoset	human	0.82948011	0.994561071	0.656715023	1	0.656715023	11853	0.712748046
ACTR10	0.35083213	0.3519289	0.411250024	0.371337018	0.3519289	0.35083213	0.411250024	0	human	macaque	0.994561071	0.905005998	0.52506158	2	0.656715023	11853	0.712748046
ACTR1A	0.588572233	0.640459957	0.540873325	0.589968505	0.588572233	0.540873325	0.640459957	0	human	macaque	0.552899681	0.283831108	0.559296963	2	0.659826009	11942	0.71809982
ACTR1A	0.588572233	0.640459957	0.540873325	0.589968505	0.588572233	0.540873325	0.640459957	0	macaque	human	0.283831108	0.552899681	0.559296963	1	0.659826009	11942	0.71809982
ACTR1A	0.588572233	0.640459957	0.540873325	0.589968505	0.588572233	0.540873325	0.640459957	0	marmoset	macaque	0.631416062	0.283831108	0.8337422	2	0.659826009	11942	0.71809982
ACTR1A	0.588572233	0.640459957	0.540873325	0.589968505	0.588572233	0.540873325	0.640459957	0	macaque	marmoset	0.283831108	0.631416062	0.8337422	1	0.659826009	11942	0.71809982
ACTR1A	0.588572233	0.640459957	0.540873325	0.589968505	0.588572233	0.540873325	0.640459957	0	human	marmoset	0.552899681	0.631416062	0.659826009	2	0.659826009	11942	0.71809982
ACTR1A	0.588572233	0.640459957	0.540873325	0.589968505	0.588572233	0.540873325	0.640459957	0	marmoset	human	0.631416062	0.552899681	0.659826009	1	0.659826009	11942	0.71809982
ACTR1B	0.54343867	0.591538641	0.54922704	0.561401451	0.54922704	0.54343867	0.591538641	0	marmoset	macaque	0.4401879	0.708702975	0.763399337	2	0.687967866	12779	0.768430547
ACTR1B	0.54343867	0.591538641	0.54922704	0.561401451	0.54922704	0.54343867	0.591538641	0	human	macaque	0.432192138	0.708702975	0.687967866	2	0.687967866	12779	0.768430547
ACTR1B	0.54343867	0.591538641	0.54922704	0.561401451	0.54922704	0.54343867	0.591538641	0	macaque	human	0.708702975	0.432192138	0.687967866	1	0.687967866	12779	0.768430547
ACTR1B	0.54343867	0.591538641	0.54922704	0.561401451	0.54922704	0.54343867	0.591538641	0	marmoset	human	0.4401879	0.432192138	0.614381624	1	0.687967866	12779	0.768430547
ACTR1B	0.54343867	0.591538641	0.54922704	0.561401451	0.54922704	0.54343867	0.591538641	0	macaque	marmoset	0.708702975	0.4401879	0.763399337	1	0.687967866	12779	0.768430547
ACTR1B	0.54343867	0.591538641	0.54922704	0.561401451	0.54922704	0.54343867	0.591538641	0	human	marmoset	0.432192138	0.4401879	0.614381624	2	0.687967866	12779	0.768430547
ACTR2	0.275087701	0.34237334	0.329453424	0.315638155	0.329453424	0.275087701	0.34237334	0	macaque	human	0.993974533	0.968524338	0.438937318	1	0.438937318	5646	0.339506915
ACTR2	0.275087701	0.34237334	0.329453424	0.315638155	0.329453424	0.275087701	0.34237334	0	marmoset	human	1.150408123	0.968524338	0.422392827	1	0.438937318	5646	0.339506915
ACTR2	0.275087701	0.34237334	0.329453424	0.315638155	0.329453424	0.275087701	0.34237334	0	marmoset	macaque	1.150408123	0.993974533	0.537206393	2	0.438937318	5646	0.339506915
ACTR2	0.275087701	0.34237334	0.329453424	0.315638155	0.329453424	0.275087701	0.34237334	0	human	macaque	0.968524338	0.993974533	0.438937318	2	0.438937318	5646	0.339506915
ACTR2	0.275087701	0.34237334	0.329453424	0.315638155	0.329453424	0.275087701	0.34237334	0	human	marmoset	0.968524338	1.150408123	0.422392827	2	0.438937318	5646	0.339506915
ACTR2	0.275087701	0.34237334	0.329453424	0.315638155	0.329453424	0.275087701	0.34237334	0	macaque	marmoset	0.993974533	1.150408123	0.537206393	1	0.438937318	5646	0.339506915
ACTR3	0.354707093	0.484660946	0.432470847	0.423946295	0.432470847	0.354707093	0.484660946	0	marmoset	macaque	0.977637413	0.990082978	0.243471859	2	0.243471859	2874	0.172820204
ACTR3	0.354707093	0.484660946	0.432470847	0.423946295	0.432470847	0.354707093	0.484660946	0	marmoset	human	0.977637413	0.746922372	0.023330173	1	0.243471859	2874	0.172820204
ACTR3	0.354707093	0.484660946	0.432470847	0.423946295	0.432470847	0.354707093	0.484660946	0	human	marmoset	0.746922372	0.977637413	0.023330173	2	0.243471859	2874	0.172820204
ACTR3	0.354707093	0.484660946	0.432470847	0.423946295	0.432470847	0.354707093	0.484660946	0	macaque	marmoset	0.990082978	0.977637413	0.243471859	1	0.243471859	2874	0.172820204
ACTR3	0.354707093	0.484660946	0.432470847	0.423946295	0.432470847	0.354707093	0.484660946	0	macaque	human	0.990082978	0.746922372	0.287009561	1	0.243471859	2874	0.172820204
ACTR3	0.354707093	0.484660946	0.432470847	0.423946295	0.432470847	0.354707093	0.484660946	0	human	macaque	0.746922372	0.990082978	0.287009561	2	0.243471859	2874	0.172820204
ACTR3B	0.423104336	0.423384293	0.470822954	0.439103861	0.423384293	0.423104336	0.470822954	0	macaque	human	1.356943241	1.266528835	0.758615769	1	0.8144509	15533	0.934034877
ACTR3B	0.423104336	0.423384293	0.470822954	0.439103861	0.423384293	0.423104336	0.470822954	0	human	marmoset	1.266528835	1.555943802	0.8144509	2	0.8144509	15533	0.934034877
ACTR3B	0.423104336	0.423384293	0.470822954	0.439103861	0.423384293	0.423104336	0.470822954	0	marmoset	human	1.555943802	1.266528835	0.8144509	1	0.8144509	15533	0.934034877
ACTR3B	0.423104336	0.423384293	0.470822954	0.439103861	0.423384293	0.423104336	0.470822954	0	marmoset	macaque	1.555943802	1.356943241	0.833808627	2	0.8144509	15533	0.934034877
ACTR3B	0.423104336	0.423384293	0.470822954	0.439103861	0.423384293	0.423104336	0.470822954	0	human	macaque	1.266528835	1.356943241	0.758615769	2	0.8144509	15533	0.934034877
ACTR3B	0.423104336	0.423384293	0.470822954	0.439103861	0.423384293	0.423104336	0.470822954	0	macaque	marmoset	1.356943241	1.555943802	0.833808627	1	0.8144509	15533	0.934034877
ACTR5	0.45890555	0.499278643	0.523292825	0.493825672	0.499278643	0.45890555	0.523292825	0	macaque	human	0.659222485	0.316823582	0.546441685	1	0.636683614	11215	0.674383644
ACTR5	0.45890555	0.499278643	0.523292825	0.493825672	0.499278643	0.45890555	0.523292825	0	human	marmoset	0.316823582	0.680237363	0.636683614	2	0.636683614	11215	0.674383644
ACTR5	0.45890555	0.499278643	0.523292825	0.493825672	0.499278643	0.45890555	0.523292825	0	human	macaque	0.316823582	0.659222485	0.546441685	2	0.636683614	11215	0.674383644
ACTR5	0.45890555	0.499278643	0.523292825	0.493825672	0.499278643	0.45890555	0.523292825	0	marmoset	macaque	0.680237363	0.659222485	0.84196428	2	0.636683614	11215	0.674383644
ACTR5	0.45890555	0.499278643	0.523292825	0.493825672	0.499278643	0.45890555	0.523292825	0	macaque	marmoset	0.659222485	0.680237363	0.84196428	1	0.636683614	11215	0.674383644
ACTR5	0.45890555	0.499278643	0.523292825	0.493825672	0.499278643	0.45890555	0.523292825	0	marmoset	human	0.680237363	0.316823582	0.636683614	1	0.636683614	11215	0.674383644
ACTR6	0.564478874	0.577014805	0.501763985	0.547752555	0.564478874	0.501763985	0.577014805	0	human	marmoset	0.671778333	0.780124964	0.656834815	2	0.656834815	11856	0.712928443
ACTR6	0.564478874	0.577014805	0.501763985	0.547752555	0.564478874	0.501763985	0.577014805	0	marmoset	macaque	0.780124964	0.659506245	0.769132755	2	0.656834815	11856	0.712928443
ACTR6	0.564478874	0.577014805	0.501763985	0.547752555	0.564478874	0.501763985	0.577014805	0	macaque	marmoset	0.659506245	0.780124964	0.769132755	1	0.656834815	11856	0.712928443
ACTR6	0.564478874	0.577014805	0.501763985	0.547752555	0.564478874	0.501763985	0.577014805	0	human	macaque	0.671778333	0.659506245	0.636415504	2	0.656834815	11856	0.712928443
ACTR6	0.564478874	0.577014805	0.501763985	0.547752555	0.564478874	0.501763985	0.577014805	0	macaque	human	0.659506245	0.671778333	0.636415504	1	0.656834815	11856	0.712928443
ACTR6	0.564478874	0.577014805	0.501763985	0.547752555	0.564478874	0.501763985	0.577014805	0	marmoset	human	0.780124964	0.671778333	0.656834815	1	0.656834815	11856	0.712928443
ACTR8	0.564509312	0.833730918	0.599067658	0.665769296	0.599067658	0.564509312	0.833730918	0	marmoset	human	0.339048651	0.308335878	0.606643748	1	0.606643748	10229	0.615093205
ACTR8	0.564509312	0.833730918	0.599067658	0.665769296	0.599067658	0.564509312	0.833730918	0	marmoset	macaque	0.339048651	0.141996753	0.833860782	2	0.606643748	10229	0.615093205
ACTR8	0.564509312	0.833730918	0.599067658	0.665769296	0.599067658	0.564509312	0.833730918	0	human	marmoset	0.308335878	0.339048651	0.606643748	2	0.606643748	10229	0.615093205
ACTR8	0.564509312	0.833730918	0.599067658	0.665769296	0.599067658	0.564509312	0.833730918	0	macaque	human	0.141996753	0.308335878	0.52310597	1	0.606643748	10229	0.615093205
ACTR8	0.564509312	0.833730918	0.599067658	0.665769296	0.599067658	0.564509312	0.833730918	0	human	macaque	0.308335878	0.141996753	0.52310597	2	0.606643748	10229	0.615093205
ACTR8	0.564509312	0.833730918	0.599067658	0.665769296	0.599067658	0.564509312	0.833730918	0	macaque	marmoset	0.141996753	0.339048651	0.833860782	1	0.606643748	10229	0.615093205
ACTRT2	0	0	0	0	0	0	0	0	human	macaque	0.000146147	0.000733436	-0.036723045	2	-0.026651882	648	0.038965725
ACTRT2	0	0	0	0	0	0	0	0	marmoset	macaque	2.00736003236476e-05	0.000733436	0.299039948	2	-0.026651882	648	0.038965725
ACTRT2	0	0	0	0	0	0	0	0	marmoset	human	2.00736003236476e-05	0.000146147	-0.026651882	1	-0.026651882	648	0.038965725
ACTRT2	0	0	0	0	0	0	0	0	macaque	human	0.000733436	0.000146147	-0.036723045	1	-0.026651882	648	0.038965725
ACTRT2	0	0	0	0	0	0	0	0	human	marmoset	0.000146147	2.00736003236476e-05	-0.026651882	2	-0.026651882	648	0.038965725
ACTRT2	0	0	0	0	0	0	0	0	macaque	marmoset	0.000733436	2.00736003236476e-05	0.299039948	1	-0.026651882	648	0.038965725
ACTRT3	0	0	0	0	0	0	0	0	human	marmoset	0.052555406	0.039926507	0.444663923	2	0.567500191	8982	0.540108238
ACTRT3	0	0	0	0	0	0	0	0	macaque	marmoset	0.072357119	0.039926507	0.575876205	1	0.567500191	8982	0.540108238
ACTRT3	0	0	0	0	0	0	0	0	marmoset	human	0.039926507	0.052555406	0.444663923	1	0.567500191	8982	0.540108238
ACTRT3	0	0	0	0	0	0	0	0	macaque	human	0.072357119	0.052555406	0.567500191	1	0.567500191	8982	0.540108238
ACTRT3	0	0	0	0	0	0	0	0	marmoset	macaque	0.039926507	0.072357119	0.575876205	2	0.567500191	8982	0.540108238
ACTRT3	0	0	0	0	0	0	0	0	human	macaque	0.052555406	0.072357119	0.567500191	2	0.567500191	8982	0.540108238
ACVR1	0.601083038	0.57367053	0.564993678	0.579915749	0.57367053	0.564993678	0.601083038	0	human	macaque	0.852871968	1.137462992	0.715737866	2	0.715737866	13573	0.816175586
ACVR1	0.601083038	0.57367053	0.564993678	0.579915749	0.57367053	0.564993678	0.601083038	0	macaque	marmoset	1.137462992	0.957857495	0.727674415	1	0.715737866	13573	0.816175586
ACVR1	0.601083038	0.57367053	0.564993678	0.579915749	0.57367053	0.564993678	0.601083038	0	macaque	human	1.137462992	0.852871968	0.715737866	1	0.715737866	13573	0.816175586
ACVR1	0.601083038	0.57367053	0.564993678	0.579915749	0.57367053	0.564993678	0.601083038	0	marmoset	macaque	0.957857495	1.137462992	0.727674415	2	0.715737866	13573	0.816175586
ACVR1	0.601083038	0.57367053	0.564993678	0.579915749	0.57367053	0.564993678	0.601083038	0	marmoset	human	0.957857495	0.852871968	0.613221347	1	0.715737866	13573	0.816175586
ACVR1	0.601083038	0.57367053	0.564993678	0.579915749	0.57367053	0.564993678	0.601083038	0	human	marmoset	0.852871968	0.957857495	0.613221347	2	0.715737866	13573	0.816175586
ACVR1B	0.450334372	0.521555948	0.636658309	0.536182876	0.521555948	0.450334372	0.636658309	0	human	macaque	0.924136021	0.677745532	0.692960992	2	0.708711593	13381	0.804630186
ACVR1B	0.450334372	0.521555948	0.636658309	0.536182876	0.521555948	0.450334372	0.636658309	0	marmoset	macaque	0.803860306	0.677745532	0.856474842	2	0.708711593	13381	0.804630186
ACVR1B	0.450334372	0.521555948	0.636658309	0.536182876	0.521555948	0.450334372	0.636658309	0	human	marmoset	0.924136021	0.803860306	0.708711593	2	0.708711593	13381	0.804630186
ACVR1B	0.450334372	0.521555948	0.636658309	0.536182876	0.521555948	0.450334372	0.636658309	0	macaque	marmoset	0.677745532	0.803860306	0.856474842	1	0.708711593	13381	0.804630186
ACVR1B	0.450334372	0.521555948	0.636658309	0.536182876	0.521555948	0.450334372	0.636658309	0	marmoset	human	0.803860306	0.924136021	0.708711593	1	0.708711593	13381	0.804630186
ACVR1B	0.450334372	0.521555948	0.636658309	0.536182876	0.521555948	0.450334372	0.636658309	0	macaque	human	0.677745532	0.924136021	0.692960992	1	0.708711593	13381	0.804630186
ACVR1C	0.731187954	0.731930335	0.785038494	0.749385594	0.731930335	0.731187954	0.785038494	0	marmoset	macaque	1.215817152	1.123201891	0.796712137	2	0.796712137	15277	0.91864101
ACVR1C	0.731187954	0.731930335	0.785038494	0.749385594	0.731930335	0.731187954	0.785038494	0	human	marmoset	0.95687743	1.215817152	0.785612716	2	0.796712137	15277	0.91864101
ACVR1C	0.731187954	0.731930335	0.785038494	0.749385594	0.731930335	0.731187954	0.785038494	0	human	macaque	0.95687743	1.123201891	0.842468477	2	0.796712137	15277	0.91864101
ACVR1C	0.731187954	0.731930335	0.785038494	0.749385594	0.731930335	0.731187954	0.785038494	0	macaque	human	1.123201891	0.95687743	0.842468477	1	0.796712137	15277	0.91864101
ACVR1C	0.731187954	0.731930335	0.785038494	0.749385594	0.731930335	0.731187954	0.785038494	0	marmoset	human	1.215817152	0.95687743	0.785612716	1	0.796712137	15277	0.91864101
ACVR1C	0.731187954	0.731930335	0.785038494	0.749385594	0.731930335	0.731187954	0.785038494	0	macaque	marmoset	1.123201891	1.215817152	0.796712137	1	0.796712137	15277	0.91864101
ACVR2A	0.480456387	0.506369441	0.480820704	0.489215511	0.480820704	0.480456387	0.506369441	0	marmoset	macaque	1.303395012	1.409795812	0.74994962	2	0.703081512	13217	0.794768491
ACVR2A	0.480456387	0.506369441	0.480820704	0.489215511	0.480820704	0.480456387	0.506369441	0	macaque	marmoset	1.409795812	1.303395012	0.74994962	1	0.703081512	13217	0.794768491
ACVR2A	0.480456387	0.506369441	0.480820704	0.489215511	0.480820704	0.480456387	0.506369441	0	macaque	human	1.409795812	1.284801554	0.703081512	1	0.703081512	13217	0.794768491
ACVR2A	0.480456387	0.506369441	0.480820704	0.489215511	0.480820704	0.480456387	0.506369441	0	marmoset	human	1.303395012	1.284801554	0.686982417	1	0.703081512	13217	0.794768491
ACVR2A	0.480456387	0.506369441	0.480820704	0.489215511	0.480820704	0.480456387	0.506369441	0	human	marmoset	1.284801554	1.303395012	0.686982417	2	0.703081512	13217	0.794768491
ACVR2A	0.480456387	0.506369441	0.480820704	0.489215511	0.480820704	0.480456387	0.506369441	0	human	macaque	1.284801554	1.409795812	0.703081512	2	0.703081512	13217	0.794768491
ACVR2B	0.508131881	0.587833445	0.518986492	0.538317273	0.518986492	0.508131881	0.587833445	0	human	macaque	0.647378312	0.417075591	0.515937619	2	0.646841494	11544	0.694167168
ACVR2B	0.508131881	0.587833445	0.518986492	0.538317273	0.518986492	0.508131881	0.587833445	0	human	marmoset	0.647378312	0.434593844	0.646841494	2	0.646841494	11544	0.694167168
ACVR2B	0.508131881	0.587833445	0.518986492	0.538317273	0.518986492	0.508131881	0.587833445	0	marmoset	human	0.434593844	0.647378312	0.646841494	1	0.646841494	11544	0.694167168
ACVR2B	0.508131881	0.587833445	0.518986492	0.538317273	0.518986492	0.508131881	0.587833445	0	macaque	human	0.417075591	0.647378312	0.515937619	1	0.646841494	11544	0.694167168
ACVR2B	0.508131881	0.587833445	0.518986492	0.538317273	0.518986492	0.508131881	0.587833445	0	marmoset	macaque	0.434593844	0.417075591	0.739841035	2	0.646841494	11544	0.694167168
ACVR2B	0.508131881	0.587833445	0.518986492	0.538317273	0.518986492	0.508131881	0.587833445	0	macaque	marmoset	0.417075591	0.434593844	0.739841035	1	0.646841494	11544	0.694167168
ACVRL1	0.985995649	0.977273057	0.951099096	0.971455934	0.977273057	0.951099096	0.985995649	8.333333333	marmoset	macaque	0.374073792	0.118052049	0.681176838	2	0.695294386	12995	0.781419122
ACVRL1	0.985995649	0.977273057	0.951099096	0.971455934	0.977273057	0.951099096	0.985995649	8.333333333	human	marmoset	0.191233298	0.374073792	0.695294386	2	0.695294386	12995	0.781419122
ACVRL1	0.985995649	0.977273057	0.951099096	0.971455934	0.977273057	0.951099096	0.985995649	8.333333333	human	macaque	0.191233298	0.118052049	0.941819426	2	0.695294386	12995	0.781419122
ACVRL1	0.985995649	0.977273057	0.951099096	0.971455934	0.977273057	0.951099096	0.985995649	8.333333333	macaque	human	0.118052049	0.191233298	0.941819426	1	0.695294386	12995	0.781419122
ACVRL1	0.985995649	0.977273057	0.951099096	0.971455934	0.977273057	0.951099096	0.985995649	8.333333333	marmoset	human	0.374073792	0.191233298	0.695294386	1	0.695294386	12995	0.781419122
ACVRL1	0.985995649	0.977273057	0.951099096	0.971455934	0.977273057	0.951099096	0.985995649	8.333333333	macaque	marmoset	0.118052049	0.374073792	0.681176838	1	0.695294386	12995	0.781419122
ACY3	0	0	0.973342616	0.324447539	0	0	0.973342616	3.333333333	macaque	human	0.029731862	0.067557533	0.972470291	1	0.859464369	16028	0.963800361
ACY3	0	0	0.973342616	0.324447539	0	0	0.973342616	3.333333333	human	marmoset	0.067557533	0.342896473	0.770366781	2	0.859464369	16028	0.963800361
ACY3	0	0	0.973342616	0.324447539	0	0	0.973342616	3.333333333	human	macaque	0.067557533	0.029731862	0.972470291	2	0.859464369	16028	0.963800361
ACY3	0	0	0.973342616	0.324447539	0	0	0.973342616	3.333333333	marmoset	macaque	0.342896473	0.029731862	0.859464369	2	0.859464369	16028	0.963800361
ACY3	0	0	0.973342616	0.324447539	0	0	0.973342616	3.333333333	marmoset	human	0.342896473	0.067557533	0.770366781	1	0.859464369	16028	0.963800361
ACY3	0	0	0.973342616	0.324447539	0	0	0.973342616	3.333333333	macaque	marmoset	0.029731862	0.342896473	0.859464369	1	0.859464369	16028	0.963800361
ACYP1	0.594707406	0.601169297	0.717299583	0.637725429	0.601169297	0.594707406	0.717299583	0	macaque	human	0.602329205	0.867559205	0.596412687	1	0.633674012	11125	0.668971738
ACYP1	0.594707406	0.601169297	0.717299583	0.637725429	0.601169297	0.594707406	0.717299583	0	human	marmoset	0.867559205	0.362543988	0.633674012	2	0.633674012	11125	0.668971738
ACYP1	0.594707406	0.601169297	0.717299583	0.637725429	0.601169297	0.594707406	0.717299583	0	marmoset	human	0.362543988	0.867559205	0.633674012	1	0.633674012	11125	0.668971738
ACYP1	0.594707406	0.601169297	0.717299583	0.637725429	0.601169297	0.594707406	0.717299583	0	marmoset	macaque	0.362543988	0.602329205	0.727210401	2	0.633674012	11125	0.668971738
ACYP1	0.594707406	0.601169297	0.717299583	0.637725429	0.601169297	0.594707406	0.717299583	0	human	macaque	0.867559205	0.602329205	0.596412687	2	0.633674012	11125	0.668971738
ACYP1	0.594707406	0.601169297	0.717299583	0.637725429	0.601169297	0.594707406	0.717299583	0	macaque	marmoset	0.602329205	0.362543988	0.727210401	1	0.633674012	11125	0.668971738
ACYP2	0.184329635	0.368654842	0.356610174	0.303198217	0.356610174	0.184329635	0.368654842	0	marmoset	human	1.481805181	1.083692699	0.463884991	1	0.541359549	8185	0.492182802
ACYP2	0.184329635	0.368654842	0.356610174	0.303198217	0.356610174	0.184329635	0.368654842	0	human	marmoset	1.083692699	1.481805181	0.463884991	2	0.541359549	8185	0.492182802
ACYP2	0.184329635	0.368654842	0.356610174	0.303198217	0.356610174	0.184329635	0.368654842	0	macaque	marmoset	1.618111937	1.481805181	0.668733637	1	0.541359549	8185	0.492182802
ACYP2	0.184329635	0.368654842	0.356610174	0.303198217	0.356610174	0.184329635	0.368654842	0	human	macaque	1.083692699	1.618111937	0.541359549	2	0.541359549	8185	0.492182802
ACYP2	0.184329635	0.368654842	0.356610174	0.303198217	0.356610174	0.184329635	0.368654842	0	marmoset	macaque	1.481805181	1.618111937	0.668733637	2	0.541359549	8185	0.492182802
ACYP2	0.184329635	0.368654842	0.356610174	0.303198217	0.356610174	0.184329635	0.368654842	0	macaque	human	1.618111937	1.083692699	0.541359549	1	0.541359549	8185	0.492182802
ADA	0	0.901783442	0.733441192	0.545074878	0.733441192	0	0.901783442	1.333333333	macaque	human	0.28962475	0.099502059	0.668277013	1	-0.135886371	60	0.003607937
ADA	0	0.901783442	0.733441192	0.545074878	0.733441192	0	0.901783442	1.333333333	marmoset	macaque	0.211096373	0.28962475	-0.23821285	2	-0.135886371	60	0.003607937
ADA	0	0.901783442	0.733441192	0.545074878	0.733441192	0	0.901783442	1.333333333	human	marmoset	0.099502059	0.211096373	-0.135886371	2	-0.135886371	60	0.003607937
ADA	0	0.901783442	0.733441192	0.545074878	0.733441192	0	0.901783442	1.333333333	human	macaque	0.099502059	0.28962475	0.668277013	2	-0.135886371	60	0.003607937
ADA	0	0.901783442	0.733441192	0.545074878	0.733441192	0	0.901783442	1.333333333	marmoset	human	0.211096373	0.099502059	-0.135886371	1	-0.135886371	60	0.003607937
ADA	0	0.901783442	0.733441192	0.545074878	0.733441192	0	0.901783442	1.333333333	macaque	marmoset	0.28962475	0.211096373	-0.23821285	1	-0.135886371	60	0.003607937
ADA2	0.818114655	0.916035728	0.930552661	0.888234348	0.916035728	0.818114655	0.930552661	5	human	macaque	0.382027634	0.206347014	0.732431114	2	0.649130169	11619	0.69867709
ADA2	0.818114655	0.916035728	0.930552661	0.888234348	0.916035728	0.818114655	0.930552661	5	macaque	marmoset	0.206347014	0.29108159	0.649130169	1	0.649130169	11619	0.69867709
ADA2	0.818114655	0.916035728	0.930552661	0.888234348	0.916035728	0.818114655	0.930552661	5	human	marmoset	0.382027634	0.29108159	0.291426616	2	0.649130169	11619	0.69867709
ADA2	0.818114655	0.916035728	0.930552661	0.888234348	0.916035728	0.818114655	0.930552661	5	macaque	human	0.206347014	0.382027634	0.732431114	1	0.649130169	11619	0.69867709
ADA2	0.818114655	0.916035728	0.930552661	0.888234348	0.916035728	0.818114655	0.930552661	5	marmoset	macaque	0.29108159	0.206347014	0.649130169	2	0.649130169	11619	0.69867709
ADA2	0.818114655	0.916035728	0.930552661	0.888234348	0.916035728	0.818114655	0.930552661	5	marmoset	human	0.29108159	0.382027634	0.291426616	1	0.649130169	11619	0.69867709
ADAD1	0	0	0.996034688	0.332011563	0	0	0.996034688	3.333333333	human	marmoset	0.004150131	0.275463986	-0.05482298	2	-0.05482298	375	0.022549609
ADAD1	0	0	0.996034688	0.332011563	0	0	0.996034688	3.333333333	macaque	marmoset	0.008793437	0.275463986	-0.08026332	1	-0.05482298	375	0.022549609
ADAD1	0	0	0.996034688	0.332011563	0	0	0.996034688	3.333333333	marmoset	macaque	0.275463986	0.008793437	-0.08026332	2	-0.05482298	375	0.022549609
ADAD1	0	0	0.996034688	0.332011563	0	0	0.996034688	3.333333333	marmoset	human	0.275463986	0.004150131	-0.05482298	1	-0.05482298	375	0.022549609
ADAD1	0	0	0.996034688	0.332011563	0	0	0.996034688	3.333333333	human	macaque	0.004150131	0.008793437	0.204723631	2	-0.05482298	375	0.022549609
ADAD1	0	0	0.996034688	0.332011563	0	0	0.996034688	3.333333333	macaque	human	0.008793437	0.004150131	0.204723631	1	-0.05482298	375	0.022549609
ADAD2	0	0	0	0	0	0	0	0	macaque	human	0.009896428	0.007636414	0.302376055	1	0.259947453	3032	0.182321106
ADAD2	0	0	0	0	0	0	0	0	human	macaque	0.007636414	0.009896428	0.302376055	2	0.259947453	3032	0.182321106
ADAD2	0	0	0	0	0	0	0	0	macaque	marmoset	0.009896428	0.003861158	0.248231242	1	0.259947453	3032	0.182321106
ADAD2	0	0	0	0	0	0	0	0	marmoset	human	0.003861158	0.007636414	0.259947453	1	0.259947453	3032	0.182321106
ADAD2	0	0	0	0	0	0	0	0	human	marmoset	0.007636414	0.003861158	0.259947453	2	0.259947453	3032	0.182321106
ADAD2	0	0	0	0	0	0	0	0	marmoset	macaque	0.003861158	0.009896428	0.248231242	2	0.259947453	3032	0.182321106
ADAL	0.593807505	0.537625058	0.542711381	0.558047982	0.542711381	0.537625058	0.593807505	0	macaque	marmoset	0.861091175	0.751168633	0.800292188	1	0.736444723	14102	0.847985568
ADAL	0.593807505	0.537625058	0.542711381	0.558047982	0.542711381	0.537625058	0.593807505	0	marmoset	macaque	0.751168633	0.861091175	0.800292188	2	0.736444723	14102	0.847985568
ADAL	0.593807505	0.537625058	0.542711381	0.558047982	0.542711381	0.537625058	0.593807505	0	human	marmoset	0.710780295	0.751168633	0.736444723	2	0.736444723	14102	0.847985568
ADAL	0.593807505	0.537625058	0.542711381	0.558047982	0.542711381	0.537625058	0.593807505	0	marmoset	human	0.751168633	0.710780295	0.736444723	1	0.736444723	14102	0.847985568
ADAL	0.593807505	0.537625058	0.542711381	0.558047982	0.542711381	0.537625058	0.593807505	0	human	macaque	0.710780295	0.861091175	0.674675146	2	0.736444723	14102	0.847985568
ADAL	0.593807505	0.537625058	0.542711381	0.558047982	0.542711381	0.537625058	0.593807505	0	macaque	human	0.861091175	0.710780295	0.674675146	1	0.736444723	14102	0.847985568
ADAM10	0.315747063	0.301236882	0.33416909	0.317051012	0.315747063	0.301236882	0.33416909	0	marmoset	human	1.264114442	0.873583124	0.17007544	1	0.259672179	3027	0.182020445
ADAM10	0.315747063	0.301236882	0.33416909	0.317051012	0.315747063	0.301236882	0.33416909	0	human	macaque	0.873583124	1.021268902	0.259672179	2	0.259672179	3027	0.182020445
ADAM10	0.315747063	0.301236882	0.33416909	0.317051012	0.315747063	0.301236882	0.33416909	0	human	marmoset	0.873583124	1.264114442	0.17007544	2	0.259672179	3027	0.182020445
ADAM10	0.315747063	0.301236882	0.33416909	0.317051012	0.315747063	0.301236882	0.33416909	0	macaque	human	1.021268902	0.873583124	0.259672179	1	0.259672179	3027	0.182020445
ADAM10	0.315747063	0.301236882	0.33416909	0.317051012	0.315747063	0.301236882	0.33416909	0	macaque	marmoset	1.021268902	1.264114442	0.39463739	1	0.259672179	3027	0.182020445
ADAM10	0.315747063	0.301236882	0.33416909	0.317051012	0.315747063	0.301236882	0.33416909	0	marmoset	macaque	1.264114442	1.021268902	0.39463739	2	0.259672179	3027	0.182020445
ADAM11	0.718242318	0.721730068	0.676360385	0.705444257	0.718242318	0.676360385	0.721730068	0	human	macaque	0.75974074	0.69465777	0.815256419	2	0.822643302	15622	0.939386651
ADAM11	0.718242318	0.721730068	0.676360385	0.705444257	0.718242318	0.676360385	0.721730068	0	marmoset	macaque	0.967022121	0.69465777	0.910806219	2	0.822643302	15622	0.939386651
ADAM11	0.718242318	0.721730068	0.676360385	0.705444257	0.718242318	0.676360385	0.721730068	0	macaque	marmoset	0.69465777	0.967022121	0.910806219	1	0.822643302	15622	0.939386651
ADAM11	0.718242318	0.721730068	0.676360385	0.705444257	0.718242318	0.676360385	0.721730068	0	marmoset	human	0.967022121	0.75974074	0.822643302	1	0.822643302	15622	0.939386651
ADAM11	0.718242318	0.721730068	0.676360385	0.705444257	0.718242318	0.676360385	0.721730068	0	human	marmoset	0.75974074	0.967022121	0.822643302	2	0.822643302	15622	0.939386651
ADAM11	0.718242318	0.721730068	0.676360385	0.705444257	0.718242318	0.676360385	0.721730068	0	macaque	human	0.69465777	0.75974074	0.815256419	1	0.822643302	15622	0.939386651
ADAM12	0.703372348	0.822385663	0.822176849	0.782644953	0.822176849	0.703372348	0.822385663	0	marmoset	human	1.150092294	1.146952025	0.189626667	1	0.278610858	3250	0.195429946
ADAM12	0.703372348	0.822385663	0.822176849	0.782644953	0.822176849	0.703372348	0.822385663	0	macaque	marmoset	0.845712226	1.150092294	0.397925306	1	0.278610858	3250	0.195429946
ADAM12	0.703372348	0.822385663	0.822176849	0.782644953	0.822176849	0.703372348	0.822385663	0	human	marmoset	1.146952025	1.150092294	0.189626667	2	0.278610858	3250	0.195429946
ADAM12	0.703372348	0.822385663	0.822176849	0.782644953	0.822176849	0.703372348	0.822385663	0	marmoset	macaque	1.150092294	0.845712226	0.397925306	2	0.278610858	3250	0.195429946
ADAM12	0.703372348	0.822385663	0.822176849	0.782644953	0.822176849	0.703372348	0.822385663	0	macaque	human	0.845712226	1.146952025	0.278610858	1	0.278610858	3250	0.195429946
ADAM12	0.703372348	0.822385663	0.822176849	0.782644953	0.822176849	0.703372348	0.822385663	0	human	macaque	1.146952025	0.845712226	0.278610858	2	0.278610858	3250	0.195429946
ADAM15	0.643290672	0.636818251	0.596318519	0.625475814	0.636818251	0.596318519	0.643290672	0	human	macaque	0.242989627	0.289973138	0.715188323	2	0.715188323	13563	0.815574263
ADAM15	0.643290672	0.636818251	0.596318519	0.625475814	0.636818251	0.596318519	0.643290672	0	human	marmoset	0.242989627	0.485945115	0.677758943	2	0.715188323	13563	0.815574263
ADAM15	0.643290672	0.636818251	0.596318519	0.625475814	0.636818251	0.596318519	0.643290672	0	marmoset	human	0.485945115	0.242989627	0.677758943	1	0.715188323	13563	0.815574263
ADAM15	0.643290672	0.636818251	0.596318519	0.625475814	0.636818251	0.596318519	0.643290672	0	marmoset	macaque	0.485945115	0.289973138	0.81948545	2	0.715188323	13563	0.815574263
ADAM15	0.643290672	0.636818251	0.596318519	0.625475814	0.636818251	0.596318519	0.643290672	0	macaque	marmoset	0.289973138	0.485945115	0.81948545	1	0.715188323	13563	0.815574263
ADAM15	0.643290672	0.636818251	0.596318519	0.625475814	0.636818251	0.596318519	0.643290672	0	macaque	human	0.289973138	0.242989627	0.715188323	1	0.715188323	13563	0.815574263
ADAM17	0.289142368	0.361268306	0.662827904	0.437746192	0.361268306	0.289142368	0.662827904	0	macaque	human	0.814862739	0.770281365	0.203480003	1	0.203480003	2474	0.148767288
ADAM17	0.289142368	0.361268306	0.662827904	0.437746192	0.361268306	0.289142368	0.662827904	0	human	macaque	0.770281365	0.814862739	0.203480003	2	0.203480003	2474	0.148767288
ADAM17	0.289142368	0.361268306	0.662827904	0.437746192	0.361268306	0.289142368	0.662827904	0	marmoset	macaque	1.037339413	0.814862739	0.416166847	2	0.203480003	2474	0.148767288
ADAM17	0.289142368	0.361268306	0.662827904	0.437746192	0.361268306	0.289142368	0.662827904	0	human	marmoset	0.770281365	1.037339413	-0.000723322	2	0.203480003	2474	0.148767288
ADAM17	0.289142368	0.361268306	0.662827904	0.437746192	0.361268306	0.289142368	0.662827904	0	marmoset	human	1.037339413	0.770281365	-0.000723322	1	0.203480003	2474	0.148767288
ADAM17	0.289142368	0.361268306	0.662827904	0.437746192	0.361268306	0.289142368	0.662827904	0	macaque	marmoset	0.814862739	1.037339413	0.416166847	1	0.203480003	2474	0.148767288
ADAM19	0.688047634	0.626301561	0.644986318	0.653111838	0.644986318	0.626301561	0.688047634	0	human	marmoset	0.98949252	0.632062512	0.295506505	2	0.525216532	7758	0.466506314
ADAM19	0.688047634	0.626301561	0.644986318	0.653111838	0.644986318	0.626301561	0.688047634	0	human	macaque	0.98949252	0.895866596	0.525216532	2	0.525216532	7758	0.466506314
ADAM19	0.688047634	0.626301561	0.644986318	0.653111838	0.644986318	0.626301561	0.688047634	0	macaque	human	0.895866596	0.98949252	0.525216532	1	0.525216532	7758	0.466506314
ADAM19	0.688047634	0.626301561	0.644986318	0.653111838	0.644986318	0.626301561	0.688047634	0	macaque	marmoset	0.895866596	0.632062512	0.561644183	1	0.525216532	7758	0.466506314
ADAM19	0.688047634	0.626301561	0.644986318	0.653111838	0.644986318	0.626301561	0.688047634	0	marmoset	human	0.632062512	0.98949252	0.295506505	1	0.525216532	7758	0.466506314
ADAM19	0.688047634	0.626301561	0.644986318	0.653111838	0.644986318	0.626301561	0.688047634	0	marmoset	macaque	0.632062512	0.895866596	0.561644183	2	0.525216532	7758	0.466506314
ADAM22	0.321510561	0.323490622	0.300386287	0.315129157	0.321510561	0.300386287	0.323490622	0	human	marmoset	1.958439826	2.253706677	0.756012511	2	0.759936175	14627	0.879555021
ADAM22	0.321510561	0.323490622	0.300386287	0.315129157	0.321510561	0.300386287	0.323490622	0	marmoset	human	2.253706677	1.958439826	0.756012511	1	0.759936175	14627	0.879555021
ADAM22	0.321510561	0.323490622	0.300386287	0.315129157	0.321510561	0.300386287	0.323490622	0	macaque	marmoset	2.333414006	2.253706677	0.759936175	1	0.759936175	14627	0.879555021
ADAM22	0.321510561	0.323490622	0.300386287	0.315129157	0.321510561	0.300386287	0.323490622	0	marmoset	macaque	2.253706677	2.333414006	0.759936175	2	0.759936175	14627	0.879555021
ADAM22	0.321510561	0.323490622	0.300386287	0.315129157	0.321510561	0.300386287	0.323490622	0	human	macaque	1.958439826	2.333414006	0.807404311	2	0.759936175	14627	0.879555021
ADAM22	0.321510561	0.323490622	0.300386287	0.315129157	0.321510561	0.300386287	0.323490622	0	macaque	human	2.333414006	1.958439826	0.807404311	1	0.759936175	14627	0.879555021
ADAM23	0.351996329	0.369684178	0.392929398	0.371536635	0.369684178	0.351996329	0.392929398	0	macaque	human	2.267039064	2.235525644	0.779344363	1	0.832868996	15746	0.946843055
ADAM23	0.351996329	0.369684178	0.392929398	0.371536635	0.369684178	0.351996329	0.392929398	0	marmoset	macaque	2.249542782	2.267039064	0.832868996	2	0.832868996	15746	0.946843055
ADAM23	0.351996329	0.369684178	0.392929398	0.371536635	0.369684178	0.351996329	0.392929398	0	marmoset	human	2.249542782	2.235525644	0.867376186	1	0.832868996	15746	0.946843055
ADAM23	0.351996329	0.369684178	0.392929398	0.371536635	0.369684178	0.351996329	0.392929398	0	human	marmoset	2.235525644	2.249542782	0.867376186	2	0.832868996	15746	0.946843055
ADAM23	0.351996329	0.369684178	0.392929398	0.371536635	0.369684178	0.351996329	0.392929398	0	macaque	marmoset	2.267039064	2.249542782	0.832868996	1	0.832868996	15746	0.946843055
ADAM23	0.351996329	0.369684178	0.392929398	0.371536635	0.369684178	0.351996329	0.392929398	0	human	macaque	2.235525644	2.267039064	0.779344363	2	0.832868996	15746	0.946843055
ADAM28	0.901579911	0.878269109	0.932394519	0.90408118	0.901579911	0.878269109	0.932394519	6	marmoset	macaque	0.403968254	1.236759064	0.812668843	2	0.723496545	13801	0.829885749
ADAM28	0.901579911	0.878269109	0.932394519	0.90408118	0.901579911	0.878269109	0.932394519	6	human	macaque	1.433427902	1.236759064	0.723496545	2	0.723496545	13801	0.829885749
ADAM28	0.901579911	0.878269109	0.932394519	0.90408118	0.901579911	0.878269109	0.932394519	6	macaque	human	1.236759064	1.433427902	0.723496545	1	0.723496545	13801	0.829885749
ADAM28	0.901579911	0.878269109	0.932394519	0.90408118	0.901579911	0.878269109	0.932394519	6	marmoset	human	0.403968254	1.433427902	0.58811225	1	0.723496545	13801	0.829885749
ADAM28	0.901579911	0.878269109	0.932394519	0.90408118	0.901579911	0.878269109	0.932394519	6	human	marmoset	1.433427902	0.403968254	0.58811225	2	0.723496545	13801	0.829885749
ADAM28	0.901579911	0.878269109	0.932394519	0.90408118	0.901579911	0.878269109	0.932394519	6	macaque	marmoset	1.236759064	0.403968254	0.812668843	1	0.723496545	13801	0.829885749
ADAM29	0.664148206	0	0	0.221382735	0	0	0.664148206	0	marmoset	human	0.009598169	0.398249537	0.24317501	1	0.295045957	3452	0.207576669
ADAM29	0.664148206	0	0	0.221382735	0	0	0.664148206	0	macaque	human	0.005691581	0.398249537	0.452201842	1	0.295045957	3452	0.207576669
ADAM29	0.664148206	0	0	0.221382735	0	0	0.664148206	0	macaque	marmoset	0.005691581	0.009598169	0.295045957	1	0.295045957	3452	0.207576669
ADAM29	0.664148206	0	0	0.221382735	0	0	0.664148206	0	human	marmoset	0.398249537	0.009598169	0.24317501	2	0.295045957	3452	0.207576669
ADAM29	0.664148206	0	0	0.221382735	0	0	0.664148206	0	marmoset	macaque	0.009598169	0.005691581	0.295045957	2	0.295045957	3452	0.207576669
ADAM29	0.664148206	0	0	0.221382735	0	0	0.664148206	0	human	macaque	0.398249537	0.005691581	0.452201842	2	0.295045957	3452	0.207576669
ADAM30	0	0	0	0	0	0	0	0	marmoset	macaque	0.000672512	0.002905911	-0.032157951	2	-0.030401467	604	0.036319904
ADAM30	0	0	0	0	0	0	0	0	human	macaque	0.001244076	0.002905911	-0.030401467	2	-0.030401467	604	0.036319904
ADAM30	0	0	0	0	0	0	0	0	human	marmoset	0.001244076	0.000672512	-0.023829703	2	-0.030401467	604	0.036319904
ADAM30	0	0	0	0	0	0	0	0	marmoset	human	0.000672512	0.001244076	-0.023829703	1	-0.030401467	604	0.036319904
ADAM30	0	0	0	0	0	0	0	0	macaque	human	0.002905911	0.001244076	-0.030401467	1	-0.030401467	604	0.036319904
ADAM30	0	0	0	0	0	0	0	0	macaque	marmoset	0.002905911	0.000672512	-0.032157951	1	-0.030401467	604	0.036319904
ADAM32	0.579945686	0.612774837	0.829050352	0.673923625	0.612774837	0.579945686	0.829050352	0	marmoset	macaque	0.207105878	0.920238072	0.70895313	2	0.70895313	13389	0.805111245
ADAM32	0.579945686	0.612774837	0.829050352	0.673923625	0.612774837	0.579945686	0.829050352	0	human	marmoset	1.231048473	0.207105878	0.667131831	2	0.70895313	13389	0.805111245
ADAM32	0.579945686	0.612774837	0.829050352	0.673923625	0.612774837	0.579945686	0.829050352	0	macaque	human	0.920238072	1.231048473	0.724629707	1	0.70895313	13389	0.805111245
ADAM32	0.579945686	0.612774837	0.829050352	0.673923625	0.612774837	0.579945686	0.829050352	0	marmoset	human	0.207105878	1.231048473	0.667131831	1	0.70895313	13389	0.805111245
ADAM32	0.579945686	0.612774837	0.829050352	0.673923625	0.612774837	0.579945686	0.829050352	0	macaque	marmoset	0.920238072	0.207105878	0.70895313	1	0.70895313	13389	0.805111245
ADAM32	0.579945686	0.612774837	0.829050352	0.673923625	0.612774837	0.579945686	0.829050352	0	human	macaque	1.231048473	0.920238072	0.724629707	2	0.70895313	13389	0.805111245
ADAM33	0.964047701	0.948101913	0	0.637383205	0.948101913	0	0.964047701	6.666666667	human	macaque	0.528351654	0.382922523	0.25408394	2	-0.042295382	484	0.029104029
ADAM33	0.964047701	0.948101913	0	0.637383205	0.948101913	0	0.964047701	6.666666667	macaque	marmoset	0.382922523	0.05254988	-0.061766815	1	-0.042295382	484	0.029104029
ADAM33	0.964047701	0.948101913	0	0.637383205	0.948101913	0	0.964047701	6.666666667	marmoset	macaque	0.05254988	0.382922523	-0.061766815	2	-0.042295382	484	0.029104029
ADAM33	0.964047701	0.948101913	0	0.637383205	0.948101913	0	0.964047701	6.666666667	human	marmoset	0.528351654	0.05254988	-0.042295382	2	-0.042295382	484	0.029104029
ADAM33	0.964047701	0.948101913	0	0.637383205	0.948101913	0	0.964047701	6.666666667	marmoset	human	0.05254988	0.528351654	-0.042295382	1	-0.042295382	484	0.029104029
ADAM33	0.964047701	0.948101913	0	0.637383205	0.948101913	0	0.964047701	6.666666667	macaque	human	0.382922523	0.528351654	0.25408394	1	-0.042295382	484	0.029104029
ADAM7	0.894777383	0.879437816	0.868895854	0.881037018	0.879437816	0.868895854	0.894777383	0.666666667	macaque	human	0.403012351	0.465284925	0.836522699	1	0.811672179	15499	0.931990379
ADAM7	0.894777383	0.879437816	0.868895854	0.881037018	0.879437816	0.868895854	0.894777383	0.666666667	marmoset	human	0.255386728	0.465284925	0.760208503	1	0.811672179	15499	0.931990379
ADAM7	0.894777383	0.879437816	0.868895854	0.881037018	0.879437816	0.868895854	0.894777383	0.666666667	macaque	marmoset	0.403012351	0.255386728	0.811672179	1	0.811672179	15499	0.931990379
ADAM7	0.894777383	0.879437816	0.868895854	0.881037018	0.879437816	0.868895854	0.894777383	0.666666667	human	marmoset	0.465284925	0.255386728	0.760208503	2	0.811672179	15499	0.931990379
ADAM7	0.894777383	0.879437816	0.868895854	0.881037018	0.879437816	0.868895854	0.894777383	0.666666667	marmoset	macaque	0.255386728	0.403012351	0.811672179	2	0.811672179	15499	0.931990379
ADAM7	0.894777383	0.879437816	0.868895854	0.881037018	0.879437816	0.868895854	0.894777383	0.666666667	human	macaque	0.465284925	0.403012351	0.836522699	2	0.811672179	15499	0.931990379
ADAM8	0.936586689	0.697953154	0	0.544846614	0.697953154	0	0.936586689	1	macaque	human	0.16328637	0.136476928	0.359486056	1	0.290176905	3390	0.203848467
ADAM8	0.936586689	0.697953154	0	0.544846614	0.697953154	0	0.936586689	1	marmoset	macaque	0.128835369	0.16328637	0.290176905	2	0.290176905	3390	0.203848467
ADAM8	0.936586689	0.697953154	0	0.544846614	0.697953154	0	0.936586689	1	human	marmoset	0.136476928	0.128835369	-0.160411979	2	0.290176905	3390	0.203848467
ADAM8	0.936586689	0.697953154	0	0.544846614	0.697953154	0	0.936586689	1	macaque	marmoset	0.16328637	0.128835369	0.290176905	1	0.290176905	3390	0.203848467
ADAM8	0.936586689	0.697953154	0	0.544846614	0.697953154	0	0.936586689	1	human	macaque	0.136476928	0.16328637	0.359486056	2	0.290176905	3390	0.203848467
ADAM8	0.936586689	0.697953154	0	0.544846614	0.697953154	0	0.936586689	1	marmoset	human	0.128835369	0.136476928	-0.160411979	1	0.290176905	3390	0.203848467
ADAM9	0.374301142	0.329845932	0.417512456	0.37388651	0.374301142	0.329845932	0.417512456	0	marmoset	macaque	0.81398287	0.846865715	0.654606528	2	0.434226404	5559	0.334275406
ADAM9	0.374301142	0.329845932	0.417512456	0.37388651	0.374301142	0.329845932	0.417512456	0	human	macaque	0.848703539	0.846865715	0.434226404	2	0.434226404	5559	0.334275406
ADAM9	0.374301142	0.329845932	0.417512456	0.37388651	0.374301142	0.329845932	0.417512456	0	macaque	human	0.846865715	0.848703539	0.434226404	1	0.434226404	5559	0.334275406
ADAM9	0.374301142	0.329845932	0.417512456	0.37388651	0.374301142	0.329845932	0.417512456	0	human	marmoset	0.848703539	0.81398287	0.425259834	2	0.434226404	5559	0.334275406
ADAM9	0.374301142	0.329845932	0.417512456	0.37388651	0.374301142	0.329845932	0.417512456	0	marmoset	human	0.81398287	0.848703539	0.425259834	1	0.434226404	5559	0.334275406
ADAM9	0.374301142	0.329845932	0.417512456	0.37388651	0.374301142	0.329845932	0.417512456	0	macaque	marmoset	0.846865715	0.81398287	0.654606528	1	0.434226404	5559	0.334275406
ADAMDEC1	0	0.959914131	0	0.319971377	0	0	0.959914131	0.333333333	marmoset	macaque	0.049976596	0.093991188	0.755886713	2	0.755886713	14551	0.874984967
ADAMDEC1	0	0.959914131	0	0.319971377	0	0	0.959914131	0.333333333	human	macaque	0.072539027	0.093991188	0.798298454	2	0.755886713	14551	0.874984967
ADAMDEC1	0	0.959914131	0	0.319971377	0	0	0.959914131	0.333333333	marmoset	human	0.049976596	0.072539027	0.738226663	1	0.755886713	14551	0.874984967
ADAMDEC1	0	0.959914131	0	0.319971377	0	0	0.959914131	0.333333333	macaque	human	0.093991188	0.072539027	0.798298454	1	0.755886713	14551	0.874984967
ADAMDEC1	0	0.959914131	0	0.319971377	0	0	0.959914131	0.333333333	macaque	marmoset	0.093991188	0.049976596	0.755886713	1	0.755886713	14551	0.874984967
ADAMDEC1	0	0.959914131	0	0.319971377	0	0	0.959914131	0.333333333	human	marmoset	0.072539027	0.049976596	0.738226663	2	0.755886713	14551	0.874984967
ADAMTS1	0.968251214	0.981657099	0.957485594	0.969131302	0.968251214	0.957485594	0.981657099	8.333333333	human	marmoset	0.432823719	0.214595434	0.726622193	2	0.726622193	13874	0.834275406
ADAMTS1	0.968251214	0.981657099	0.957485594	0.969131302	0.968251214	0.957485594	0.981657099	8.333333333	marmoset	human	0.214595434	0.432823719	0.726622193	1	0.726622193	13874	0.834275406
ADAMTS1	0.968251214	0.981657099	0.957485594	0.969131302	0.968251214	0.957485594	0.981657099	8.333333333	marmoset	macaque	0.214595434	0.617284116	0.664039607	2	0.726622193	13874	0.834275406
ADAMTS1	0.968251214	0.981657099	0.957485594	0.969131302	0.968251214	0.957485594	0.981657099	8.333333333	macaque	marmoset	0.617284116	0.214595434	0.664039607	1	0.726622193	13874	0.834275406
ADAMTS1	0.968251214	0.981657099	0.957485594	0.969131302	0.968251214	0.957485594	0.981657099	8.333333333	macaque	human	0.617284116	0.432823719	0.966041957	1	0.726622193	13874	0.834275406
ADAMTS1	0.968251214	0.981657099	0.957485594	0.969131302	0.968251214	0.957485594	0.981657099	8.333333333	human	macaque	0.432823719	0.617284116	0.966041957	2	0.726622193	13874	0.834275406
ADAMTS10	0.568202857	0.5869273	0.572926771	0.576018976	0.572926771	0.568202857	0.5869273	0	human	macaque	0.749277694	0.909344673	0.731418525	2	0.731418525	13989	0.841190619
ADAMTS10	0.568202857	0.5869273	0.572926771	0.576018976	0.572926771	0.568202857	0.5869273	0	macaque	marmoset	0.909344673	0.905075699	0.768787213	1	0.731418525	13989	0.841190619
ADAMTS10	0.568202857	0.5869273	0.572926771	0.576018976	0.572926771	0.568202857	0.5869273	0	marmoset	macaque	0.905075699	0.909344673	0.768787213	2	0.731418525	13989	0.841190619
ADAMTS10	0.568202857	0.5869273	0.572926771	0.576018976	0.572926771	0.568202857	0.5869273	0	marmoset	human	0.905075699	0.749277694	0.621110802	1	0.731418525	13989	0.841190619
ADAMTS10	0.568202857	0.5869273	0.572926771	0.576018976	0.572926771	0.568202857	0.5869273	0	human	marmoset	0.749277694	0.905075699	0.621110802	2	0.731418525	13989	0.841190619
ADAMTS10	0.568202857	0.5869273	0.572926771	0.576018976	0.572926771	0.568202857	0.5869273	0	macaque	human	0.909344673	0.749277694	0.731418525	1	0.731418525	13989	0.841190619
ADAMTS12	0.83418436	0.887362209	0.913048655	0.878198408	0.887362209	0.83418436	0.913048655	2.333333333	marmoset	macaque	0.475858125	0.327720558	0.681731225	2	0.402916295	4960	0.298256164
ADAMTS12	0.83418436	0.887362209	0.913048655	0.878198408	0.887362209	0.83418436	0.913048655	2.333333333	macaque	marmoset	0.327720558	0.475858125	0.681731225	1	0.402916295	4960	0.298256164
ADAMTS12	0.83418436	0.887362209	0.913048655	0.878198408	0.887362209	0.83418436	0.913048655	2.333333333	human	macaque	0.771166793	0.327720558	0.306586173	2	0.402916295	4960	0.298256164
ADAMTS12	0.83418436	0.887362209	0.913048655	0.878198408	0.887362209	0.83418436	0.913048655	2.333333333	macaque	human	0.327720558	0.771166793	0.306586173	1	0.402916295	4960	0.298256164
ADAMTS12	0.83418436	0.887362209	0.913048655	0.878198408	0.887362209	0.83418436	0.913048655	2.333333333	human	marmoset	0.771166793	0.475858125	0.402916295	2	0.402916295	4960	0.298256164
ADAMTS12	0.83418436	0.887362209	0.913048655	0.878198408	0.887362209	0.83418436	0.913048655	2.333333333	marmoset	human	0.475858125	0.771166793	0.402916295	1	0.402916295	4960	0.298256164
ADAMTS13	0.568268868	0.706054989	0	0.424774619	0.568268868	0	0.706054989	0	macaque	marmoset	0.461094027	0.010231062	0.222055662	1	0.222055662	2666	0.160312688
ADAMTS13	0.568268868	0.706054989	0	0.424774619	0.568268868	0	0.706054989	0	human	macaque	0.433256471	0.461094027	0.644719207	2	0.222055662	2666	0.160312688
ADAMTS13	0.568268868	0.706054989	0	0.424774619	0.568268868	0	0.706054989	0	marmoset	human	0.010231062	0.433256471	0.217647491	1	0.222055662	2666	0.160312688
ADAMTS13	0.568268868	0.706054989	0	0.424774619	0.568268868	0	0.706054989	0	human	marmoset	0.433256471	0.010231062	0.217647491	2	0.222055662	2666	0.160312688
ADAMTS13	0.568268868	0.706054989	0	0.424774619	0.568268868	0	0.706054989	0	macaque	human	0.461094027	0.433256471	0.644719207	1	0.222055662	2666	0.160312688
ADAMTS13	0.568268868	0.706054989	0	0.424774619	0.568268868	0	0.706054989	0	marmoset	macaque	0.010231062	0.461094027	0.222055662	2	0.222055662	2666	0.160312688
ADAMTS14	0.943316753	0	0.93073552	0.624684091	0.93073552	0	0.943316753	5.333333333	marmoset	human	0.192902024	0.272866016	0.206703684	1	0.196994205	2420	0.145520144
ADAMTS14	0.943316753	0	0.93073552	0.624684091	0.93073552	0	0.943316753	5.333333333	human	macaque	0.272866016	0.052254559	0.196994205	2	0.196994205	2420	0.145520144
ADAMTS14	0.943316753	0	0.93073552	0.624684091	0.93073552	0	0.943316753	5.333333333	marmoset	macaque	0.192902024	0.052254559	-0.039842295	2	0.196994205	2420	0.145520144
ADAMTS14	0.943316753	0	0.93073552	0.624684091	0.93073552	0	0.943316753	5.333333333	macaque	marmoset	0.052254559	0.192902024	-0.039842295	1	0.196994205	2420	0.145520144
ADAMTS14	0.943316753	0	0.93073552	0.624684091	0.93073552	0	0.943316753	5.333333333	human	marmoset	0.272866016	0.192902024	0.206703684	2	0.196994205	2420	0.145520144
ADAMTS14	0.943316753	0	0.93073552	0.624684091	0.93073552	0	0.943316753	5.333333333	macaque	human	0.052254559	0.272866016	0.196994205	1	0.196994205	2420	0.145520144
ADAMTS15	0	0.837297662	0	0.279099221	0	0	0.837297662	0	macaque	human	0.20409692	0.161732906	0.33985677	1	0.33985677	4025	0.242032471
ADAMTS15	0	0.837297662	0	0.279099221	0	0	0.837297662	0	marmoset	human	0.140235812	0.161732906	0.610410884	1	0.33985677	4025	0.242032471
ADAMTS15	0	0.837297662	0	0.279099221	0	0	0.837297662	0	marmoset	macaque	0.140235812	0.20409692	0.320488462	2	0.33985677	4025	0.242032471
ADAMTS15	0	0.837297662	0	0.279099221	0	0	0.837297662	0	human	macaque	0.161732906	0.20409692	0.33985677	2	0.33985677	4025	0.242032471
ADAMTS15	0	0.837297662	0	0.279099221	0	0	0.837297662	0	human	marmoset	0.161732906	0.140235812	0.610410884	2	0.33985677	4025	0.242032471
ADAMTS15	0	0.837297662	0	0.279099221	0	0	0.837297662	0	macaque	marmoset	0.20409692	0.140235812	0.320488462	1	0.33985677	4025	0.242032471
ADAMTS16	0.740116	0.918833922	0.921257105	0.860069009	0.918833922	0.740116	0.921257105	6.666666667	marmoset	human	0.791272167	0.195161273	0.307058832	1	0.216852365	2615	0.157245941
ADAMTS16	0.740116	0.918833922	0.921257105	0.860069009	0.918833922	0.740116	0.921257105	6.666666667	macaque	human	0.592901301	0.195161273	0.160528162	1	0.216852365	2615	0.157245941
ADAMTS16	0.740116	0.918833922	0.921257105	0.860069009	0.918833922	0.740116	0.921257105	6.666666667	human	macaque	0.195161273	0.592901301	0.160528162	2	0.216852365	2615	0.157245941
ADAMTS16	0.740116	0.918833922	0.921257105	0.860069009	0.918833922	0.740116	0.921257105	6.666666667	marmoset	macaque	0.791272167	0.592901301	0.216852365	2	0.216852365	2615	0.157245941
ADAMTS16	0.740116	0.918833922	0.921257105	0.860069009	0.918833922	0.740116	0.921257105	6.666666667	human	marmoset	0.195161273	0.791272167	0.307058832	2	0.216852365	2615	0.157245941
ADAMTS16	0.740116	0.918833922	0.921257105	0.860069009	0.918833922	0.740116	0.921257105	6.666666667	macaque	marmoset	0.592901301	0.791272167	0.216852365	1	0.216852365	2615	0.157245941
ADAMTS17	0.823821895	0.836704433	0.891414498	0.850646942	0.836704433	0.823821895	0.891414498	0.333333333	macaque	marmoset	1.116274187	0.996057034	0.260288094	1	0.560448802	8783	0.528141912
ADAMTS17	0.823821895	0.836704433	0.891414498	0.850646942	0.836704433	0.823821895	0.891414498	0.333333333	marmoset	macaque	0.996057034	1.116274187	0.260288094	2	0.560448802	8783	0.528141912
ADAMTS17	0.823821895	0.836704433	0.891414498	0.850646942	0.836704433	0.823821895	0.891414498	0.333333333	macaque	human	1.116274187	1.027998584	0.571930142	1	0.560448802	8783	0.528141912
ADAMTS17	0.823821895	0.836704433	0.891414498	0.850646942	0.836704433	0.823821895	0.891414498	0.333333333	marmoset	human	0.996057034	1.027998584	0.560448802	1	0.560448802	8783	0.528141912
ADAMTS17	0.823821895	0.836704433	0.891414498	0.850646942	0.836704433	0.823821895	0.891414498	0.333333333	human	macaque	1.027998584	1.116274187	0.571930142	2	0.560448802	8783	0.528141912
ADAMTS17	0.823821895	0.836704433	0.891414498	0.850646942	0.836704433	0.823821895	0.891414498	0.333333333	human	marmoset	1.027998584	0.996057034	0.560448802	2	0.560448802	8783	0.528141912
ADAMTS18	0.897301893	0.948083686	0.835980337	0.893788639	0.897301893	0.835980337	0.948083686	5	human	marmoset	0.867300093	0.81084335	0.391861578	2	0.348914204	4136	0.248707156
ADAMTS18	0.897301893	0.948083686	0.835980337	0.893788639	0.897301893	0.835980337	0.948083686	5	macaque	marmoset	0.751329575	0.81084335	0.348914204	1	0.348914204	4136	0.248707156
ADAMTS18	0.897301893	0.948083686	0.835980337	0.893788639	0.897301893	0.835980337	0.948083686	5	marmoset	human	0.81084335	0.867300093	0.391861578	1	0.348914204	4136	0.248707156
ADAMTS18	0.897301893	0.948083686	0.835980337	0.893788639	0.897301893	0.835980337	0.948083686	5	marmoset	macaque	0.81084335	0.751329575	0.348914204	2	0.348914204	4136	0.248707156
ADAMTS18	0.897301893	0.948083686	0.835980337	0.893788639	0.897301893	0.835980337	0.948083686	5	human	macaque	0.867300093	0.751329575	0.068856056	2	0.348914204	4136	0.248707156
ADAMTS18	0.897301893	0.948083686	0.835980337	0.893788639	0.897301893	0.835980337	0.948083686	5	macaque	human	0.751329575	0.867300093	0.068856056	1	0.348914204	4136	0.248707156
ADAMTS19	0.650759027	0.647200447	0.839105242	0.712354905	0.650759027	0.647200447	0.839105242	0.333333333	marmoset	macaque	0.605367412	1.525640846	0.445571651	2	0.445571651	5796	0.348526759
ADAMTS19	0.650759027	0.647200447	0.839105242	0.712354905	0.650759027	0.647200447	0.839105242	0.333333333	human	marmoset	1.637347287	0.605367412	0.27013332	2	0.445571651	5796	0.348526759
ADAMTS19	0.650759027	0.647200447	0.839105242	0.712354905	0.650759027	0.647200447	0.839105242	0.333333333	macaque	human	1.525640846	1.637347287	0.72943801	1	0.445571651	5796	0.348526759
ADAMTS19	0.650759027	0.647200447	0.839105242	0.712354905	0.650759027	0.647200447	0.839105242	0.333333333	marmoset	human	0.605367412	1.637347287	0.27013332	1	0.445571651	5796	0.348526759
ADAMTS19	0.650759027	0.647200447	0.839105242	0.712354905	0.650759027	0.647200447	0.839105242	0.333333333	human	macaque	1.637347287	1.525640846	0.72943801	2	0.445571651	5796	0.348526759
ADAMTS19	0.650759027	0.647200447	0.839105242	0.712354905	0.650759027	0.647200447	0.839105242	0.333333333	macaque	marmoset	1.525640846	0.605367412	0.445571651	1	0.445571651	5796	0.348526759
ADAMTS2	0.837352071	0.854749334	0.871420758	0.854507388	0.854749334	0.837352071	0.871420758	0.333333333	human	marmoset	0.807250688	0.711513442	0.764456491	2	0.751582235	14448	0.868791341
ADAMTS2	0.837352071	0.854749334	0.871420758	0.854507388	0.854749334	0.837352071	0.871420758	0.333333333	macaque	human	0.75142502	0.807250688	0.730372263	1	0.751582235	14448	0.868791341
ADAMTS2	0.837352071	0.854749334	0.871420758	0.854507388	0.854749334	0.837352071	0.871420758	0.333333333	human	macaque	0.807250688	0.75142502	0.730372263	2	0.751582235	14448	0.868791341
ADAMTS2	0.837352071	0.854749334	0.871420758	0.854507388	0.854749334	0.837352071	0.871420758	0.333333333	marmoset	human	0.711513442	0.807250688	0.764456491	1	0.751582235	14448	0.868791341
ADAMTS2	0.837352071	0.854749334	0.871420758	0.854507388	0.854749334	0.837352071	0.871420758	0.333333333	marmoset	macaque	0.711513442	0.75142502	0.751582235	2	0.751582235	14448	0.868791341
ADAMTS2	0.837352071	0.854749334	0.871420758	0.854507388	0.854749334	0.837352071	0.871420758	0.333333333	macaque	marmoset	0.75142502	0.711513442	0.751582235	1	0.751582235	14448	0.868791341
ADAMTS20	0.887119007	0.942210313	0.922338788	0.917222703	0.922338788	0.887119007	0.942210313	5	marmoset	human	0.137609401	0.674599445	-0.072125466	1	-0.026420417	652	0.039206254
ADAMTS20	0.887119007	0.942210313	0.922338788	0.917222703	0.922338788	0.887119007	0.942210313	5	marmoset	macaque	0.137609401	0.379173122	0.051043199	2	-0.026420417	652	0.039206254
ADAMTS20	0.887119007	0.942210313	0.922338788	0.917222703	0.922338788	0.887119007	0.942210313	5	macaque	human	0.379173122	0.674599445	-0.026420417	1	-0.026420417	652	0.039206254
ADAMTS20	0.887119007	0.942210313	0.922338788	0.917222703	0.922338788	0.887119007	0.942210313	5	human	macaque	0.674599445	0.379173122	-0.026420417	2	-0.026420417	652	0.039206254
ADAMTS20	0.887119007	0.942210313	0.922338788	0.917222703	0.922338788	0.887119007	0.942210313	5	macaque	marmoset	0.379173122	0.137609401	0.051043199	1	-0.026420417	652	0.039206254
ADAMTS20	0.887119007	0.942210313	0.922338788	0.917222703	0.922338788	0.887119007	0.942210313	5	human	marmoset	0.674599445	0.137609401	-0.072125466	2	-0.026420417	652	0.039206254
ADAMTS3	0.846352503	0.765816187	0.853989351	0.82205268	0.846352503	0.765816187	0.853989351	0	marmoset	macaque	1.552342518	1.937340215	0.727574008	2	0.838893221	15822	0.951413109
ADAMTS3	0.846352503	0.765816187	0.853989351	0.82205268	0.846352503	0.765816187	0.853989351	0	marmoset	human	1.552342518	1.501281239	0.838893221	1	0.838893221	15822	0.951413109
ADAMTS3	0.846352503	0.765816187	0.853989351	0.82205268	0.846352503	0.765816187	0.853989351	0	human	macaque	1.501281239	1.937340215	0.845897307	2	0.838893221	15822	0.951413109
ADAMTS3	0.846352503	0.765816187	0.853989351	0.82205268	0.846352503	0.765816187	0.853989351	0	human	marmoset	1.501281239	1.552342518	0.838893221	2	0.838893221	15822	0.951413109
ADAMTS3	0.846352503	0.765816187	0.853989351	0.82205268	0.846352503	0.765816187	0.853989351	0	macaque	human	1.937340215	1.501281239	0.845897307	1	0.838893221	15822	0.951413109
ADAMTS3	0.846352503	0.765816187	0.853989351	0.82205268	0.846352503	0.765816187	0.853989351	0	macaque	marmoset	1.937340215	1.552342518	0.727574008	1	0.838893221	15822	0.951413109
ADAMTS4	0.951260198	0.91631882	0.949612916	0.939063978	0.949612916	0.91631882	0.951260198	8.666666667	macaque	marmoset	0.221448434	0.210728635	0.851316325	1	0.908940076	16317	0.981178593
ADAMTS4	0.951260198	0.91631882	0.949612916	0.939063978	0.949612916	0.91631882	0.951260198	8.666666667	marmoset	macaque	0.210728635	0.221448434	0.851316325	2	0.908940076	16317	0.981178593
ADAMTS4	0.951260198	0.91631882	0.949612916	0.939063978	0.949612916	0.91631882	0.951260198	8.666666667	human	macaque	0.30204943	0.221448434	0.908940076	2	0.908940076	16317	0.981178593
ADAMTS4	0.951260198	0.91631882	0.949612916	0.939063978	0.949612916	0.91631882	0.951260198	8.666666667	macaque	human	0.221448434	0.30204943	0.908940076	1	0.908940076	16317	0.981178593
ADAMTS4	0.951260198	0.91631882	0.949612916	0.939063978	0.949612916	0.91631882	0.951260198	8.666666667	marmoset	human	0.210728635	0.30204943	0.923546551	1	0.908940076	16317	0.981178593
ADAMTS4	0.951260198	0.91631882	0.949612916	0.939063978	0.949612916	0.91631882	0.951260198	8.666666667	human	marmoset	0.30204943	0.210728635	0.923546551	2	0.908940076	16317	0.981178593
ADAMTS5	0.827424899	0.903769476	0.803162603	0.844785659	0.827424899	0.803162603	0.903769476	0.333333333	macaque	human	0.120885251	0.300871056	0.466579073	1	0.466579073	6238	0.375105232
ADAMTS5	0.827424899	0.903769476	0.803162603	0.844785659	0.827424899	0.803162603	0.903769476	0.333333333	marmoset	human	0.296453514	0.300871056	0.519084744	1	0.466579073	6238	0.375105232
ADAMTS5	0.827424899	0.903769476	0.803162603	0.844785659	0.827424899	0.803162603	0.903769476	0.333333333	macaque	marmoset	0.120885251	0.296453514	0.256288664	1	0.466579073	6238	0.375105232
ADAMTS5	0.827424899	0.903769476	0.803162603	0.844785659	0.827424899	0.803162603	0.903769476	0.333333333	marmoset	macaque	0.296453514	0.120885251	0.256288664	2	0.466579073	6238	0.375105232
ADAMTS5	0.827424899	0.903769476	0.803162603	0.844785659	0.827424899	0.803162603	0.903769476	0.333333333	human	marmoset	0.300871056	0.296453514	0.519084744	2	0.466579073	6238	0.375105232
ADAMTS5	0.827424899	0.903769476	0.803162603	0.844785659	0.827424899	0.803162603	0.903769476	0.333333333	human	macaque	0.300871056	0.120885251	0.466579073	2	0.466579073	6238	0.375105232
ADAMTS6	0.759543075	0.572180843	0.650630105	0.660784674	0.650630105	0.572180843	0.759543075	0	human	marmoset	1.018865781	1.136827206	0.582197895	2	0.582197895	9476	0.56981359
ADAMTS6	0.759543075	0.572180843	0.650630105	0.660784674	0.650630105	0.572180843	0.759543075	0	macaque	marmoset	1.747218016	1.136827206	0.655178164	1	0.582197895	9476	0.56981359
ADAMTS6	0.759543075	0.572180843	0.650630105	0.660784674	0.650630105	0.572180843	0.759543075	0	marmoset	macaque	1.136827206	1.747218016	0.655178164	2	0.582197895	9476	0.56981359
ADAMTS6	0.759543075	0.572180843	0.650630105	0.660784674	0.650630105	0.572180843	0.759543075	0	human	macaque	1.018865781	1.747218016	0.525144387	2	0.582197895	9476	0.56981359
ADAMTS6	0.759543075	0.572180843	0.650630105	0.660784674	0.650630105	0.572180843	0.759543075	0	marmoset	human	1.136827206	1.018865781	0.582197895	1	0.582197895	9476	0.56981359
ADAMTS6	0.759543075	0.572180843	0.650630105	0.660784674	0.650630105	0.572180843	0.759543075	0	macaque	human	1.747218016	1.018865781	0.525144387	1	0.582197895	9476	0.56981359
ADAMTS8	0.787822841	0.821336141	0.897257727	0.835472236	0.821336141	0.787822841	0.897257727	1.333333333	human	marmoset	0.387254666	0.592784858	0.700483511	2	0.493985029	6891	0.414371618
ADAMTS8	0.787822841	0.821336141	0.897257727	0.835472236	0.821336141	0.787822841	0.897257727	1.333333333	human	macaque	0.387254666	0.383604059	0.493985029	2	0.493985029	6891	0.414371618
ADAMTS8	0.787822841	0.821336141	0.897257727	0.835472236	0.821336141	0.787822841	0.897257727	1.333333333	macaque	human	0.383604059	0.387254666	0.493985029	1	0.493985029	6891	0.414371618
ADAMTS8	0.787822841	0.821336141	0.897257727	0.835472236	0.821336141	0.787822841	0.897257727	1.333333333	marmoset	human	0.592784858	0.387254666	0.700483511	1	0.493985029	6891	0.414371618
ADAMTS8	0.787822841	0.821336141	0.897257727	0.835472236	0.821336141	0.787822841	0.897257727	1.333333333	macaque	marmoset	0.383604059	0.592784858	0.421429494	1	0.493985029	6891	0.414371618
ADAMTS8	0.787822841	0.821336141	0.897257727	0.835472236	0.821336141	0.787822841	0.897257727	1.333333333	marmoset	macaque	0.592784858	0.383604059	0.421429494	2	0.493985029	6891	0.414371618
ADAMTS9	0.865934207	0.878918355	0.89958509	0.881479218	0.878918355	0.865934207	0.89958509	3	human	marmoset	0.71272104	0.360962359	0.602509099	2	0.602509099	10091	0.606794949
ADAMTS9	0.865934207	0.878918355	0.89958509	0.881479218	0.878918355	0.865934207	0.89958509	3	human	macaque	0.71272104	0.517436246	0.642789469	2	0.602509099	10091	0.606794949
ADAMTS9	0.865934207	0.878918355	0.89958509	0.881479218	0.878918355	0.865934207	0.89958509	3	macaque	human	0.517436246	0.71272104	0.642789469	1	0.602509099	10091	0.606794949
ADAMTS9	0.865934207	0.878918355	0.89958509	0.881479218	0.878918355	0.865934207	0.89958509	3	marmoset	macaque	0.360962359	0.517436246	0.477742565	2	0.602509099	10091	0.606794949
ADAMTS9	0.865934207	0.878918355	0.89958509	0.881479218	0.878918355	0.865934207	0.89958509	3	marmoset	human	0.360962359	0.71272104	0.602509099	1	0.602509099	10091	0.606794949
ADAMTS9	0.865934207	0.878918355	0.89958509	0.881479218	0.878918355	0.865934207	0.89958509	3	macaque	marmoset	0.517436246	0.360962359	0.477742565	1	0.602509099	10091	0.606794949
ADAMTSL1	0.810360842	0.848597539	0.8358221	0.831593494	0.8358221	0.810360842	0.848597539	0	human	marmoset	0.771321125	0.60230667	0.275748423	2	0.255502794	2977	0.17901383
ADAMTSL1	0.810360842	0.848597539	0.8358221	0.831593494	0.8358221	0.810360842	0.848597539	0	macaque	human	0.811601929	0.771321125	0.198234475	1	0.255502794	2977	0.17901383
ADAMTSL1	0.810360842	0.848597539	0.8358221	0.831593494	0.8358221	0.810360842	0.848597539	0	marmoset	macaque	0.60230667	0.811601929	0.255502794	2	0.255502794	2977	0.17901383
ADAMTSL1	0.810360842	0.848597539	0.8358221	0.831593494	0.8358221	0.810360842	0.848597539	0	human	macaque	0.771321125	0.811601929	0.198234475	2	0.255502794	2977	0.17901383
ADAMTSL1	0.810360842	0.848597539	0.8358221	0.831593494	0.8358221	0.810360842	0.848597539	0	macaque	marmoset	0.811601929	0.60230667	0.255502794	1	0.255502794	2977	0.17901383
ADAMTSL1	0.810360842	0.848597539	0.8358221	0.831593494	0.8358221	0.810360842	0.848597539	0	marmoset	human	0.60230667	0.771321125	0.275748423	1	0.255502794	2977	0.17901383
ADAMTSL2	0.753023456	0	0	0.251007819	0	0	0.753023456	0	macaque	marmoset	0.182648646	0.113703234	0.652026323	1	0.61908398	10627	0.639025857
ADAMTSL2	0.753023456	0	0	0.251007819	0	0	0.753023456	0	human	marmoset	0.292126311	0.113703234	0.385362152	2	0.61908398	10627	0.639025857
ADAMTSL2	0.753023456	0	0	0.251007819	0	0	0.753023456	0	human	macaque	0.292126311	0.182648646	0.61908398	2	0.61908398	10627	0.639025857
ADAMTSL2	0.753023456	0	0	0.251007819	0	0	0.753023456	0	marmoset	macaque	0.113703234	0.182648646	0.652026323	2	0.61908398	10627	0.639025857
ADAMTSL2	0.753023456	0	0	0.251007819	0	0	0.753023456	0	marmoset	human	0.113703234	0.292126311	0.385362152	1	0.61908398	10627	0.639025857
ADAMTSL2	0.753023456	0	0	0.251007819	0	0	0.753023456	0	macaque	human	0.182648646	0.292126311	0.61908398	1	0.61908398	10627	0.639025857
ADAMTSL3	0.739311831	0.688631238	0.578895909	0.668946326	0.688631238	0.578895909	0.739311831	0	macaque	marmoset	0.954962307	1.022126143	0.498745744	1	0.432237737	5521	0.331990379
ADAMTSL3	0.739311831	0.688631238	0.578895909	0.668946326	0.688631238	0.578895909	0.739311831	0	human	macaque	0.888639461	0.954962307	0.432237737	2	0.432237737	5521	0.331990379
ADAMTSL3	0.739311831	0.688631238	0.578895909	0.668946326	0.688631238	0.578895909	0.739311831	0	human	marmoset	0.888639461	1.022126143	0.256813539	2	0.432237737	5521	0.331990379
ADAMTSL3	0.739311831	0.688631238	0.578895909	0.668946326	0.688631238	0.578895909	0.739311831	0	marmoset	human	1.022126143	0.888639461	0.256813539	1	0.432237737	5521	0.331990379
ADAMTSL3	0.739311831	0.688631238	0.578895909	0.668946326	0.688631238	0.578895909	0.739311831	0	macaque	human	0.954962307	0.888639461	0.432237737	1	0.432237737	5521	0.331990379
ADAMTSL3	0.739311831	0.688631238	0.578895909	0.668946326	0.688631238	0.578895909	0.739311831	0	marmoset	macaque	1.022126143	0.954962307	0.498745744	2	0.432237737	5521	0.331990379
ADAMTSL4	0	0	0	0	0	0	0	0	macaque	human	0.06887055	0.075743988	0.575841796	1	0.388132827	4718	0.283704149
ADAMTSL4	0	0	0	0	0	0	0	0	marmoset	human	0.026566712	0.075743988	0.297116998	1	0.388132827	4718	0.283704149
ADAMTSL4	0	0	0	0	0	0	0	0	macaque	marmoset	0.06887055	0.026566712	0.388132827	1	0.388132827	4718	0.283704149
ADAMTSL4	0	0	0	0	0	0	0	0	marmoset	macaque	0.026566712	0.06887055	0.388132827	2	0.388132827	4718	0.283704149
ADAMTSL4	0	0	0	0	0	0	0	0	human	macaque	0.075743988	0.06887055	0.575841796	2	0.388132827	4718	0.283704149
ADAMTSL4	0	0	0	0	0	0	0	0	human	marmoset	0.075743988	0.026566712	0.297116998	2	0.388132827	4718	0.283704149
ADAMTSL5	0	0	0	0	0	0	0	0	macaque	marmoset	0.054963469	0.117443213	-0.087485869	1	-0.087485869	169	0.010162357
ADAMTSL5	0	0	0	0	0	0	0	0	human	macaque	0.020070505	0.054963469	0.551502539	2	-0.087485869	169	0.010162357
ADAMTSL5	0	0	0	0	0	0	0	0	marmoset	macaque	0.117443213	0.054963469	-0.087485869	2	-0.087485869	169	0.010162357
ADAMTSL5	0	0	0	0	0	0	0	0	macaque	human	0.054963469	0.020070505	0.551502539	1	-0.087485869	169	0.010162357
ADAMTSL5	0	0	0	0	0	0	0	0	human	marmoset	0.020070505	0.117443213	-0.128959717	2	-0.087485869	169	0.010162357
ADAMTSL5	0	0	0	0	0	0	0	0	marmoset	human	0.117443213	0.020070505	-0.128959717	1	-0.087485869	169	0.010162357
ADAP1	0	0.534655996	0.553784376	0.362813457	0.534655996	0	0.553784376	0	human	marmoset	0.169109366	0.733295801	0.716892797	2	0.716892797	13613	0.818580878
ADAP1	0	0.534655996	0.553784376	0.362813457	0.534655996	0	0.553784376	0	macaque	marmoset	0.471306748	0.733295801	0.732001629	1	0.716892797	13613	0.818580878
ADAP1	0	0.534655996	0.553784376	0.362813457	0.534655996	0	0.553784376	0	human	macaque	0.169109366	0.471306748	0.705381624	2	0.716892797	13613	0.818580878
ADAP1	0	0.534655996	0.553784376	0.362813457	0.534655996	0	0.553784376	0	macaque	human	0.471306748	0.169109366	0.705381624	1	0.716892797	13613	0.818580878
ADAP1	0	0.534655996	0.553784376	0.362813457	0.534655996	0	0.553784376	0	marmoset	human	0.733295801	0.169109366	0.716892797	1	0.716892797	13613	0.818580878
ADAP1	0	0.534655996	0.553784376	0.362813457	0.534655996	0	0.553784376	0	marmoset	macaque	0.733295801	0.471306748	0.732001629	2	0.716892797	13613	0.818580878
ADAP2	0.874428455	0.927123261	0.820415363	0.873989027	0.874428455	0.820415363	0.927123261	3.333333333	macaque	marmoset	0.518013909	0.461193457	0.724546153	1	0.724546153	13821	0.831088394
ADAP2	0.874428455	0.927123261	0.820415363	0.873989027	0.874428455	0.820415363	0.927123261	3.333333333	marmoset	macaque	0.461193457	0.518013909	0.724546153	2	0.724546153	13821	0.831088394
ADAP2	0.874428455	0.927123261	0.820415363	0.873989027	0.874428455	0.820415363	0.927123261	3.333333333	human	macaque	0.846116312	0.518013909	0.953101652	2	0.724546153	13821	0.831088394
ADAP2	0.874428455	0.927123261	0.820415363	0.873989027	0.874428455	0.820415363	0.927123261	3.333333333	macaque	human	0.518013909	0.846116312	0.953101652	1	0.724546153	13821	0.831088394
ADAP2	0.874428455	0.927123261	0.820415363	0.873989027	0.874428455	0.820415363	0.927123261	3.333333333	marmoset	human	0.461193457	0.846116312	0.660321788	1	0.724546153	13821	0.831088394
ADAP2	0.874428455	0.927123261	0.820415363	0.873989027	0.874428455	0.820415363	0.927123261	3.333333333	human	marmoset	0.846116312	0.461193457	0.660321788	2	0.724546153	13821	0.831088394
ADAR	0.325387501	0.354849453	0.33069984	0.336978931	0.33069984	0.325387501	0.354849453	0	macaque	marmoset	0.847178039	1.032420547	0.648108273	1	0.518990978	7578	0.455682502
ADAR	0.325387501	0.354849453	0.33069984	0.336978931	0.33069984	0.325387501	0.354849453	0	human	macaque	0.826286322	0.847178039	0.420695746	2	0.518990978	7578	0.455682502
ADAR	0.325387501	0.354849453	0.33069984	0.336978931	0.33069984	0.325387501	0.354849453	0	macaque	human	0.847178039	0.826286322	0.420695746	1	0.518990978	7578	0.455682502
ADAR	0.325387501	0.354849453	0.33069984	0.336978931	0.33069984	0.325387501	0.354849453	0	marmoset	macaque	1.032420547	0.847178039	0.648108273	2	0.518990978	7578	0.455682502
ADAR	0.325387501	0.354849453	0.33069984	0.336978931	0.33069984	0.325387501	0.354849453	0	human	marmoset	0.826286322	1.032420547	0.518990978	2	0.518990978	7578	0.455682502
ADAR	0.325387501	0.354849453	0.33069984	0.336978931	0.33069984	0.325387501	0.354849453	0	marmoset	human	1.032420547	0.826286322	0.518990978	1	0.518990978	7578	0.455682502
ADARB1	0.389041453	0.456360034	0.410287726	0.418563071	0.410287726	0.389041453	0.456360034	0	macaque	human	1.266288224	1.467698701	0.592583679	1	0.774728794	14916	0.896933253
ADARB1	0.389041453	0.456360034	0.410287726	0.418563071	0.410287726	0.389041453	0.456360034	0	marmoset	macaque	1.710436587	1.266288224	0.785027089	2	0.774728794	14916	0.896933253
ADARB1	0.389041453	0.456360034	0.410287726	0.418563071	0.410287726	0.389041453	0.456360034	0	macaque	marmoset	1.266288224	1.710436587	0.785027089	1	0.774728794	14916	0.896933253
ADARB1	0.389041453	0.456360034	0.410287726	0.418563071	0.410287726	0.389041453	0.456360034	0	marmoset	human	1.710436587	1.467698701	0.774728794	1	0.774728794	14916	0.896933253
ADARB1	0.389041453	0.456360034	0.410287726	0.418563071	0.410287726	0.389041453	0.456360034	0	human	macaque	1.467698701	1.266288224	0.592583679	2	0.774728794	14916	0.896933253
ADARB1	0.389041453	0.456360034	0.410287726	0.418563071	0.410287726	0.389041453	0.456360034	0	human	marmoset	1.467698701	1.710436587	0.774728794	2	0.774728794	14916	0.896933253
ADARB2	0.601310574	0.619941078	0.649829034	0.623693562	0.619941078	0.601310574	0.649829034	0	marmoset	human	3.0767776	2.866752628	0.871091067	1	0.862910102	16050	0.965123271
ADARB2	0.601310574	0.619941078	0.649829034	0.623693562	0.619941078	0.601310574	0.649829034	0	macaque	marmoset	2.93532238	3.0767776	0.862910102	1	0.862910102	16050	0.965123271
ADARB2	0.601310574	0.619941078	0.649829034	0.623693562	0.619941078	0.601310574	0.649829034	0	human	macaque	2.866752628	2.93532238	0.845480918	2	0.862910102	16050	0.965123271
ADARB2	0.601310574	0.619941078	0.649829034	0.623693562	0.619941078	0.601310574	0.649829034	0	marmoset	macaque	3.0767776	2.93532238	0.862910102	2	0.862910102	16050	0.965123271
ADARB2	0.601310574	0.619941078	0.649829034	0.623693562	0.619941078	0.601310574	0.649829034	0	macaque	human	2.93532238	2.866752628	0.845480918	1	0.862910102	16050	0.965123271
ADARB2	0.601310574	0.619941078	0.649829034	0.623693562	0.619941078	0.601310574	0.649829034	0	human	marmoset	2.866752628	3.0767776	0.871091067	2	0.862910102	16050	0.965123271
ADAT1	0.593393023	0.629483119	0.568215252	0.597030465	0.593393023	0.568215252	0.629483119	0	human	macaque	0.444171278	0.343431581	0.599105632	2	0.689044269	12812	0.770414913
ADAT1	0.593393023	0.629483119	0.568215252	0.597030465	0.593393023	0.568215252	0.629483119	0	macaque	marmoset	0.343431581	0.495439318	0.760771142	1	0.689044269	12812	0.770414913
ADAT1	0.593393023	0.629483119	0.568215252	0.597030465	0.593393023	0.568215252	0.629483119	0	marmoset	macaque	0.495439318	0.343431581	0.760771142	2	0.689044269	12812	0.770414913
ADAT1	0.593393023	0.629483119	0.568215252	0.597030465	0.593393023	0.568215252	0.629483119	0	marmoset	human	0.495439318	0.444171278	0.689044269	1	0.689044269	12812	0.770414913
ADAT1	0.593393023	0.629483119	0.568215252	0.597030465	0.593393023	0.568215252	0.629483119	0	human	marmoset	0.444171278	0.495439318	0.689044269	2	0.689044269	12812	0.770414913
ADAT1	0.593393023	0.629483119	0.568215252	0.597030465	0.593393023	0.568215252	0.629483119	0	macaque	human	0.343431581	0.444171278	0.599105632	1	0.689044269	12812	0.770414913
ADAT2	0.544710476	0.696310695	0.805374394	0.682131855	0.696310695	0.544710476	0.805374394	0	macaque	human	0.414678061	0.50983864	0.64035656	1	0.64035656	11334	0.681539387
ADAT2	0.544710476	0.696310695	0.805374394	0.682131855	0.696310695	0.544710476	0.805374394	0	marmoset	macaque	0.228046794	0.414678061	0.804232744	2	0.64035656	11334	0.681539387
ADAT2	0.544710476	0.696310695	0.805374394	0.682131855	0.696310695	0.544710476	0.805374394	0	marmoset	human	0.228046794	0.50983864	0.635003414	1	0.64035656	11334	0.681539387
ADAT2	0.544710476	0.696310695	0.805374394	0.682131855	0.696310695	0.544710476	0.805374394	0	human	macaque	0.50983864	0.414678061	0.64035656	2	0.64035656	11334	0.681539387
ADAT2	0.544710476	0.696310695	0.805374394	0.682131855	0.696310695	0.544710476	0.805374394	0	macaque	marmoset	0.414678061	0.228046794	0.804232744	1	0.64035656	11334	0.681539387
ADAT2	0.544710476	0.696310695	0.805374394	0.682131855	0.696310695	0.544710476	0.805374394	0	human	marmoset	0.50983864	0.228046794	0.635003414	2	0.64035656	11334	0.681539387
ADAT3	0	0	0	0	0	0	0	0	macaque	human	0.000447013	0.008029591	0.040819427	1	0.040819427	1215	0.073060734
ADAT3	0	0	0	0	0	0	0	0	macaque	marmoset	0.000447013	0.008431505	-0.025504907	1	0.040819427	1215	0.073060734
ADAT3	0	0	0	0	0	0	0	0	human	macaque	0.008029591	0.000447013	0.040819427	2	0.040819427	1215	0.073060734
ADAT3	0	0	0	0	0	0	0	0	marmoset	human	0.008431505	0.008029591	0.258009789	1	0.040819427	1215	0.073060734
ADAT3	0	0	0	0	0	0	0	0	human	marmoset	0.008029591	0.008431505	0.258009789	2	0.040819427	1215	0.073060734
ADAT3	0	0	0	0	0	0	0	0	marmoset	macaque	0.008431505	0.000447013	-0.025504907	2	0.040819427	1215	0.073060734
ADCK1	0.474446695	0.593657761	0.610448145	0.559517533	0.593657761	0.474446695	0.610448145	0	macaque	human	0.522500163	0.453034429	0.527788477	1	0.604029138	10144	0.60998196
ADCK1	0.474446695	0.593657761	0.610448145	0.559517533	0.593657761	0.474446695	0.610448145	0	macaque	marmoset	0.522500163	0.785530742	0.799286477	1	0.604029138	10144	0.60998196
ADCK1	0.474446695	0.593657761	0.610448145	0.559517533	0.593657761	0.474446695	0.610448145	0	human	macaque	0.453034429	0.522500163	0.527788477	2	0.604029138	10144	0.60998196
ADCK1	0.474446695	0.593657761	0.610448145	0.559517533	0.593657761	0.474446695	0.610448145	0	human	marmoset	0.453034429	0.785530742	0.604029138	2	0.604029138	10144	0.60998196
ADCK1	0.474446695	0.593657761	0.610448145	0.559517533	0.593657761	0.474446695	0.610448145	0	marmoset	macaque	0.785530742	0.522500163	0.799286477	2	0.604029138	10144	0.60998196
ADCK1	0.474446695	0.593657761	0.610448145	0.559517533	0.593657761	0.474446695	0.610448145	0	marmoset	human	0.785530742	0.453034429	0.604029138	1	0.604029138	10144	0.60998196
ADCK2	0.609791507	0.637776648	0.564970251	0.604179469	0.609791507	0.564970251	0.637776648	0	macaque	human	0.301583958	0.245167363	0.591551743	1	0.60928154	10306	0.619723391
ADCK2	0.609791507	0.637776648	0.564970251	0.604179469	0.609791507	0.564970251	0.637776648	0	macaque	marmoset	0.301583958	0.279285642	0.773594836	1	0.60928154	10306	0.619723391
ADCK2	0.609791507	0.637776648	0.564970251	0.604179469	0.609791507	0.564970251	0.637776648	0	marmoset	macaque	0.279285642	0.301583958	0.773594836	2	0.60928154	10306	0.619723391
ADCK2	0.609791507	0.637776648	0.564970251	0.604179469	0.609791507	0.564970251	0.637776648	0	human	macaque	0.245167363	0.301583958	0.591551743	2	0.60928154	10306	0.619723391
ADCK2	0.609791507	0.637776648	0.564970251	0.604179469	0.609791507	0.564970251	0.637776648	0	marmoset	human	0.279285642	0.245167363	0.60928154	1	0.60928154	10306	0.619723391
ADCK2	0.609791507	0.637776648	0.564970251	0.604179469	0.609791507	0.564970251	0.637776648	0	human	marmoset	0.245167363	0.279285642	0.60928154	2	0.60928154	10306	0.619723391
ADCK5	0.633381059	0.677093086	0.848429895	0.71963468	0.677093086	0.633381059	0.848429895	0	marmoset	macaque	0.155365182	0.312146232	0.818308886	2	0.666731161	12165	0.731509321
ADCK5	0.633381059	0.677093086	0.848429895	0.71963468	0.677093086	0.633381059	0.848429895	0	human	marmoset	0.292789827	0.155365182	0.666731161	2	0.666731161	12165	0.731509321
ADCK5	0.633381059	0.677093086	0.848429895	0.71963468	0.677093086	0.633381059	0.848429895	0	macaque	marmoset	0.312146232	0.155365182	0.818308886	1	0.666731161	12165	0.731509321
ADCK5	0.633381059	0.677093086	0.848429895	0.71963468	0.677093086	0.633381059	0.848429895	0	marmoset	human	0.155365182	0.292789827	0.666731161	1	0.666731161	12165	0.731509321
ADCK5	0.633381059	0.677093086	0.848429895	0.71963468	0.677093086	0.633381059	0.848429895	0	macaque	human	0.312146232	0.292789827	0.615767184	1	0.666731161	12165	0.731509321
ADCK5	0.633381059	0.677093086	0.848429895	0.71963468	0.677093086	0.633381059	0.848429895	0	human	macaque	0.292789827	0.312146232	0.615767184	2	0.666731161	12165	0.731509321
ADCY1	0.511185913	0.570981262	0.536849417	0.539672198	0.536849417	0.511185913	0.570981262	0	marmoset	human	1.647549128	1.669472438	0.843176502	1	0.793246496	15216	0.91497294
ADCY1	0.511185913	0.570981262	0.536849417	0.539672198	0.536849417	0.511185913	0.570981262	0	human	marmoset	1.669472438	1.647549128	0.843176502	2	0.793246496	15216	0.91497294
ADCY1	0.511185913	0.570981262	0.536849417	0.539672198	0.536849417	0.511185913	0.570981262	0	macaque	human	1.705791829	1.669472438	0.764595078	1	0.793246496	15216	0.91497294
ADCY1	0.511185913	0.570981262	0.536849417	0.539672198	0.536849417	0.511185913	0.570981262	0	marmoset	macaque	1.647549128	1.705791829	0.793246496	2	0.793246496	15216	0.91497294
ADCY1	0.511185913	0.570981262	0.536849417	0.539672198	0.536849417	0.511185913	0.570981262	0	macaque	marmoset	1.705791829	1.647549128	0.793246496	1	0.793246496	15216	0.91497294
ADCY1	0.511185913	0.570981262	0.536849417	0.539672198	0.536849417	0.511185913	0.570981262	0	human	macaque	1.669472438	1.705791829	0.764595078	2	0.793246496	15216	0.91497294
ADCY10	0.626564616	0.564567901	0.728587737	0.639906751	0.626564616	0.564567901	0.728587737	0	macaque	marmoset	1.022670337	0.356457203	0.737649283	1	0.737649283	14135	0.849969934
ADCY10	0.626564616	0.564567901	0.728587737	0.639906751	0.626564616	0.564567901	0.728587737	0	marmoset	human	0.356457203	0.376127884	0.815377124	1	0.737649283	14135	0.849969934
ADCY10	0.626564616	0.564567901	0.728587737	0.639906751	0.626564616	0.564567901	0.728587737	0	human	marmoset	0.376127884	0.356457203	0.815377124	2	0.737649283	14135	0.849969934
ADCY10	0.626564616	0.564567901	0.728587737	0.639906751	0.626564616	0.564567901	0.728587737	0	human	macaque	0.376127884	1.022670337	0.631711652	2	0.737649283	14135	0.849969934
ADCY10	0.626564616	0.564567901	0.728587737	0.639906751	0.626564616	0.564567901	0.728587737	0	marmoset	macaque	0.356457203	1.022670337	0.737649283	2	0.737649283	14135	0.849969934
ADCY10	0.626564616	0.564567901	0.728587737	0.639906751	0.626564616	0.564567901	0.728587737	0	macaque	human	1.022670337	0.376127884	0.631711652	1	0.737649283	14135	0.849969934
ADCY2	0.561195631	0.586806692	0.597347138	0.581783154	0.586806692	0.561195631	0.597347138	0	macaque	human	2.212500032	2.190816699	0.807915906	1	0.807915906	15458	0.929524955
ADCY2	0.561195631	0.586806692	0.597347138	0.581783154	0.586806692	0.561195631	0.597347138	0	marmoset	macaque	2.327834493	2.212500032	0.824285257	2	0.807915906	15458	0.929524955
ADCY2	0.561195631	0.586806692	0.597347138	0.581783154	0.586806692	0.561195631	0.597347138	0	human	marmoset	2.190816699	2.327834493	0.701594682	2	0.807915906	15458	0.929524955
ADCY2	0.561195631	0.586806692	0.597347138	0.581783154	0.586806692	0.561195631	0.597347138	0	marmoset	human	2.327834493	2.190816699	0.701594682	1	0.807915906	15458	0.929524955
ADCY2	0.561195631	0.586806692	0.597347138	0.581783154	0.586806692	0.561195631	0.597347138	0	human	macaque	2.190816699	2.212500032	0.807915906	2	0.807915906	15458	0.929524955
ADCY2	0.561195631	0.586806692	0.597347138	0.581783154	0.586806692	0.561195631	0.597347138	0	macaque	marmoset	2.212500032	2.327834493	0.824285257	1	0.807915906	15458	0.929524955
ADCY3	0.512002934	0.511949908	0.599726402	0.541226415	0.512002934	0.511949908	0.599726402	0	human	macaque	1.067251952	1.034595206	0.760395336	2	0.789285294	15165	0.911906194
ADCY3	0.512002934	0.511949908	0.599726402	0.541226415	0.512002934	0.511949908	0.599726402	0	macaque	marmoset	1.034595206	0.997838508	0.82635197	1	0.789285294	15165	0.911906194
ADCY3	0.512002934	0.511949908	0.599726402	0.541226415	0.512002934	0.511949908	0.599726402	0	macaque	human	1.034595206	1.067251952	0.760395336	1	0.789285294	15165	0.911906194
ADCY3	0.512002934	0.511949908	0.599726402	0.541226415	0.512002934	0.511949908	0.599726402	0	marmoset	macaque	0.997838508	1.034595206	0.82635197	2	0.789285294	15165	0.911906194
ADCY3	0.512002934	0.511949908	0.599726402	0.541226415	0.512002934	0.511949908	0.599726402	0	marmoset	human	0.997838508	1.067251952	0.789285294	1	0.789285294	15165	0.911906194
ADCY3	0.512002934	0.511949908	0.599726402	0.541226415	0.512002934	0.511949908	0.599726402	0	human	marmoset	1.067251952	0.997838508	0.789285294	2	0.789285294	15165	0.911906194
ADCY4	0.979405149	0.988611281	0.996265367	0.988093932	0.988611281	0.979405149	0.996265367	9.666666667	human	marmoset	0.206804057	0.193992058	0.965152366	2	0.965152366	16526	0.993746242
ADCY4	0.979405149	0.988611281	0.996265367	0.988093932	0.988611281	0.979405149	0.996265367	9.666666667	human	macaque	0.206804057	0.180666657	0.984053044	2	0.965152366	16526	0.993746242
ADCY4	0.979405149	0.988611281	0.996265367	0.988093932	0.988611281	0.979405149	0.996265367	9.666666667	macaque	human	0.180666657	0.206804057	0.984053044	1	0.965152366	16526	0.993746242
ADCY4	0.979405149	0.988611281	0.996265367	0.988093932	0.988611281	0.979405149	0.996265367	9.666666667	marmoset	macaque	0.193992058	0.180666657	0.929350305	2	0.965152366	16526	0.993746242
ADCY4	0.979405149	0.988611281	0.996265367	0.988093932	0.988611281	0.979405149	0.996265367	9.666666667	macaque	marmoset	0.180666657	0.193992058	0.929350305	1	0.965152366	16526	0.993746242
ADCY4	0.979405149	0.988611281	0.996265367	0.988093932	0.988611281	0.979405149	0.996265367	9.666666667	marmoset	human	0.193992058	0.206804057	0.965152366	1	0.965152366	16526	0.993746242
ADCY5	0.518202677	0.539237733	0.546917152	0.534785854	0.539237733	0.518202677	0.546917152	0	human	macaque	1.802898794	1.864387003	0.851888358	2	0.85656928	15989	0.961455201
ADCY5	0.518202677	0.539237733	0.546917152	0.534785854	0.539237733	0.518202677	0.546917152	0	marmoset	human	1.836910428	1.802898794	0.85656928	1	0.85656928	15989	0.961455201
ADCY5	0.518202677	0.539237733	0.546917152	0.534785854	0.539237733	0.518202677	0.546917152	0	human	marmoset	1.802898794	1.836910428	0.85656928	2	0.85656928	15989	0.961455201
ADCY5	0.518202677	0.539237733	0.546917152	0.534785854	0.539237733	0.518202677	0.546917152	0	macaque	human	1.864387003	1.802898794	0.851888358	1	0.85656928	15989	0.961455201
ADCY5	0.518202677	0.539237733	0.546917152	0.534785854	0.539237733	0.518202677	0.546917152	0	macaque	marmoset	1.864387003	1.836910428	0.896093641	1	0.85656928	15989	0.961455201
ADCY5	0.518202677	0.539237733	0.546917152	0.534785854	0.539237733	0.518202677	0.546917152	0	marmoset	macaque	1.836910428	1.864387003	0.896093641	2	0.85656928	15989	0.961455201
ADCY6	0.613102618	0.660170315	0.620947228	0.631406721	0.620947228	0.613102618	0.660170315	0	macaque	marmoset	0.496270207	0.539731408	0.843835917	1	0.76988206	14807	0.890378833
ADCY6	0.613102618	0.660170315	0.620947228	0.631406721	0.620947228	0.613102618	0.660170315	0	marmoset	human	0.539731408	0.833143126	0.76988206	1	0.76988206	14807	0.890378833
ADCY6	0.613102618	0.660170315	0.620947228	0.631406721	0.620947228	0.613102618	0.660170315	0	human	macaque	0.833143126	0.496270207	0.69806853	2	0.76988206	14807	0.890378833
ADCY6	0.613102618	0.660170315	0.620947228	0.631406721	0.620947228	0.613102618	0.660170315	0	human	marmoset	0.833143126	0.539731408	0.76988206	2	0.76988206	14807	0.890378833
ADCY6	0.613102618	0.660170315	0.620947228	0.631406721	0.620947228	0.613102618	0.660170315	0	marmoset	macaque	0.539731408	0.496270207	0.843835917	2	0.76988206	14807	0.890378833
ADCY6	0.613102618	0.660170315	0.620947228	0.631406721	0.620947228	0.613102618	0.660170315	0	macaque	human	0.496270207	0.833143126	0.69806853	1	0.76988206	14807	0.890378833
ADCY7	0.797289351	0.795034723	0.700824984	0.76438302	0.795034723	0.700824984	0.797289351	0	marmoset	human	0.57468283	0.766678266	0.383567529	1	0.558040403	8699	0.5230908
ADCY7	0.797289351	0.795034723	0.700824984	0.76438302	0.795034723	0.700824984	0.797289351	0	marmoset	macaque	0.57468283	0.648732193	0.558040403	2	0.558040403	8699	0.5230908
ADCY7	0.797289351	0.795034723	0.700824984	0.76438302	0.795034723	0.700824984	0.797289351	0	human	macaque	0.766678266	0.648732193	0.817594905	2	0.558040403	8699	0.5230908
ADCY7	0.797289351	0.795034723	0.700824984	0.76438302	0.795034723	0.700824984	0.797289351	0	macaque	human	0.648732193	0.766678266	0.817594905	1	0.558040403	8699	0.5230908
ADCY7	0.797289351	0.795034723	0.700824984	0.76438302	0.795034723	0.700824984	0.797289351	0	macaque	marmoset	0.648732193	0.57468283	0.558040403	1	0.558040403	8699	0.5230908
ADCY7	0.797289351	0.795034723	0.700824984	0.76438302	0.795034723	0.700824984	0.797289351	0	human	marmoset	0.766678266	0.57468283	0.383567529	2	0.558040403	8699	0.5230908
ADCY8	0.609074526	0.670143747	0.632602905	0.637273726	0.632602905	0.609074526	0.670143747	0	human	macaque	2.009152457	2.065217547	0.755855979	2	0.787399695	15136	0.910162357
ADCY8	0.609074526	0.670143747	0.632602905	0.637273726	0.632602905	0.609074526	0.670143747	0	human	marmoset	2.009152457	2.146990936	0.787399695	2	0.787399695	15136	0.910162357
ADCY8	0.609074526	0.670143747	0.632602905	0.637273726	0.632602905	0.609074526	0.670143747	0	macaque	human	2.065217547	2.009152457	0.755855979	1	0.787399695	15136	0.910162357
ADCY8	0.609074526	0.670143747	0.632602905	0.637273726	0.632602905	0.609074526	0.670143747	0	macaque	marmoset	2.065217547	2.146990936	0.82510721	1	0.787399695	15136	0.910162357
ADCY8	0.609074526	0.670143747	0.632602905	0.637273726	0.632602905	0.609074526	0.670143747	0	marmoset	macaque	2.146990936	2.065217547	0.82510721	2	0.787399695	15136	0.910162357
ADCY8	0.609074526	0.670143747	0.632602905	0.637273726	0.632602905	0.609074526	0.670143747	0	marmoset	human	2.146990936	2.009152457	0.787399695	1	0.787399695	15136	0.910162357
ADCY9	0.367292516	0.409784469	0.458380478	0.411819154	0.409784469	0.367292516	0.458380478	0	marmoset	human	1.536011346	1.436207722	0.768848607	1	0.768848607	14791	0.889416717
ADCY9	0.367292516	0.409784469	0.458380478	0.411819154	0.409784469	0.367292516	0.458380478	0	macaque	human	1.54412043	1.436207722	0.730085302	1	0.768848607	14791	0.889416717
ADCY9	0.367292516	0.409784469	0.458380478	0.411819154	0.409784469	0.367292516	0.458380478	0	human	marmoset	1.436207722	1.536011346	0.768848607	2	0.768848607	14791	0.889416717
ADCY9	0.367292516	0.409784469	0.458380478	0.411819154	0.409784469	0.367292516	0.458380478	0	marmoset	macaque	1.536011346	1.54412043	0.812877915	2	0.768848607	14791	0.889416717
ADCY9	0.367292516	0.409784469	0.458380478	0.411819154	0.409784469	0.367292516	0.458380478	0	macaque	marmoset	1.54412043	1.536011346	0.812877915	1	0.768848607	14791	0.889416717
ADCY9	0.367292516	0.409784469	0.458380478	0.411819154	0.409784469	0.367292516	0.458380478	0	human	macaque	1.436207722	1.54412043	0.730085302	2	0.768848607	14791	0.889416717
ADCYAP1	0.927384853	0.963209846	0.944859984	0.945151561	0.944859984	0.927384853	0.963209846	10	macaque	human	0.256262235	0.544382812	0.879209668	1	0.849939603	15926	0.957666867
ADCYAP1	0.927384853	0.963209846	0.944859984	0.945151561	0.944859984	0.927384853	0.963209846	10	marmoset	human	0.396728456	0.544382812	0.726975406	1	0.849939603	15926	0.957666867
ADCYAP1	0.927384853	0.963209846	0.944859984	0.945151561	0.944859984	0.927384853	0.963209846	10	macaque	marmoset	0.256262235	0.396728456	0.849939603	1	0.849939603	15926	0.957666867
ADCYAP1	0.927384853	0.963209846	0.944859984	0.945151561	0.944859984	0.927384853	0.963209846	10	human	marmoset	0.544382812	0.396728456	0.726975406	2	0.849939603	15926	0.957666867
ADCYAP1	0.927384853	0.963209846	0.944859984	0.945151561	0.944859984	0.927384853	0.963209846	10	human	macaque	0.544382812	0.256262235	0.879209668	2	0.849939603	15926	0.957666867
ADCYAP1	0.927384853	0.963209846	0.944859984	0.945151561	0.944859984	0.927384853	0.963209846	10	marmoset	macaque	0.396728456	0.256262235	0.849939603	2	0.849939603	15926	0.957666867
ADCYAP1R1	0.61228603	0.581922254	0.600868447	0.598358911	0.600868447	0.581922254	0.61228603	0	human	macaque	1.277869162	1.266616802	0.767365189	2	0.820133467	15596	0.937823211
ADCYAP1R1	0.61228603	0.581922254	0.600868447	0.598358911	0.600868447	0.581922254	0.61228603	0	human	marmoset	1.277869162	0.966131173	0.820133467	2	0.820133467	15596	0.937823211
ADCYAP1R1	0.61228603	0.581922254	0.600868447	0.598358911	0.600868447	0.581922254	0.61228603	0	macaque	marmoset	1.266616802	0.966131173	0.851201225	1	0.820133467	15596	0.937823211
ADCYAP1R1	0.61228603	0.581922254	0.600868447	0.598358911	0.600868447	0.581922254	0.61228603	0	marmoset	human	0.966131173	1.277869162	0.820133467	1	0.820133467	15596	0.937823211
ADCYAP1R1	0.61228603	0.581922254	0.600868447	0.598358911	0.600868447	0.581922254	0.61228603	0	macaque	human	1.266616802	1.277869162	0.767365189	1	0.820133467	15596	0.937823211
ADCYAP1R1	0.61228603	0.581922254	0.600868447	0.598358911	0.600868447	0.581922254	0.61228603	0	marmoset	macaque	0.966131173	1.266616802	0.851201225	2	0.820133467	15596	0.937823211
ADD1	0.204377092	0.283259897	0.297799795	0.261812261	0.283259897	0.204377092	0.297799795	0	human	macaque	0.734080195	0.979372259	0.105362087	2	0.161461332	2113	0.127059531
ADD1	0.204377092	0.283259897	0.297799795	0.261812261	0.283259897	0.204377092	0.297799795	0	marmoset	human	1.241630503	0.734080195	0.161461332	1	0.161461332	2113	0.127059531
ADD1	0.204377092	0.283259897	0.297799795	0.261812261	0.283259897	0.204377092	0.297799795	0	macaque	human	0.979372259	0.734080195	0.105362087	1	0.161461332	2113	0.127059531
ADD1	0.204377092	0.283259897	0.297799795	0.261812261	0.283259897	0.204377092	0.297799795	0	human	marmoset	0.734080195	1.241630503	0.161461332	2	0.161461332	2113	0.127059531
ADD1	0.204377092	0.283259897	0.297799795	0.261812261	0.283259897	0.204377092	0.297799795	0	marmoset	macaque	1.241630503	0.979372259	0.545678095	2	0.161461332	2113	0.127059531
ADD1	0.204377092	0.283259897	0.297799795	0.261812261	0.283259897	0.204377092	0.297799795	0	macaque	marmoset	0.979372259	1.241630503	0.545678095	1	0.161461332	2113	0.127059531
ADD2	0.374053438	0.414756755	0.423601187	0.404137127	0.414756755	0.374053438	0.423601187	0	human	marmoset	1.827757549	1.363812322	0.844426484	2	0.844426484	15880	0.954900782
ADD2	0.374053438	0.414756755	0.423601187	0.404137127	0.414756755	0.374053438	0.423601187	0	marmoset	macaque	1.363812322	1.729989612	0.870199299	2	0.844426484	15880	0.954900782
ADD2	0.374053438	0.414756755	0.423601187	0.404137127	0.414756755	0.374053438	0.423601187	0	marmoset	human	1.363812322	1.827757549	0.844426484	1	0.844426484	15880	0.954900782
ADD2	0.374053438	0.414756755	0.423601187	0.404137127	0.414756755	0.374053438	0.423601187	0	macaque	marmoset	1.729989612	1.363812322	0.870199299	1	0.844426484	15880	0.954900782
ADD2	0.374053438	0.414756755	0.423601187	0.404137127	0.414756755	0.374053438	0.423601187	0	macaque	human	1.729989612	1.827757549	0.843386793	1	0.844426484	15880	0.954900782
ADD2	0.374053438	0.414756755	0.423601187	0.404137127	0.414756755	0.374053438	0.423601187	0	human	macaque	1.827757549	1.729989612	0.843386793	2	0.844426484	15880	0.954900782
ADD3	0.350890236	0.391491478	0.513153844	0.418511852	0.391491478	0.350890236	0.513153844	0	macaque	human	1.245452528	1.168982176	0.473840881	1	0.473840881	6408	0.385327721
ADD3	0.350890236	0.391491478	0.513153844	0.418511852	0.391491478	0.350890236	0.513153844	0	marmoset	human	1.347078454	1.168982176	0.390637605	1	0.473840881	6408	0.385327721
ADD3	0.350890236	0.391491478	0.513153844	0.418511852	0.391491478	0.350890236	0.513153844	0	human	marmoset	1.168982176	1.347078454	0.390637605	2	0.473840881	6408	0.385327721
ADD3	0.350890236	0.391491478	0.513153844	0.418511852	0.391491478	0.350890236	0.513153844	0	human	macaque	1.168982176	1.245452528	0.473840881	2	0.473840881	6408	0.385327721
ADD3	0.350890236	0.391491478	0.513153844	0.418511852	0.391491478	0.350890236	0.513153844	0	macaque	marmoset	1.245452528	1.347078454	0.534652028	1	0.473840881	6408	0.385327721
ADD3	0.350890236	0.391491478	0.513153844	0.418511852	0.391491478	0.350890236	0.513153844	0	marmoset	macaque	1.347078454	1.245452528	0.534652028	2	0.473840881	6408	0.385327721
ADGB	0.989235171	0.954760225	0.845965556	0.929986984	0.954760225	0.845965556	0.989235171	6.666666667	marmoset	macaque	1.052676347	0.910414356	0.772624131	2	0.772624131	14867	0.893986771
ADGB	0.989235171	0.954760225	0.845965556	0.929986984	0.954760225	0.845965556	0.989235171	6.666666667	human	marmoset	0.903840124	1.052676347	0.69598763	2	0.772624131	14867	0.893986771
ADGB	0.989235171	0.954760225	0.845965556	0.929986984	0.954760225	0.845965556	0.989235171	6.666666667	marmoset	human	1.052676347	0.903840124	0.69598763	1	0.772624131	14867	0.893986771
ADGB	0.989235171	0.954760225	0.845965556	0.929986984	0.954760225	0.845965556	0.989235171	6.666666667	macaque	marmoset	0.910414356	1.052676347	0.772624131	1	0.772624131	14867	0.893986771
ADGB	0.989235171	0.954760225	0.845965556	0.929986984	0.954760225	0.845965556	0.989235171	6.666666667	macaque	human	0.910414356	0.903840124	0.980567038	1	0.772624131	14867	0.893986771
ADGB	0.989235171	0.954760225	0.845965556	0.929986984	0.954760225	0.845965556	0.989235171	6.666666667	human	macaque	0.903840124	0.910414356	0.980567038	2	0.772624131	14867	0.893986771
ADGRA1	0.666373419	0.751104789	0.71943658	0.712304929	0.71943658	0.666373419	0.751104789	0	macaque	human	0.649915857	0.700585614	0.746450821	1	0.804295818	15402	0.926157547
ADGRA1	0.666373419	0.751104789	0.71943658	0.712304929	0.71943658	0.666373419	0.751104789	0	human	macaque	0.700585614	0.649915857	0.746450821	2	0.804295818	15402	0.926157547
ADGRA1	0.666373419	0.751104789	0.71943658	0.712304929	0.71943658	0.666373419	0.751104789	0	human	marmoset	0.700585614	0.498181325	0.804295818	2	0.804295818	15402	0.926157547
ADGRA1	0.666373419	0.751104789	0.71943658	0.712304929	0.71943658	0.666373419	0.751104789	0	marmoset	macaque	0.498181325	0.649915857	0.900347186	2	0.804295818	15402	0.926157547
ADGRA1	0.666373419	0.751104789	0.71943658	0.712304929	0.71943658	0.666373419	0.751104789	0	marmoset	human	0.498181325	0.700585614	0.804295818	1	0.804295818	15402	0.926157547
ADGRA1	0.666373419	0.751104789	0.71943658	0.712304929	0.71943658	0.666373419	0.751104789	0	macaque	marmoset	0.649915857	0.498181325	0.900347186	1	0.804295818	15402	0.926157547
ADGRA2	0.78703704	0.862383409	0.803414659	0.817611703	0.803414659	0.78703704	0.862383409	0	human	marmoset	0.592273588	0.44082862	0.821891658	2	0.853254986	15960	0.959711365
ADGRA2	0.78703704	0.862383409	0.803414659	0.817611703	0.803414659	0.78703704	0.862383409	0	macaque	human	0.665971704	0.592273588	0.853254986	1	0.853254986	15960	0.959711365
ADGRA2	0.78703704	0.862383409	0.803414659	0.817611703	0.803414659	0.78703704	0.862383409	0	human	macaque	0.592273588	0.665971704	0.853254986	2	0.853254986	15960	0.959711365
ADGRA2	0.78703704	0.862383409	0.803414659	0.817611703	0.803414659	0.78703704	0.862383409	0	macaque	marmoset	0.665971704	0.44082862	0.869628245	1	0.853254986	15960	0.959711365
ADGRA2	0.78703704	0.862383409	0.803414659	0.817611703	0.803414659	0.78703704	0.862383409	0	marmoset	macaque	0.44082862	0.665971704	0.869628245	2	0.853254986	15960	0.959711365
ADGRA2	0.78703704	0.862383409	0.803414659	0.817611703	0.803414659	0.78703704	0.862383409	0	marmoset	human	0.44082862	0.592273588	0.821891658	1	0.853254986	15960	0.959711365
ADGRA3	0.683612226	0.78615867	0.725856085	0.73187566	0.725856085	0.683612226	0.78615867	0	macaque	marmoset	0.781115278	0.566154326	0.589218963	1	0.612666488	10407	0.625796753
ADGRA3	0.683612226	0.78615867	0.725856085	0.73187566	0.725856085	0.683612226	0.78615867	0	marmoset	human	0.566154326	1.047945343	0.612666488	1	0.612666488	10407	0.625796753
ADGRA3	0.683612226	0.78615867	0.725856085	0.73187566	0.725856085	0.683612226	0.78615867	0	human	marmoset	1.047945343	0.566154326	0.612666488	2	0.612666488	10407	0.625796753
ADGRA3	0.683612226	0.78615867	0.725856085	0.73187566	0.725856085	0.683612226	0.78615867	0	human	macaque	1.047945343	0.781115278	0.738355372	2	0.612666488	10407	0.625796753
ADGRA3	0.683612226	0.78615867	0.725856085	0.73187566	0.725856085	0.683612226	0.78615867	0	marmoset	macaque	0.566154326	0.781115278	0.589218963	2	0.612666488	10407	0.625796753
ADGRA3	0.683612226	0.78615867	0.725856085	0.73187566	0.725856085	0.683612226	0.78615867	0	macaque	human	0.781115278	1.047945343	0.738355372	1	0.612666488	10407	0.625796753
ADGRB1	0.593326725	0.592240347	0.506068049	0.563878373	0.592240347	0.506068049	0.593326725	0	macaque	human	0.458704776	0.8669132	0.75314404	1	0.795312243	15250	0.917017438
ADGRB1	0.593326725	0.592240347	0.506068049	0.563878373	0.592240347	0.506068049	0.593326725	0	human	marmoset	0.8669132	0.894673024	0.795312243	2	0.795312243	15250	0.917017438
ADGRB1	0.593326725	0.592240347	0.506068049	0.563878373	0.592240347	0.506068049	0.593326725	0	human	macaque	0.8669132	0.458704776	0.75314404	2	0.795312243	15250	0.917017438
ADGRB1	0.593326725	0.592240347	0.506068049	0.563878373	0.592240347	0.506068049	0.593326725	0	macaque	marmoset	0.458704776	0.894673024	0.81975538	1	0.795312243	15250	0.917017438
ADGRB1	0.593326725	0.592240347	0.506068049	0.563878373	0.592240347	0.506068049	0.593326725	0	marmoset	human	0.894673024	0.8669132	0.795312243	1	0.795312243	15250	0.917017438
ADGRB1	0.593326725	0.592240347	0.506068049	0.563878373	0.592240347	0.506068049	0.593326725	0	marmoset	macaque	0.894673024	0.458704776	0.81975538	2	0.795312243	15250	0.917017438
ADGRB2	0.658668679	0.586710565	0.661386587	0.63558861	0.658668679	0.586710565	0.661386587	0	macaque	marmoset	0.519217054	0.628312971	0.848652299	1	0.833322256	15754	0.947324113
ADGRB2	0.658668679	0.586710565	0.661386587	0.63558861	0.658668679	0.586710565	0.661386587	0	marmoset	macaque	0.628312971	0.519217054	0.848652299	2	0.833322256	15754	0.947324113
ADGRB2	0.658668679	0.586710565	0.661386587	0.63558861	0.658668679	0.586710565	0.661386587	0	human	marmoset	0.642855812	0.628312971	0.833322256	2	0.833322256	15754	0.947324113
ADGRB2	0.658668679	0.586710565	0.661386587	0.63558861	0.658668679	0.586710565	0.661386587	0	marmoset	human	0.628312971	0.642855812	0.833322256	1	0.833322256	15754	0.947324113
ADGRB2	0.658668679	0.586710565	0.661386587	0.63558861	0.658668679	0.586710565	0.661386587	0	human	macaque	0.642855812	0.519217054	0.773932679	2	0.833322256	15754	0.947324113
ADGRB2	0.658668679	0.586710565	0.661386587	0.63558861	0.658668679	0.586710565	0.661386587	0	macaque	human	0.519217054	0.642855812	0.773932679	1	0.833322256	15754	0.947324113
ADGRB3	0.184051668	0.22015635	0.188940685	0.197716235	0.188940685	0.184051668	0.22015635	0	marmoset	macaque	2.775620752	2.590816766	0.707702604	2	0.739966289	14182	0.852796152
ADGRB3	0.184051668	0.22015635	0.188940685	0.197716235	0.188940685	0.184051668	0.22015635	0	human	macaque	2.239026978	2.590816766	0.739966289	2	0.739966289	14182	0.852796152
ADGRB3	0.184051668	0.22015635	0.188940685	0.197716235	0.188940685	0.184051668	0.22015635	0	marmoset	human	2.775620752	2.239026978	0.757465115	1	0.739966289	14182	0.852796152
ADGRB3	0.184051668	0.22015635	0.188940685	0.197716235	0.188940685	0.184051668	0.22015635	0	macaque	human	2.590816766	2.239026978	0.739966289	1	0.739966289	14182	0.852796152
ADGRB3	0.184051668	0.22015635	0.188940685	0.197716235	0.188940685	0.184051668	0.22015635	0	human	marmoset	2.239026978	2.775620752	0.757465115	2	0.739966289	14182	0.852796152
ADGRB3	0.184051668	0.22015635	0.188940685	0.197716235	0.188940685	0.184051668	0.22015635	0	macaque	marmoset	2.590816766	2.775620752	0.707702604	1	0.739966289	14182	0.852796152
ADGRD1	0.948603114	0.83297993	0.899936997	0.893840014	0.899936997	0.83297993	0.948603114	5	macaque	marmoset	0.271007646	0.239022602	0.173882659	1	0.182216772	2296	0.13806374
ADGRD1	0.948603114	0.83297993	0.899936997	0.893840014	0.899936997	0.83297993	0.948603114	5	human	marmoset	0.665316557	0.239022602	0.182216772	2	0.182216772	2296	0.13806374
ADGRD1	0.948603114	0.83297993	0.899936997	0.893840014	0.899936997	0.83297993	0.948603114	5	macaque	human	0.271007646	0.665316557	0.488736328	1	0.182216772	2296	0.13806374
ADGRD1	0.948603114	0.83297993	0.899936997	0.893840014	0.899936997	0.83297993	0.948603114	5	marmoset	human	0.239022602	0.665316557	0.182216772	1	0.182216772	2296	0.13806374
ADGRD1	0.948603114	0.83297993	0.899936997	0.893840014	0.899936997	0.83297993	0.948603114	5	human	macaque	0.665316557	0.271007646	0.488736328	2	0.182216772	2296	0.13806374
ADGRD1	0.948603114	0.83297993	0.899936997	0.893840014	0.899936997	0.83297993	0.948603114	5	marmoset	macaque	0.239022602	0.271007646	0.173882659	2	0.182216772	2296	0.13806374
ADGRD2	0.972610723	0.986486052	0	0.653032258	0.972610723	0	0.986486052	6	human	macaque	0.17098165	0.350647051	0.945102651	2	0.941426137	16450	0.989176188
ADGRD2	0.972610723	0.986486052	0	0.653032258	0.972610723	0	0.986486052	6	macaque	human	0.350647051	0.17098165	0.945102651	1	0.941426137	16450	0.989176188
ADGRD2	0.972610723	0.986486052	0	0.653032258	0.972610723	0	0.986486052	6	macaque	marmoset	0.350647051	0.018381633	0.925867171	1	0.941426137	16450	0.989176188
ADGRD2	0.972610723	0.986486052	0	0.653032258	0.972610723	0	0.986486052	6	human	marmoset	0.17098165	0.018381633	0.941426137	2	0.941426137	16450	0.989176188
ADGRD2	0.972610723	0.986486052	0	0.653032258	0.972610723	0	0.986486052	6	marmoset	human	0.018381633	0.17098165	0.941426137	1	0.941426137	16450	0.989176188
ADGRD2	0.972610723	0.986486052	0	0.653032258	0.972610723	0	0.986486052	6	marmoset	macaque	0.018381633	0.350647051	0.925867171	2	0.941426137	16450	0.989176188
ADGRE1	0	0.955942899	0	0.318647633	0	0	0.955942899	3	macaque	human	0.218669699	0.105802473	0.600893001	1	0.0476495	1270	0.07636801
ADGRE1	0	0.955942899	0	0.318647633	0	0	0.955942899	3	marmoset	macaque	0.013203877	0.218669699	0.0476495	2	0.0476495	1270	0.07636801
ADGRE1	0	0.955942899	0	0.318647633	0	0	0.955942899	3	marmoset	human	0.013203877	0.105802473	-0.095698983	1	0.0476495	1270	0.07636801
ADGRE1	0	0.955942899	0	0.318647633	0	0	0.955942899	3	human	marmoset	0.105802473	0.013203877	-0.095698983	2	0.0476495	1270	0.07636801
ADGRE1	0	0.955942899	0	0.318647633	0	0	0.955942899	3	macaque	marmoset	0.218669699	0.013203877	0.0476495	1	0.0476495	1270	0.07636801
ADGRE1	0	0.955942899	0	0.318647633	0	0	0.955942899	3	human	macaque	0.105802473	0.218669699	0.600893001	2	0.0476495	1270	0.07636801
ADGRE3	0.956734822	0	0	0.318911607	0	0	0.956734822	0.666666667	human	macaque	0.061854404	0.05080177	0.401314216	2	0.212960533	2576	0.154900782
ADGRE3	0.956734822	0	0	0.318911607	0	0	0.956734822	0.666666667	marmoset	human	0.021654978	0.061854404	-0.120088878	1	0.212960533	2576	0.154900782
ADGRE3	0.956734822	0	0	0.318911607	0	0	0.956734822	0.666666667	marmoset	macaque	0.021654978	0.05080177	0.212960533	2	0.212960533	2576	0.154900782
ADGRE3	0.956734822	0	0	0.318911607	0	0	0.956734822	0.666666667	macaque	human	0.05080177	0.061854404	0.401314216	1	0.212960533	2576	0.154900782
ADGRE3	0.956734822	0	0	0.318911607	0	0	0.956734822	0.666666667	human	marmoset	0.061854404	0.021654978	-0.120088878	2	0.212960533	2576	0.154900782
ADGRE3	0.956734822	0	0	0.318911607	0	0	0.956734822	0.666666667	macaque	marmoset	0.05080177	0.021654978	0.212960533	1	0.212960533	2576	0.154900782
ADGRE5	0.922241103	0.927509945	0.921140415	0.923630488	0.922241103	0.921140415	0.927509945	10	human	macaque	0.438337685	0.664021999	0.856002786	2	0.328833644	3883	0.233493686
ADGRE5	0.922241103	0.927509945	0.921140415	0.923630488	0.922241103	0.921140415	0.927509945	10	macaque	human	0.664021999	0.438337685	0.856002786	1	0.328833644	3883	0.233493686
ADGRE5	0.922241103	0.927509945	0.921140415	0.923630488	0.922241103	0.921140415	0.927509945	10	marmoset	macaque	0.420856592	0.664021999	0.328833644	2	0.328833644	3883	0.233493686
ADGRE5	0.922241103	0.927509945	0.921140415	0.923630488	0.922241103	0.921140415	0.927509945	10	human	marmoset	0.438337685	0.420856592	0.106270857	2	0.328833644	3883	0.233493686
ADGRE5	0.922241103	0.927509945	0.921140415	0.923630488	0.922241103	0.921140415	0.927509945	10	macaque	marmoset	0.664021999	0.420856592	0.328833644	1	0.328833644	3883	0.233493686
ADGRE5	0.922241103	0.927509945	0.921140415	0.923630488	0.922241103	0.921140415	0.927509945	10	marmoset	human	0.420856592	0.438337685	0.106270857	1	0.328833644	3883	0.233493686
ADGRF1	0	0	0	0	0	0	0	0	human	macaque	0.01319743	0.017872289	-0.016186996	2	0.086963839	1563	0.093986771
ADGRF1	0	0	0	0	0	0	0	0	human	marmoset	0.01319743	0.022305328	0.400615037	2	0.086963839	1563	0.093986771
ADGRF1	0	0	0	0	0	0	0	0	marmoset	human	0.022305328	0.01319743	0.400615037	1	0.086963839	1563	0.093986771
ADGRF1	0	0	0	0	0	0	0	0	macaque	marmoset	0.017872289	0.022305328	0.086963839	1	0.086963839	1563	0.093986771
ADGRF1	0	0	0	0	0	0	0	0	macaque	human	0.017872289	0.01319743	-0.016186996	1	0.086963839	1563	0.093986771
ADGRF1	0	0	0	0	0	0	0	0	marmoset	macaque	0.022305328	0.017872289	0.086963839	2	0.086963839	1563	0.093986771
ADGRF2	0	0	0	0	0	0	0	0	marmoset	human	0.014294742	0.011449823	0.300799311	1	0.300799311	3539	0.212808178
ADGRF2	0	0	0	0	0	0	0	0	human	macaque	0.011449823	0.051455408	0.639747238	2	0.300799311	3539	0.212808178
ADGRF2	0	0	0	0	0	0	0	0	human	marmoset	0.011449823	0.014294742	0.300799311	2	0.300799311	3539	0.212808178
ADGRF2	0	0	0	0	0	0	0	0	macaque	human	0.051455408	0.011449823	0.639747238	1	0.300799311	3539	0.212808178
ADGRF2	0	0	0	0	0	0	0	0	marmoset	macaque	0.014294742	0.051455408	0.101088264	2	0.300799311	3539	0.212808178
ADGRF2	0	0	0	0	0	0	0	0	macaque	marmoset	0.051455408	0.014294742	0.101088264	1	0.300799311	3539	0.212808178
ADGRF3	0.843608426	0.396582266	0.963591843	0.734594178	0.843608426	0.396582266	0.963591843	0.333333333	macaque	marmoset	0.77278188	0.04400196	0.577883637	1	0.51012388	7332	0.440889958
ADGRF3	0.843608426	0.396582266	0.963591843	0.734594178	0.843608426	0.396582266	0.963591843	0.333333333	human	marmoset	0.198423152	0.04400196	0.51012388	2	0.51012388	7332	0.440889958
ADGRF3	0.843608426	0.396582266	0.963591843	0.734594178	0.843608426	0.396582266	0.963591843	0.333333333	human	macaque	0.198423152	0.77278188	0.293566363	2	0.51012388	7332	0.440889958
ADGRF3	0.843608426	0.396582266	0.963591843	0.734594178	0.843608426	0.396582266	0.963591843	0.333333333	marmoset	human	0.04400196	0.198423152	0.51012388	1	0.51012388	7332	0.440889958
ADGRF3	0.843608426	0.396582266	0.963591843	0.734594178	0.843608426	0.396582266	0.963591843	0.333333333	marmoset	macaque	0.04400196	0.77278188	0.577883637	2	0.51012388	7332	0.440889958
ADGRF3	0.843608426	0.396582266	0.963591843	0.734594178	0.843608426	0.396582266	0.963591843	0.333333333	macaque	human	0.77278188	0.198423152	0.293566363	1	0.51012388	7332	0.440889958
ADGRF4	0	0	0	0	0	0	0	0	macaque	marmoset	0.032736109	0.002885312	0.162986411	1	0.162986411	2135	0.128382441
ADGRF4	0	0	0	0	0	0	0	0	human	marmoset	0.010994593	0.002885312	0.048849786	2	0.162986411	2135	0.128382441
ADGRF4	0	0	0	0	0	0	0	0	marmoset	human	0.002885312	0.010994593	0.048849786	1	0.162986411	2135	0.128382441
ADGRF4	0	0	0	0	0	0	0	0	human	macaque	0.010994593	0.032736109	0.419484791	2	0.162986411	2135	0.128382441
ADGRF4	0	0	0	0	0	0	0	0	macaque	human	0.032736109	0.010994593	0.419484791	1	0.162986411	2135	0.128382441
ADGRF4	0	0	0	0	0	0	0	0	marmoset	macaque	0.002885312	0.032736109	0.162986411	2	0.162986411	2135	0.128382441
ADGRF5	0.971936286	0.985637509	0.972825889	0.976799895	0.972825889	0.971936286	0.985637509	10	macaque	marmoset	0.58716748	0.700271715	0.937874846	1	0.937874846	16431	0.988033674
ADGRF5	0.971936286	0.985637509	0.972825889	0.976799895	0.972825889	0.971936286	0.985637509	10	marmoset	human	0.700271715	0.892184831	0.996325401	1	0.937874846	16431	0.988033674
ADGRF5	0.971936286	0.985637509	0.972825889	0.976799895	0.972825889	0.971936286	0.985637509	10	macaque	human	0.58716748	0.892184831	0.916008717	1	0.937874846	16431	0.988033674
ADGRF5	0.971936286	0.985637509	0.972825889	0.976799895	0.972825889	0.971936286	0.985637509	10	marmoset	macaque	0.700271715	0.58716748	0.937874846	2	0.937874846	16431	0.988033674
ADGRF5	0.971936286	0.985637509	0.972825889	0.976799895	0.972825889	0.971936286	0.985637509	10	human	marmoset	0.892184831	0.700271715	0.996325401	2	0.937874846	16431	0.988033674
ADGRF5	0.971936286	0.985637509	0.972825889	0.976799895	0.972825889	0.971936286	0.985637509	10	human	macaque	0.892184831	0.58716748	0.916008717	2	0.937874846	16431	0.988033674
ADGRG1	0.808101289	0.81224936	0.803288606	0.807879752	0.808101289	0.803288606	0.81224936	0	human	macaque	0.473350372	0.436002854	0.840707937	2	0.450854714	5912	0.355502105
ADGRG1	0.808101289	0.81224936	0.803288606	0.807879752	0.808101289	0.803288606	0.81224936	0	macaque	marmoset	0.436002854	0.482847126	0.450854714	1	0.450854714	5912	0.355502105
ADGRG1	0.808101289	0.81224936	0.803288606	0.807879752	0.808101289	0.803288606	0.81224936	0	macaque	human	0.436002854	0.473350372	0.840707937	1	0.450854714	5912	0.355502105
ADGRG1	0.808101289	0.81224936	0.803288606	0.807879752	0.808101289	0.803288606	0.81224936	0	marmoset	macaque	0.482847126	0.436002854	0.450854714	2	0.450854714	5912	0.355502105
ADGRG1	0.808101289	0.81224936	0.803288606	0.807879752	0.808101289	0.803288606	0.81224936	0	marmoset	human	0.482847126	0.473350372	0.407594275	1	0.450854714	5912	0.355502105
ADGRG1	0.808101289	0.81224936	0.803288606	0.807879752	0.808101289	0.803288606	0.81224936	0	human	marmoset	0.473350372	0.482847126	0.407594275	2	0.450854714	5912	0.355502105
ADGRG2	0.904204815	0.668396214	0.910964536	0.827855188	0.904204815	0.668396214	0.910964536	2.333333333	human	marmoset	0.130641922	0.254773734	0.152410212	2	0.152410212	2052	0.123391461
ADGRG2	0.904204815	0.668396214	0.910964536	0.827855188	0.904204815	0.668396214	0.910964536	2.333333333	macaque	human	0.296920003	0.130641922	0.435633448	1	0.152410212	2052	0.123391461
ADGRG2	0.904204815	0.668396214	0.910964536	0.827855188	0.904204815	0.668396214	0.910964536	2.333333333	human	macaque	0.130641922	0.296920003	0.435633448	2	0.152410212	2052	0.123391461
ADGRG2	0.904204815	0.668396214	0.910964536	0.827855188	0.904204815	0.668396214	0.910964536	2.333333333	macaque	marmoset	0.296920003	0.254773734	-0.144830357	1	0.152410212	2052	0.123391461
ADGRG2	0.904204815	0.668396214	0.910964536	0.827855188	0.904204815	0.668396214	0.910964536	2.333333333	marmoset	macaque	0.254773734	0.296920003	-0.144830357	2	0.152410212	2052	0.123391461
ADGRG2	0.904204815	0.668396214	0.910964536	0.827855188	0.904204815	0.668396214	0.910964536	2.333333333	marmoset	human	0.254773734	0.130641922	0.152410212	1	0.152410212	2052	0.123391461
ADGRG3	0	0.975139201	0.956049882	0.643729694	0.956049882	0	0.975139201	1	marmoset	macaque	0.133983441	0.095287195	0.00246589	2	0.00246589	932	0.056043295
ADGRG3	0	0.975139201	0.956049882	0.643729694	0.956049882	0	0.975139201	1	macaque	human	0.095287195	0.012556208	0.541225724	1	0.00246589	932	0.056043295
ADGRG3	0	0.975139201	0.956049882	0.643729694	0.956049882	0	0.975139201	1	marmoset	human	0.133983441	0.012556208	-0.0484876	1	0.00246589	932	0.056043295
ADGRG3	0	0.975139201	0.956049882	0.643729694	0.956049882	0	0.975139201	1	human	macaque	0.012556208	0.095287195	0.541225724	2	0.00246589	932	0.056043295
ADGRG3	0	0.975139201	0.956049882	0.643729694	0.956049882	0	0.975139201	1	macaque	marmoset	0.095287195	0.133983441	0.00246589	1	0.00246589	932	0.056043295
ADGRG3	0	0.975139201	0.956049882	0.643729694	0.956049882	0	0.975139201	1	human	marmoset	0.012556208	0.133983441	-0.0484876	2	0.00246589	932	0.056043295
ADGRG4	0	0.981444998	0	0.327148333	0	0	0.981444998	1.666666667	human	marmoset	0.015062645	0.027463721	0.249105722	2	0.249105722	2927	0.176007216
ADGRG4	0	0.981444998	0	0.327148333	0	0	0.981444998	1.666666667	macaque	human	0.120878503	0.015062645	-0.069401549	1	0.249105722	2927	0.176007216
ADGRG4	0	0.981444998	0	0.327148333	0	0	0.981444998	1.666666667	marmoset	human	0.027463721	0.015062645	0.249105722	1	0.249105722	2927	0.176007216
ADGRG4	0	0.981444998	0	0.327148333	0	0	0.981444998	1.666666667	marmoset	macaque	0.027463721	0.120878503	0.42416987	2	0.249105722	2927	0.176007216
ADGRG4	0	0.981444998	0	0.327148333	0	0	0.981444998	1.666666667	macaque	marmoset	0.120878503	0.027463721	0.42416987	1	0.249105722	2927	0.176007216
ADGRG4	0	0.981444998	0	0.327148333	0	0	0.981444998	1.666666667	human	macaque	0.015062645	0.120878503	-0.069401549	2	0.249105722	2927	0.176007216
ADGRG5	0.929398844	0.928983601	0	0.619460815	0.928983601	0	0.929398844	6.666666667	marmoset	macaque	0.099923386	0.399722524	0.693530762	2	0.659318278	11926	0.717137703
ADGRG5	0.929398844	0.928983601	0	0.619460815	0.928983601	0	0.929398844	6.666666667	human	macaque	0.246684895	0.399722524	0.659318278	2	0.659318278	11926	0.717137703
ADGRG5	0.929398844	0.928983601	0	0.619460815	0.928983601	0	0.929398844	6.666666667	macaque	human	0.399722524	0.246684895	0.659318278	1	0.659318278	11926	0.717137703
ADGRG5	0.929398844	0.928983601	0	0.619460815	0.928983601	0	0.929398844	6.666666667	human	marmoset	0.246684895	0.099923386	0.246902637	2	0.659318278	11926	0.717137703
ADGRG5	0.929398844	0.928983601	0	0.619460815	0.928983601	0	0.929398844	6.666666667	macaque	marmoset	0.399722524	0.099923386	0.693530762	1	0.659318278	11926	0.717137703
ADGRG5	0.929398844	0.928983601	0	0.619460815	0.928983601	0	0.929398844	6.666666667	marmoset	human	0.099923386	0.246684895	0.246902637	1	0.659318278	11926	0.717137703
ADGRG6	0.929839493	0.875821633	0.91486461	0.906841912	0.91486461	0.875821633	0.929839493	5	human	marmoset	0.688291692	0.395017156	0.251545558	2	0.408271008	5063	0.30444979
ADGRG6	0.929839493	0.875821633	0.91486461	0.906841912	0.91486461	0.875821633	0.929839493	5	marmoset	human	0.395017156	0.688291692	0.251545558	1	0.408271008	5063	0.30444979
ADGRG6	0.929839493	0.875821633	0.91486461	0.906841912	0.91486461	0.875821633	0.929839493	5	marmoset	macaque	0.395017156	0.669318632	0.408271008	2	0.408271008	5063	0.30444979
ADGRG6	0.929839493	0.875821633	0.91486461	0.906841912	0.91486461	0.875821633	0.929839493	5	human	macaque	0.688291692	0.669318632	0.48827395	2	0.408271008	5063	0.30444979
ADGRG6	0.929839493	0.875821633	0.91486461	0.906841912	0.91486461	0.875821633	0.929839493	5	macaque	marmoset	0.669318632	0.395017156	0.408271008	1	0.408271008	5063	0.30444979
ADGRG6	0.929839493	0.875821633	0.91486461	0.906841912	0.91486461	0.875821633	0.929839493	5	macaque	human	0.669318632	0.688291692	0.48827395	1	0.408271008	5063	0.30444979
ADGRG7	0	0.919733422	0	0.306577807	0	0	0.919733422	3.333333333	macaque	human	0.404946175	0.013182665	0.354692498	1	0.118776045	1811	0.108899579
ADGRG7	0	0.919733422	0	0.306577807	0	0	0.919733422	3.333333333	macaque	marmoset	0.404946175	0.014492853	0.118776045	1	0.118776045	1811	0.108899579
ADGRG7	0	0.919733422	0	0.306577807	0	0	0.919733422	3.333333333	marmoset	human	0.014492853	0.013182665	-0.150200149	1	0.118776045	1811	0.108899579
ADGRG7	0	0.919733422	0	0.306577807	0	0	0.919733422	3.333333333	human	macaque	0.013182665	0.404946175	0.354692498	2	0.118776045	1811	0.108899579
ADGRG7	0	0.919733422	0	0.306577807	0	0	0.919733422	3.333333333	human	marmoset	0.013182665	0.014492853	-0.150200149	2	0.118776045	1811	0.108899579
ADGRG7	0	0.919733422	0	0.306577807	0	0	0.919733422	3.333333333	marmoset	macaque	0.014492853	0.404946175	0.118776045	2	0.118776045	1811	0.108899579
ADGRL1	0.394982338	0.399765059	0.459513358	0.418086918	0.399765059	0.394982338	0.459513358	0	macaque	human	1.025597627	1.262057327	0.761546324	1	0.774583664	14913	0.896752856
ADGRL1	0.394982338	0.399765059	0.459513358	0.418086918	0.399765059	0.394982338	0.459513358	0	macaque	marmoset	1.025597627	1.037450537	0.838489084	1	0.774583664	14913	0.896752856
ADGRL1	0.394982338	0.399765059	0.459513358	0.418086918	0.399765059	0.394982338	0.459513358	0	human	marmoset	1.262057327	1.037450537	0.774583664	2	0.774583664	14913	0.896752856
ADGRL1	0.394982338	0.399765059	0.459513358	0.418086918	0.399765059	0.394982338	0.459513358	0	marmoset	macaque	1.037450537	1.025597627	0.838489084	2	0.774583664	14913	0.896752856
ADGRL1	0.394982338	0.399765059	0.459513358	0.418086918	0.399765059	0.394982338	0.459513358	0	human	macaque	1.262057327	1.025597627	0.761546324	2	0.774583664	14913	0.896752856
ADGRL1	0.394982338	0.399765059	0.459513358	0.418086918	0.399765059	0.394982338	0.459513358	0	marmoset	human	1.037450537	1.262057327	0.774583664	1	0.774583664	14913	0.896752856
ADGRL2	0.457199599	0.470219773	0.477181231	0.468200201	0.470219773	0.457199599	0.477181231	0	macaque	marmoset	1.999426728	2.094228876	0.76988441	1	0.763716907	14702	0.884064943
ADGRL2	0.457199599	0.470219773	0.477181231	0.468200201	0.470219773	0.457199599	0.477181231	0	macaque	human	1.999426728	2.265335863	0.763716907	1	0.763716907	14702	0.884064943
ADGRL2	0.457199599	0.470219773	0.477181231	0.468200201	0.470219773	0.457199599	0.477181231	0	marmoset	macaque	2.094228876	1.999426728	0.76988441	2	0.763716907	14702	0.884064943
ADGRL2	0.457199599	0.470219773	0.477181231	0.468200201	0.470219773	0.457199599	0.477181231	0	human	marmoset	2.265335863	2.094228876	0.746635159	2	0.763716907	14702	0.884064943
ADGRL2	0.457199599	0.470219773	0.477181231	0.468200201	0.470219773	0.457199599	0.477181231	0	human	macaque	2.265335863	1.999426728	0.763716907	2	0.763716907	14702	0.884064943
ADGRL2	0.457199599	0.470219773	0.477181231	0.468200201	0.470219773	0.457199599	0.477181231	0	marmoset	human	2.094228876	2.265335863	0.746635159	1	0.763716907	14702	0.884064943
ADGRL3	0.212114723	0.237234548	0.213215057	0.220854776	0.213215057	0.212114723	0.237234548	0	marmoset	macaque	2.632207245	2.54934211	0.681192456	2	0.681192456	12585	0.756764883
ADGRL3	0.212114723	0.237234548	0.213215057	0.220854776	0.213215057	0.212114723	0.237234548	0	human	macaque	2.235153661	2.54934211	0.6895767	2	0.681192456	12585	0.756764883
ADGRL3	0.212114723	0.237234548	0.213215057	0.220854776	0.213215057	0.212114723	0.237234548	0	human	marmoset	2.235153661	2.632207245	0.679227154	2	0.681192456	12585	0.756764883
ADGRL3	0.212114723	0.237234548	0.213215057	0.220854776	0.213215057	0.212114723	0.237234548	0	macaque	human	2.54934211	2.235153661	0.6895767	1	0.681192456	12585	0.756764883
ADGRL3	0.212114723	0.237234548	0.213215057	0.220854776	0.213215057	0.212114723	0.237234548	0	marmoset	human	2.632207245	2.235153661	0.679227154	1	0.681192456	12585	0.756764883
ADGRL3	0.212114723	0.237234548	0.213215057	0.220854776	0.213215057	0.212114723	0.237234548	0	macaque	marmoset	2.54934211	2.632207245	0.681192456	1	0.681192456	12585	0.756764883
ADGRL4	0.969178101	0.993893601	0.979693583	0.980921762	0.979693583	0.969178101	0.993893601	10	macaque	marmoset	0.893706822	0.612936977	0.846892437	1	0.846892437	15898	0.955983163
ADGRL4	0.969178101	0.993893601	0.979693583	0.980921762	0.979693583	0.969178101	0.993893601	10	marmoset	macaque	0.612936977	0.893706822	0.846892437	2	0.846892437	15898	0.955983163
ADGRL4	0.969178101	0.993893601	0.979693583	0.980921762	0.979693583	0.969178101	0.993893601	10	macaque	human	0.893706822	0.707729282	0.950404634	1	0.846892437	15898	0.955983163
ADGRL4	0.969178101	0.993893601	0.979693583	0.980921762	0.979693583	0.969178101	0.993893601	10	marmoset	human	0.612936977	0.707729282	0.835371089	1	0.846892437	15898	0.955983163
ADGRL4	0.969178101	0.993893601	0.979693583	0.980921762	0.979693583	0.969178101	0.993893601	10	human	marmoset	0.707729282	0.612936977	0.835371089	2	0.846892437	15898	0.955983163
ADGRL4	0.969178101	0.993893601	0.979693583	0.980921762	0.979693583	0.969178101	0.993893601	10	human	macaque	0.707729282	0.893706822	0.950404634	2	0.846892437	15898	0.955983163
ADGRV1	0.670574437	0.749010214	0.871728176	0.763770942	0.749010214	0.670574437	0.871728176	0	macaque	human	1.870271302	1.632715111	0.769304608	1	0.645961498	11525	0.693024654
ADGRV1	0.670574437	0.749010214	0.871728176	0.763770942	0.749010214	0.670574437	0.871728176	0	human	macaque	1.632715111	1.870271302	0.769304608	2	0.645961498	11525	0.693024654
ADGRV1	0.670574437	0.749010214	0.871728176	0.763770942	0.749010214	0.670574437	0.871728176	0	marmoset	macaque	1.195324569	1.870271302	0.645961498	2	0.645961498	11525	0.693024654
ADGRV1	0.670574437	0.749010214	0.871728176	0.763770942	0.749010214	0.670574437	0.871728176	0	macaque	marmoset	1.870271302	1.195324569	0.645961498	1	0.645961498	11525	0.693024654
ADGRV1	0.670574437	0.749010214	0.871728176	0.763770942	0.749010214	0.670574437	0.871728176	0	human	marmoset	1.632715111	1.195324569	0.629308731	2	0.645961498	11525	0.693024654
ADGRV1	0.670574437	0.749010214	0.871728176	0.763770942	0.749010214	0.670574437	0.871728176	0	marmoset	human	1.195324569	1.632715111	0.629308731	1	0.645961498	11525	0.693024654
ADH1A	0	0	0	0	0	0	0	0	macaque	human	0.012932991	0.01402953	0.221430787	1	0.221430787	2660	0.159951894
ADH1A	0	0	0	0	0	0	0	0	macaque	marmoset	0.012932991	0.001829295	0.231766766	1	0.221430787	2660	0.159951894
ADH1A	0	0	0	0	0	0	0	0	human	macaque	0.01402953	0.012932991	0.221430787	2	0.221430787	2660	0.159951894
ADH1A	0	0	0	0	0	0	0	0	marmoset	human	0.001829295	0.01402953	-0.033854307	1	0.221430787	2660	0.159951894
ADH1A	0	0	0	0	0	0	0	0	human	marmoset	0.01402953	0.001829295	-0.033854307	2	0.221430787	2660	0.159951894
ADH1A	0	0	0	0	0	0	0	0	marmoset	macaque	0.001829295	0.012932991	0.231766766	2	0.221430787	2660	0.159951894
ADH1B	0	0	0	0	0	0	0	0	human	marmoset	0.054678648	0.01251961	0.795953422	2	0.224954323	2690	0.161755863
ADH1B	0	0	0	0	0	0	0	0	macaque	marmoset	0.010521867	0.01251961	0.224954323	1	0.224954323	2690	0.161755863
ADH1B	0	0	0	0	0	0	0	0	marmoset	human	0.01251961	0.054678648	0.795953422	1	0.224954323	2690	0.161755863
ADH1B	0	0	0	0	0	0	0	0	human	macaque	0.054678648	0.010521867	0.07673193	2	0.224954323	2690	0.161755863
ADH1B	0	0	0	0	0	0	0	0	macaque	human	0.010521867	0.054678648	0.07673193	1	0.224954323	2690	0.161755863
ADH1B	0	0	0	0	0	0	0	0	marmoset	macaque	0.01251961	0.010521867	0.224954323	2	0.224954323	2690	0.161755863
ADH4	0	0	0	0	0	0	0	0	marmoset	human	0.014372843	0.03846921	-0.023011588	1	-0.023011588	701	0.042152736
ADH4	0	0	0	0	0	0	0	0	human	marmoset	0.03846921	0.014372843	-0.023011588	2	-0.023011588	701	0.042152736
ADH4	0	0	0	0	0	0	0	0	human	macaque	0.03846921	0.024626055	0.171276233	2	-0.023011588	701	0.042152736
ADH4	0	0	0	0	0	0	0	0	macaque	human	0.024626055	0.03846921	0.171276233	1	-0.023011588	701	0.042152736
ADH4	0	0	0	0	0	0	0	0	marmoset	macaque	0.014372843	0.024626055	-0.120350359	2	-0.023011588	701	0.042152736
ADH4	0	0	0	0	0	0	0	0	macaque	marmoset	0.024626055	0.014372843	-0.120350359	1	-0.023011588	701	0.042152736
ADH7	0	0	0	0	0	0	0	0	macaque	marmoset	0.007840363	0.003821769	0.273813897	1	0.023752766	1101	0.066205652
ADH7	0	0	0	0	0	0	0	0	marmoset	human	0.003821769	0.001688802	-0.042503728	1	0.023752766	1101	0.066205652
ADH7	0	0	0	0	0	0	0	0	human	macaque	0.001688802	0.007840363	0.023752766	2	0.023752766	1101	0.066205652
ADH7	0	0	0	0	0	0	0	0	marmoset	macaque	0.003821769	0.007840363	0.273813897	2	0.023752766	1101	0.066205652
ADH7	0	0	0	0	0	0	0	0	macaque	human	0.007840363	0.001688802	0.023752766	1	0.023752766	1101	0.066205652
ADH7	0	0	0	0	0	0	0	0	human	marmoset	0.001688802	0.003821769	-0.042503728	2	0.023752766	1101	0.066205652
ADHFE1	0.671277792	0.835976147	0.834054996	0.780436312	0.834054996	0.671277792	0.835976147	0.333333333	marmoset	macaque	0.394857898	0.343432091	0.613971405	2	0.625707331	10859	0.652976548
ADHFE1	0.671277792	0.835976147	0.834054996	0.780436312	0.834054996	0.671277792	0.835976147	0.333333333	macaque	marmoset	0.343432091	0.394857898	0.613971405	1	0.625707331	10859	0.652976548
ADHFE1	0.671277792	0.835976147	0.834054996	0.780436312	0.834054996	0.671277792	0.835976147	0.333333333	human	macaque	0.590845715	0.343432091	0.663066521	2	0.625707331	10859	0.652976548
ADHFE1	0.671277792	0.835976147	0.834054996	0.780436312	0.834054996	0.671277792	0.835976147	0.333333333	macaque	human	0.343432091	0.590845715	0.663066521	1	0.625707331	10859	0.652976548
ADHFE1	0.671277792	0.835976147	0.834054996	0.780436312	0.834054996	0.671277792	0.835976147	0.333333333	human	marmoset	0.590845715	0.394857898	0.625707331	2	0.625707331	10859	0.652976548
ADHFE1	0.671277792	0.835976147	0.834054996	0.780436312	0.834054996	0.671277792	0.835976147	0.333333333	marmoset	human	0.394857898	0.590845715	0.625707331	1	0.625707331	10859	0.652976548
ADI1	0.690303834	0.656178705	0.813331338	0.719937959	0.690303834	0.656178705	0.813331338	0.333333333	marmoset	macaque	0.252590354	0.179020562	0.266722393	2	0.266722393	3112	0.18713169
ADI1	0.690303834	0.656178705	0.813331338	0.719937959	0.690303834	0.656178705	0.813331338	0.333333333	marmoset	human	0.252590354	0.511921701	0.083141979	1	0.266722393	3112	0.18713169
ADI1	0.690303834	0.656178705	0.813331338	0.719937959	0.690303834	0.656178705	0.813331338	0.333333333	human	macaque	0.511921701	0.179020562	0.51743915	2	0.266722393	3112	0.18713169
ADI1	0.690303834	0.656178705	0.813331338	0.719937959	0.690303834	0.656178705	0.813331338	0.333333333	macaque	marmoset	0.179020562	0.252590354	0.266722393	1	0.266722393	3112	0.18713169
ADI1	0.690303834	0.656178705	0.813331338	0.719937959	0.690303834	0.656178705	0.813331338	0.333333333	human	marmoset	0.511921701	0.252590354	0.083141979	2	0.266722393	3112	0.18713169
ADI1	0.690303834	0.656178705	0.813331338	0.719937959	0.690303834	0.656178705	0.813331338	0.333333333	macaque	human	0.179020562	0.511921701	0.51743915	1	0.266722393	3112	0.18713169
ADIG	0	0	0	0	0	0	0	0	marmoset	macaque	0.019843162	0.014462282	0.725461629	2	0.105970266	1694	0.101864101
ADIG	0	0	0	0	0	0	0	0	macaque	marmoset	0.014462282	0.019843162	0.725461629	1	0.105970266	1694	0.101864101
ADIG	0	0	0	0	0	0	0	0	human	macaque	0.012883756	0.014462282	0.105970266	2	0.105970266	1694	0.101864101
ADIG	0	0	0	0	0	0	0	0	macaque	human	0.014462282	0.012883756	0.105970266	1	0.105970266	1694	0.101864101
ADIG	0	0	0	0	0	0	0	0	marmoset	human	0.019843162	0.012883756	0.098458791	1	0.105970266	1694	0.101864101
ADIG	0	0	0	0	0	0	0	0	human	marmoset	0.012883756	0.019843162	0.098458791	2	0.105970266	1694	0.101864101
ADIPOQ	0	0	0	0	0	0	0	0	human	macaque	0.00926674	0.01550861	0.194118634	2	0.247199864	2911	0.175045099
ADIPOQ	0	0	0	0	0	0	0	0	human	marmoset	0.00926674	0.004530178	0.635480675	2	0.247199864	2911	0.175045099
ADIPOQ	0	0	0	0	0	0	0	0	macaque	human	0.01550861	0.00926674	0.194118634	1	0.247199864	2911	0.175045099
ADIPOQ	0	0	0	0	0	0	0	0	macaque	marmoset	0.01550861	0.004530178	0.247199864	1	0.247199864	2911	0.175045099
ADIPOQ	0	0	0	0	0	0	0	0	marmoset	human	0.004530178	0.00926674	0.635480675	1	0.247199864	2911	0.175045099
ADIPOQ	0	0	0	0	0	0	0	0	marmoset	macaque	0.004530178	0.01550861	0.247199864	2	0.247199864	2911	0.175045099
ADIPOR1	0.556285896	0.476738335	0.495049891	0.509358041	0.495049891	0.476738335	0.556285896	0	human	marmoset	0.404960579	0.486404925	0.59207867	2	0.59207867	9769	0.587432351
ADIPOR1	0.556285896	0.476738335	0.495049891	0.509358041	0.495049891	0.476738335	0.556285896	0	macaque	human	0.380007016	0.404960579	0.488096127	1	0.59207867	9769	0.587432351
ADIPOR1	0.556285896	0.476738335	0.495049891	0.509358041	0.495049891	0.476738335	0.556285896	0	human	macaque	0.404960579	0.380007016	0.488096127	2	0.59207867	9769	0.587432351
ADIPOR1	0.556285896	0.476738335	0.495049891	0.509358041	0.495049891	0.476738335	0.556285896	0	macaque	marmoset	0.380007016	0.486404925	0.707114874	1	0.59207867	9769	0.587432351
ADIPOR1	0.556285896	0.476738335	0.495049891	0.509358041	0.495049891	0.476738335	0.556285896	0	marmoset	human	0.486404925	0.404960579	0.59207867	1	0.59207867	9769	0.587432351
ADIPOR1	0.556285896	0.476738335	0.495049891	0.509358041	0.495049891	0.476738335	0.556285896	0	marmoset	macaque	0.486404925	0.380007016	0.707114874	2	0.59207867	9769	0.587432351
ADIPOR2	0.542329215	0.476271095	0.406444044	0.475014785	0.476271095	0.406444044	0.542329215	0	macaque	human	0.713896738	0.85840029	0.496406473	1	0.506192183	7223	0.434335538
ADIPOR2	0.542329215	0.476271095	0.406444044	0.475014785	0.476271095	0.406444044	0.542329215	0	human	marmoset	0.85840029	0.928950683	0.506192183	2	0.506192183	7223	0.434335538
ADIPOR2	0.542329215	0.476271095	0.406444044	0.475014785	0.476271095	0.406444044	0.542329215	0	marmoset	macaque	0.928950683	0.713896738	0.587698778	2	0.506192183	7223	0.434335538
ADIPOR2	0.542329215	0.476271095	0.406444044	0.475014785	0.476271095	0.406444044	0.542329215	0	marmoset	human	0.928950683	0.85840029	0.506192183	1	0.506192183	7223	0.434335538
ADIPOR2	0.542329215	0.476271095	0.406444044	0.475014785	0.476271095	0.406444044	0.542329215	0	human	macaque	0.85840029	0.713896738	0.496406473	2	0.506192183	7223	0.434335538
ADIPOR2	0.542329215	0.476271095	0.406444044	0.475014785	0.476271095	0.406444044	0.542329215	0	macaque	marmoset	0.713896738	0.928950683	0.587698778	1	0.506192183	7223	0.434335538
ADIRF	0.938819907	0.937375895	0.905220009	0.927138604	0.937375895	0.905220009	0.938819907	9.333333333	macaque	marmoset	0.584546094	0.827468998	0.866338034	1	0.866338034	16076	0.966686711
ADIRF	0.938819907	0.937375895	0.905220009	0.927138604	0.937375895	0.905220009	0.938819907	9.333333333	marmoset	human	0.827468998	0.45850287	0.793095455	1	0.866338034	16076	0.966686711
ADIRF	0.938819907	0.937375895	0.905220009	0.927138604	0.937375895	0.905220009	0.938819907	9.333333333	macaque	human	0.584546094	0.45850287	0.91039005	1	0.866338034	16076	0.966686711
ADIRF	0.938819907	0.937375895	0.905220009	0.927138604	0.937375895	0.905220009	0.938819907	9.333333333	human	marmoset	0.45850287	0.827468998	0.793095455	2	0.866338034	16076	0.966686711
ADIRF	0.938819907	0.937375895	0.905220009	0.927138604	0.937375895	0.905220009	0.938819907	9.333333333	marmoset	macaque	0.827468998	0.584546094	0.866338034	2	0.866338034	16076	0.966686711
ADIRF	0.938819907	0.937375895	0.905220009	0.927138604	0.937375895	0.905220009	0.938819907	9.333333333	human	macaque	0.45850287	0.584546094	0.91039005	2	0.866338034	16076	0.966686711
ADK	0.177228462	0.161741526	0.180186885	0.173052291	0.177228462	0.161741526	0.180186885	0	human	marmoset	1.070698496	1.715559238	0.264763162	2	0.264763162	3087	0.185628382
[truncated: 97,727 more rows]
