# Supplementary material for: Cross-species consensus atlas of the primate basal ganglia
Source: bioRxiv. 2025 Dec 16:2025.12.15.694496. Preprint. [Version 1] doi: 10.64898/2025.12.15.694496 (PMC12724601; doi:10.64898/2025.12.15.694496)
Supplement: Supplement 8 [file media-8.xlsx]

## Sheet: MSN_axes_genes
5000_hvg	D1_D2	Striosome_Matrix	Dorsal_Ventral
STARD3	LONRF3	PHACTR2	TNR
EPHX4	CTNNAL1	NKAIN3	STUM
CACHD1	PHACTR2	CNTNAP5	ENAH
PREX2	NKAIN3	CFAP221	UNC5D
EPHA6	BAIAP3	BAIAP3	CDH9
PPP1R13L	GPR26	GPR26	ST8SIA3
NT5E	AFF2	EFNA5	EPHA6
PACRG	TAC3	PDP1	RGS7BP
PRICKLE2	NPY2R	SPSB4	TOX2
PSRC1	UNC5D	COL4A5	CNTN3
S100A14	ST3GAL1	AFF2	PLCB4
HMOX1	MGAT4C	ENAH	ABLIM2
NOG	PREX2	CXXC5	LINGO2
HCRTR1	ANKRD13A	RGS12	LMO2
ADGRG5	EDIL3	NPY1R	RGS20
MARCKS	RTL4	NAV1	CHN2
PSME1	BCL2L11	PDZRN3	ARHGAP10
LAMB2	TOX2	ST3GAL1	DNER
AGR2	CNTN3	TRIM67	TESC
ITGA7	NT5E	ABHD12B	TPM1
CDKN2B	IL6R	MGAT4C	LARGE1
ADRB1	KCNK13	PREX2	TTLL11
MYH3	LINGO2	EDIL3	JCAD
GABRR3	FIGN	HEBP2	KCTD17
HLF	SEMA5A	TOX2	ACTN1
IL9R	ARHGAP22	CNTN3	HS3ST5
PLXNA1	LMO2	EMID1	MERTK
TGM1	P4HA3	C2H14orf39	FOXP1
ANKS4B	INSYN2A	PLA2G7	PCDH15
MLIP	SEMA5B	KCNK13	SORCS2
NELL2	CHN2	SPON1	GRIN3A
SHISAL1	CNKSR3	DNAH5	CRYM
NEUROD2	VSTM2A	RND3	CCDC88C
LRAT	PTPN14	INSYN2A	PAK5
RCN1	PRLR	SEMA5B	HOMER1
LSAMP	COL27A1	CHN2	DLGAP3
PODXL	ADAMTS2	COL8A1	SLC22A23
TYRP1	SEMA3E	COL27A1	GPR139
PDE4D	TOX3	ADAMTS2	LSAMP
FGF18	SERPINE2	SEMA3E	CDH8
MYO3A	MAML2	SERPINE2	PDE4D
DGKI	SEMA3C	TOX3	ROR1
TAF4B	KLHL14	SNTB1	DGKI
USP26	ADRB1	SEMA3C	CNR1
LPAR2	MKX	CDK18	COCH
PPP1R1C	GDNF	GDNF	SPHKAP
GPR176	NELL1	NELL1	DRD2
SLC26A4	TNFRSF11A	SASH1	CHST9
METRN	GPC4	GPC4	SGCZ
PRICKLE1	FSTL1	FSTL1	TIAM2
SLC35D3	FGFR1	GNG12	ATP2B1
EML1	CLMP	ADCY1	DCC
TENM4	DLK1	SCN7A	RAP1GAP
LMNTD2	ASAP2	SSTR1	ZNF385B
SRGAP3	PXYLP1	NEK7	MRO
MFSD6L	NTS	PTGFRN	RYR3
LRCOL1	RAB3B	FGFR1	SEZ6L
SPATA20	CPNE7	CLMP	NEFM
BHLHE40	TRPC4	RAVER2	GNG2
CMTM8	MERTK	DLK1	NRP2
DRC7	GRIK1	RND2	ONECUT2
GPX3	SORCS2	PLXNA1	ASIC2
NACC2	NELL2	SHROOM2	ZSWIM6
NHS	CORO2A	RAB3B	CHN1
KCNG3	GRIN3A	CPNE6	RXRG
ASB14	RASSF3	CCDC50	PPP2R2A
SAPCD2	CCDC88C	TRPC4	ANK1
TCF23	SHISAL1	MLIP	CHST11
SYNE2	FHAD1	HS3ST5	KLHL2
ASB18	SH3D19	PGM2L1	VWC2L
CLVS1	GPR139	ZNF608	FNBP1L
TBC1D4	RCN1	PHLDA3	ELL2
MID1IP1	ALDH1A2	SHISAL2B	NHS
EGR4	ADK	GRIK1	GDA
CNTN2	PDE4D	PCDH15	CDH4
PTPMT1	TNFAIP8L3	CORO2A	STMN1
PCDH18	SLC35F1	GRIN3A	SRGAP1
HSPB6	EYA2	CRYM	EFR3B
PEG10	MITF	RASSF3	RBMS1
SELENOW	CNR1	FHAD1	PHACTR1
C11H22orf23	HPGD	SH3D19	TAC1
SAA4	SPHKAP	GPR139	PDE4B
SLC9A9	GPR6	ANXA5	FOXN3
IL7	DRD2	LSAMP	KCNJ3
IGFBP3	CHST9	L3MBTL4	DGKB
RALYL	CCK	STC1	ADAM23
GRHL3	SGCZ	DGKG	SELENOW
RASD1	TMEM108	PDE4D	IGSF11
FLT4	ALK	TNFAIP8L3	GPM6B
RBM46	EYA4	GALNT10	FBXL16
IL10RA	ADORA2A	SLC35F1	FGF13
POPDC3	MRO	CORT	CADM1
NGFR	DACH2	EYA2	GRIA1
TNFAIP3	DGKZ	RGMA	KHDRBS2
FAM163B	SLC5A7	NNAT	PDE10A
RAMAC	GNG2	MITF	GALNTL6
DBX2	AFF1	CEP112	RALYL
PPARG	PHLDB2	PLP1	SLC35F3
PDCD1	PRICKLE1	COCH	MME
CARD14	SH3D21	SPHKAP	BRINP1
TACR3	ONECUT2	CHST9	TENM1
CALHM2	ID4	TSHR	FRMD4B
ELMO2	GRIP2	CCK	GRM1
MAPK15	FGFR2	TP53I11	PLK2
NUAK1	CHRDL1	IGSF3	CACNB2
IRX2	ZIC1	SGCZ	AFF3
KCNA4	CPLX1	PEX5L	ASAP1
GPR161	KITLG	TMEM108	OTOF
GALNT2	STAC	DOCK2	NETO2
CA9	ANK1	PITPNM3	EXPH5
SLC38A8	BAALC	GREM2	OLFM3
FRMD6	TMEM132E	DCC	CNTN5
SEMA3D	NRXN1	ALK	SYT10
EFS	ARHGAP29	EYA4	FGF14
TBC1D21	MYO1B	CAMK1	TMEM178B
DNAH10	FBN2	PCDH19	GPR158
POSTN	PRELID3A	CSRP2	FRMD4A
PIM3	CMTM8	FAT2	OLFM1
PPP1R3A	VWC2L	LOXHD1	KCNA4
CA3	GPX3	NEFM	IVNS1ABP
SERPINA6	HS3ST1	GNG2	SMPD3
ZDHHC22	ELAVL4	ADAM28	TGFA
RGS6	LGR5	SLC26A4	RORA
GPR179	DNAH11	PLAAT3	PCP4
NID2	TAC1	NRP2	RHOBTB2
RBBP8	ARHGAP18	BCHE	RASD2
RHOBTB1	PDE4B	CHRM5	ADAMTS16
KCNH7	ETV1	PHLDB2	TMEFF2
RAX	GFRA2	GRIP2	OPCML
OSM	TSHZ2	ID4	CIT
CCDC85A	HGF	C2CD2	INSYN1
RASSF5	PTH2R	PRICKLE1	PDE7B
FRMD5	KCNJ3	ASIC2	GAREM1
KCNF1	SCN5A	FGFR2	RELN
BPIFB2	POU6F2	CHRDL1	EPHA4
HAPLN3	TSPAN2	ZIC1	NEGR1
HUNK	PRR16	SRGAP3	DCHS2
STYK1	ASB4	RXRG	CNTNAP4
SOX18	MPPED1	KITLG	PID1
WDR49	KL	STAC	DPYD
LDLRAD4	OCA2	TMEM132E	YPEL2
PHGDH	TGFBR1	ANK1	ADCY5
AP4M1	FIG4	BAALC	MAST4
G6PC3	GALNT18	RASA3	GRIK2
CTNNA1	ABO	ADAM7	DPP6
BFSP2	FNDC4	ARHGAP29	SLC6A6
YES1	CALD1	NFE2L2	DDIT4L
FAM107A	KHDRBS2	RAB37	PPM1E
LRFN1	EPHB1	FBN2	CNTNAP2
CTNND2	SLITRK6	GPX3	HS6ST3
GFRA1	ARHGAP12	NACC2	NRG1
AFDN	CCBE1	HS3ST1	PTPN7
CD63	NEB	SAMD11	SNTB2
NECAB2	LAMA3	IL12RB2	KCND2
FETUB	HTR7	GDA	RGS6
IGF2BP2	DIAPH3	ELAVL4	FOXO1
CDH22	MAF	OLFM2	DRD3
SPINT3	CTBP2	CDH4	PTPN5
SIK3	TRHDE	DGKA	SYNDIG1L
RAMP2	OLFM3	STMN1	HS3ST4
PFN3	SFMBT2	TAC1	GRIA4
COL6A2	SYT10	ARHGAP18	SEMA3A
GNAI1	TNS1	EPB41L4A	CAMK2N1
ANXA2	DSCAM	PDE4B	WIPF3
EFHC2	PDGFC	PREX1	NFATC2
MYOZ2	NTN1	PLXDC2	KCNK2
WFDC3	CPEB1	GFRA2	ERBB4
PITPNC1	SKAP2	PTER	PARD3
CKMT2	TMEM44	TBC1D4	SAMD5
MYOZ1	PPFIBP1	TSHZ2	KCNIP4
MICU1	ARHGEF28	PTH2R	CKB
ZBTB7C	MCTP2	KCNJ3	RIC8B
GNG5	SULF1	SLITRK1	PDE1A
TENT5C	BCAT1	SCN5A	PTPRM
NKAIN4	SEMA3D	POU6F2	PCSK2
MEIS2	PTPRK	TSPAN2	DAB2IP
AMELX	CHRD	CA8	ANKFN1
SHISA6	KCNK12	DOCK1	PBX1
EPX	SYNM	PRR16	CDH12
INF2	VAV2	ASB4	SLC8A1
PGPEP1L	RELN	MPPED1	VSNL1
MRGPRF	MAN1C1	KL	TOX
SH3BGRL2	DCHS2	CXCL14	SLC4A4
PIPOX	CNTNAP4	OCA2	ZFYVE28
SLC39A11	UNC5C	TGFBR1	PLEKHA7
RHOD	WDR86	SLC9A9	CAMK2D
NEDD4L	MAST4	ABO	PRIMA1
SLC16A3	GRIK2	SLC1A2	NGEF
HRH4	SORCS3	ATP10A	LDLRAD4
LCN2	NOS1	SLC12A1	NFIB
CBLN2	PRKCD	CALD1	SLC24A2
ACSL4	MIS18A	TENM3	PHEX
DACT1	TENT5A	KHDRBS2	CTNND2
SHROOM4	ANKRD34C	NECTIN3	PCDH11X
TESPA1	PPM1E	GALNTL6	CAMK4
EPB41L4B	HS6ST3	ETS1	UTRN
ANKRD29	CCDC3	SYT2	LY6H
ADAMTS6	SORCS1	PYGL	GRIK3
TTC12	FHOD3	TENM1	SCARB1
PTGES3L	RGS6	EPHB1	PTPRZ1
SNX22	HTR1F	ST8SIA2	OSBP2
KIF20B	TMEM200A	LOC101337692	ARPP21
TNFRSF1B	DRD3	IGFBP6	GALNT17
GCG	GALNT7	BCL2	TSHZ1
SULF2	HS3ST4	SLITRK6	SIK3
RRAS	HTR2C	B3GAT2	DRD1
L3MBTL3	BMPR1B	ARHGAP12	ARHGAP6
A4GNT	RHOBTB1	RIMS3	SCN4B
MAP3K1	KCNH7	BMPER	LRRC10B
RBM43	KIF26B	HTR7	ACVR1C
OSTF1	LGI3	GRM1	ITGA9
NPFF	CALCR	MEGF10	STK32A
TST	KCNK2	NPTXR	ROBO1
HOPX	ERBB4	GPR37	DMD
C16H10orf53	ARSJ	TACR1	SYN2
SCX	SAMD5	HEG1	LRFN2
EPYC	ST6GAL1	CPNE8	KCNB2
GRM3	FHL2	POPDC3	GUCY1A1
CRACR2A	LRPAP1	CTBP2	KCNIP1
INAFM2	PDE1A	SLC38A11	PCDH9
SLMAP	PTPRM	NETO2	PPP4R4
FLVCR2	ANKFN1	TRHDE	PRKG1
CACNA1E	FSTL5	OLFM3	PPFIA2
TAGLN2	CDH12	SLIT1	NRGN
GPR55	CACNA2D2	SFMBT2	SGPP2
BGLAP	FAM107B	KIAA2012	RFX3
PLG	NPTX1	LAMA5	ACTN2
LEAP2	HTRA1	OTOGL	FGD4
TMPRSS3	DGKK	CNTN5	SGCD
ATP1B2	HUNK	COL23A1	SEC14L1
LZTS3	TOX	SGK1	GPRIN3
SGSM1	POU3F2	PPARG	TAFA2
PSD2	SH3GL2	HDAC9	HCN1
MGST2	UBE2QL1	SLC24A4	LMO3
SP9	CDC14A	DSCAM	OSBPL10
FAM81B	TLE3	DSG2	INF2
ZNF521	CNTN6	ME1	DPP10
RASSF4	GPC5	SV2B	SPOCK1
KIAA1217	CPXM2	RPRML	IQSEC1
CD109	EYA1	SH3BP4	MAP2
ECHDC3	GPR68	ANGPT1	GRIK4
CLEC1A	PDE1C	PCSK1	EPB41
CNRIP1	KLHL4	KCTD8	NDFIP2
SIT1	TAFA1	THBS3	ARPP19
KCNC1	SOX13	TGFA	GSDME
TPBG	ADAMTS18	ARHGEF28	MDGA1
GABRA1	ADAMTS10	MCTP2	STRN
GNG7	GNB4	SULF1	TIAM1
RCAN2	TH	SDC2	RGS4
CCDC184	LRFN1	RASGEF1C	GIPC2
SLC6A15	LDLR	BRINP2	DACH1
PTCHD4	CAV2	ADAMTS16	WFS1
RTL1	GFRA1	OPCML	CHD7
NCAN	SNTG2	BCAT1	TESPA1
MUSK	MPDZ	SEMA3D	EPB41L4B
FAM241A	GPR52	NR4A1	PDE1B
ELFN1	UTRN	UNC13C	TCERG1L
NDUFA4L2	BCL9	PALD1	GPR155
SLC15A3	GRIK3	CDH24	AK5
PRDX5	AOAH	RELN	KCNT1
GRHL1	PTPRZ1	KCNQ4	CSGALNACT1
CAP1	GALNT17	EPHA4	ST6GALNAC5
BSPRY	FMN1	NR3C2	ANO3
ADGRL2	DRD1	MAN1C1	KCNC2
MCC	SAMD4A	DCHS2	SPOCK3
C12H6orf118	GALNT14	UNC5C	NAV3
FCRLA	LANCL3	CNTNAP4	STXBP6
HASPIN	CACNG5	JUN	CPNE4
SHISA2	SLC9A2	ADAM12	GNB5
MATN2	PRKCA	WDR86	EPB41L2
HOXD9	CDCA7	PAWR	PLD5
VIP	PENK	AMZ1	EPHA5
TTPA	LYPD6	POSTN	SEMA6A
GFRAL	KCNB2	DDIT4L	RASGEF1B
MMP27	GUCY1A1	IL17RD	SYNPO2
APOF	COL12A1	TENT5A	DLGAP1
FGD6	SYDE2	PPM1E	IL1RAPL2
FHL3	CHST8	CNTNAP2	RPS6KA2
NR2E3	MOXD1	FHOD3	NTNG1
MYO1C	IGSF21	PARVB	OPRM1
CELF4	FZD6	ITGA8	GULP1
SLC25A45	OPRD1	RGS6	EBF1
IL9	TRPC7	CSRP1	C8H11orf87
KAZN	SLC6A7	HTR1F	PLCXD3
IKBKE	GLRA3	NTSR1	CALB1
CYTL1	FGF1	PLCL1	ADCY2
IRF8	HOMER2	DRD3	THSD7B
KCNH8	CACNA1G	FMNL2	PRKCB
MSN	CRHR2	GFPT2	DLC1
KLHL1	PTPN3	SCG2	KIAA1217
TFF3	CALCRL	HS3ST4	ZFHX3
DQX1	TMEM196	HTR2C	RASGRP2
DNASE1L1	FOXP2	GRIA4	GSG1L
GLI1	ZBTB7C	CAMK2N1	PPP1R16B
MYCL	CRH	SEMA4A	KCNJ6
GALR1	RXFP1	ACADL	GNG7
KCNA5	DUSP4	KCNH7	PPP1R1B
MRGPRE	TAFA2	MEI4	FAM241A
IER3	OSBPL10	LGI3	GPR88
KCTD11	SHISA6	ERBB4	KCNH5
TMPRSS2	MEIS1	SAMD5	LYNX1
TNR	TLE2	ZDHHC2	SYNPR
AMIGO2	SH2D3C	CRYBG3	RABGAP1L
PDS5B	NPNT	ANO4	ATP2B4
LHX3	IL20RA	PDE1A	NECAB1
PLEKHA5	AK9	CCDC85A	ABLIM1
ANKRD66	SLC39A11	ANKFN1	CHCHD10
NFIA	NRXN2	FSTL5	HPCA
HR	LAMB1	CDH6	ATP2A2
PALM3	GALNT9	MYO3B	SLC35F4
FCRL6	SYT17	CDH12	KCNAB1
EDIL3	P2RY1	SDK1	ROBO2
CYSLTR2	PDZRN4	SLC8A1	NCALD
C19H16orf86	NRG3	NPTX1	KCND3
DPYSL5	CFTR	ANKDD1B	UST
WNT3	MDGA1	ZBTB8A	SUN2
OMD	B3GAT1	SPAG17	ASTN2
MUC2	VWC2	DGKK	ILDR2
MAST1	ADCY8	HUNK	CELF4
PCBP4	ST6GALNAC3	VSNL1	KAZN
NAT1	PAX6	TOX	ITPR1
PTCRA	TCERG1L	POU3F2	TMEM132D
OLFM4	TTC12	SH3GL2	NTM
ATAD2	BACE2	PLEKHA7	CCND2
DIPK1C	XYLT1	CAMK2D	GLI3
SERPINE2	ADCYAP1R1	TLE3	PLCB1
SGSH	SOX8	CNTN6	KLHL1
KRT2	CSGALNACT1	PRIMA1	CD226
NLRP1	GABRG1	CTSC	THSD7A
SCN7A	PLXDC1	MAML3	RGS9
NKX2-1	CEMIP	LRRC9	ZNF804B
GJE1	ELAVL2	PWWP3B	RARB
TTLL11	KCNC2	LBR	CUX2
SPATA2L	ADRA1B	GPC5	THRB
INPPL1	STXBP6	CPXM2	SH3RF2
TMEM125	SOX1	EYA1	PRKD1
CCDC50	LUZP2	SLC24A2	FARP1
CXCR6	PLD5	FRMPD3	COL25A1
PCP4L1	VRK2	VEGFC	CAMKK2
RPS6KA3	MGST1	PDE1C	SPRY2
PITPNM2	TRPM6	SPRY4	SLIT3
L3MBTL4	ASIC4	GCNT4	COL19A1
ADRB3	SEMA6A	YES1
SLC16A8	NR2F1	GRM8
ENO4	KHDRBS3	TMTC2
MYO18B	RASGRF2	TAFA1
TMEM273	TNC	ADAMTS18
DYNLRB2	CHRNA4	TH
CACNG1	SMYD2	P2RY14
TAS2R42	FXYD6	GFRA1
SLC35F1	ZBTB16	PCDH11X
C1H1orf21	ABCC8	SNTG2
SELENOV	IL1RAPL2	TMEM164
TCTEX1D1	RAI2	SPATS2L
NNAT	PDE11A	RELL1
PRRX2	SYT13	GREB1L
ANKRD34B	AMOTL1	AOAH
LTF	SCML4	LRRN1
GPR6	TGFBR2	IGF2BP2
DRD2	PLEKHH2	TSHZ1
SRM	CADPS2	CDH22
CHST9	OPRM1	FRMPD1
WHRN	GULP1	FMN1
TP53I11	PTGFR	SAMD4A
PITPNM3	EBF1	ARHGAP6
TMEM210	PCSK5	COL11A1
EFR3A	ADARB2	LURAP1L
S100A9	ATP1B2	GALNT14
ZCCHC3	PIP5K1B	TSPAN11
DGKZ	HCRTR2	TBKBP1
GNG2	IL1RL2	ACVR1C
SMARCA2	CHRM3	ADGRA1
LY6G6C	ADCY2	CACNG5
CHML	THSD7B	CLDN11
PLAGL1	SLC44A5	PRKCA
PTPRJ	LRP2	DMD
SNX33	SP9	SOCS2
CD79A	WLS	CPT1A
CNTRL	ZNF521	CAV3
MIOX	EDN1	LYPD6
E2F3	STAC2	BLM
TUBAL3	ZFHX3	SEL1L3
CHST11	PTPRT	KCNIP1
TEKT3	ARX	MED12L
SPHK1	HTR2A	COL12A1
GPR65	SLC26A5	PCDH9
EFR3B	GPC6	MOXD1
TIFAB	FBXO27	RNF144A
PHACTR1	CDH13	PARM1
FBN1	NRP1	PRKG1
INKA1	RNF152	MSRA
STARD5	KCNJ6	TRPC7
DLX2	NR4A3	SGPP2
ETV1	IGFBP4	PHLDB1
C2H14orf180	TLL1	GLRA2
FOXN3	PTCHD4	STON2
PTH2R	TEAD1	FGF1
SFTPB	SSTR2	HOMER2
POU6F2	CASZ1	CACNA1G
STARD4	PAG1	MEF2C
BCAM	SLC25A48	PTPN3
SLC18B1	NPFFR2	CALCRL
SMPDL3B	GPR88	CRHR2
PLS3	PDYN	TMEM196
PLAAT5	SFXN1	FOXP2
TNNT2	ARHGEF26	ZBTB7C
CCNJL	SST	BMP6
CADM1	ZBTB8B	KIRREL3
CORO6	CRHR1	DUSP4
FNDC4	EGLN3	NTN4
RILP	ZFHX4	ARAP3
BCL3	RABGAP1L	TAFA2
ETV5	C1QL3	HCN1
PASK	SEPTIN9	RBMS3
FOXF2	NECAB1	HTR4
NINJ1	TUB	SHISA6
HAO2	ADAMTS9	MYO5B
RIPOR2	LOC117307845	DPP10
FOXD1	CTSV	NPNT
CD48	SLC35F4	IL20RA
RPP25	GABRA3	SLC39A11
LRRC52	IPCEF1	PIPOX
SATB1	UST	P2RY1
GPR34	GLB1L3	CORO1C
CFAP54	TMEM163	PLCXD2
MMP23B	FOXO6	PDZRN4
TGM7	ILDR2	VIPR2
VAV1	NCAM2	NRG3
SERPINI2	ISL1	CFTR
RAPGEF5	SIDT1	MDGA1
SPACA1	PRKCG	VWC2
YPEL1	TTC6	GIPC2
TNFSF8	MAP3K20	CHD7
ME1	KCNH8	TESPA1
RGS16	VXN	GLDN
SEC24D	MSN	EPB41L4B
FAM131C	MAP3K5	TCERG1L
PCP4	HPSE2	XYLT1
OPCML	ADAM19	PTCH2
RHOBTB3	CBLN4	LYPD1
CDC42EP4	MYO5C	NOX4
EMILIN3	HRH2	GPR155
CENPX	PLEKHA2	ADCYAP1R1
MYO7A	ZNF804B	CSGALNACT1
RRAD	HRH3	CDH10
PIK3CG	LAMA1	GABRG1
ABCB11	TRPC5	PLXDC1
ERFL	ADRA1A	DPF3
COBL	GALR1	CA10
CNTNAP4	SLC22A4	SULF2
CHGB	GNG4	ELAVL2
DPYD	PRKD1	STRIP2
DPP6	SOX2	RNF207
DDAH2	CDH20	KCNIP3
MSR1	STMN2	KCNC2
SEC14L2	GOLIM4	MALRD1
SH2D4A	MAOB	STXBP6
MS4A12	CXCL14	IMPA2
RXFP4	ANKRD55	CPNE4
SLC22A16		RND1
LMO7		LUZP2
MRLN		NXPH1
TRIM42		PLD5
NFKBIE		SLC24A3
GFPT2		MGST1
CLDND2		LRRK1
CCRL2		EPHA5
CDHR1		ARHGAP31
CLRN3		CLSTN2
NFATC1		SEMA6A
IL1RAP		BCL6
TEKT4		SEC14L5
CRYBG3		KHDRBS3
AOX1		RASGRF2
FHL2		LRP1B
BPIFB1		SHROOM3
SLITRK2		MID1
PNCK		RASGEF1B
SFTPC		SYNPO2
MAPK3		FXYD6
TESMIN		THSD4
OBSL1		TRIB2
POU3F2		EPYC
PLEKHA7		PPM1L
CPA3		OSBPL3
PRIMA1		CRACR2A
PKLR		IL1RAPL2
CMTM5		RAI2
CRTAM		DCDC2
BICDL2		BACH2
SLCO1C1		RORB
CEBPD		SYT13
GNB4		P2RY12
EN2		AMOTL1
P2RY14		NTNG1
SNTG2		RBM20
CYGB		TGFBR2
YIPF7		IRS1
ANGPTL3		CADPS2
LRRC75A		OPRM1
BCL9		ABI3BP
MKRN3		PTGFR
FAM72A		GULP1
FMN1		SEMA6D
NREP		EBF1
C1QC		PCSK5
DOCK9		KCNT2
F2RL3		INSYN2B
FGF5		ADARB2
ROBO1		CA2
CDCA7		SIPA1L2
TMEM71		PLCXD3
ART3		MGST2
IRS2		HCRTR2
NKX2-5		CHRM3
GNG11		CALB1
UNC93B1		ADCY2
STK31		SYT9
PRKG1		THSD7B
TRPC7		PEBP4
VASH2		LRIG1
GZMB		BEND7
TMCO5A		DLC1
CLDN4		WLS
SGCA		EDN1
CYP19A1		ZNF521
TNNT1		PCBP3
P2RY13		STAC2
CD40		MROH7
HCN1		ARL4C
SMOX		KIAA1217
S100A4		ZFHX3
STAT6		PTPRT
DPP10		ITPKB
CARD9		HTR2A
SRMS		POU3F1
VIPR2		GPC6
SLC2A10		CDH13
DACH1		GLIPR1
CAVIN2		PALMD
PLB1		NRP1
SYCN		TPBG
SOX8		SEZ6
ACE		KCNJ6
CLEC4F		TCF4
CPB1		NPTX2
ANO3		TLL1
PLA2G4E		DPY19L3
ARL5A		IGFBP4
CCR8		PTPRO
ECE1		TMEM178A
SH2D5		PTCHD4
MPO		TEAD1
CDC42EP2		SSTR2
GOLM1		KLF12
OSTN		CASZ1
SLC22A3		TRPC6
TACSTD2		NPFFR2
ARHGAP31		PDYN
IL33		PARP8
JOSD2		KCNH5
NR2F1		PDLIM5
AGXT2		ZNF804A
KCNJ12		PRKX
ATP8B4		VSTM2B
DRC1		ADGRG1
INMT		CRHR1
F13A1		SYNPR
CLEC12B		PROX1
OSR1		ADGRL2
DLGAP1		TNFRSF19
TWIST1		SHH
SINHCAF		N4BP2
LIFR		ATP2B4
STK10		FAT1
PTGIS		SPARCL1
EFNB1		CDH7
THBS4		ST8SIA5
ITGAX		ABLIM1
RBPMS		ADAMTS9
TGFBR2		ARHGAP24
ADTRP		TPD52L1
IRS1		ITPR2
NKD2		RNF182
NHLH2		RAB31
TAS2R39		GABRA3
MAFK		NCALD
DRAXIN		IPCEF1
ACRV1		UST
NFIX		GALNT12
LDLRAD1		CDR2
NEK2		QPCT
MCOLN2		GLIS3
IL15		STAT4
MEOX1		FOXO6
TG		CA12
SH3BP5		ILDR2
GPRIN2		SIDT1
EPAS1		CELF4
RASGRP2		CREG2
SNX20		GCA
PTPRF		TMEM132D
ENAM		PKP2
NMNAT3		TTC6
TCP11		MTSS1
ITM2A		PCDH7
PRKX		KCNH8
NEUROG2		ITGAV
UTS2B		GOLIM4
SYNPR		VXN
ENTPD3		COL14A1
IHH		MSN
MAP1B		CPNE2
RBBP8NL		MAP3K5
ITK		VAV3
GPR31		EGFR
ARHGAP24		GLI3
FGF10		KLHL1
CSF1		THSD7A
ROBO2		JPH1
RAB31		ADAM19
NCALD		PTK7
PALLD		LRMDA
IPCEF1		ANXA3
GPX5		KCNK3
PTPRD		GPR149
SPC25		CBLN4
RNF122		BRINP3
ITGAV		GRIP1
DCLK1		CTXN3
PDLIM3		SOX11
CTH		RNF144B
RHOV		PLEKHA2
HRH2		HRH3
ASIC5		SEPTIN10
RARB		PDE3A
SH2D1A		ADRA1A
SCRT2		CUX2
TRPA1		CDH18
C2H14orf39		SLC7A2
DBH		SH3RF2
SCN9A		GNG4
SORL1		ST3GAL4
CHAD		FARP1
ISYNA1		EPHA10
STUM		COL25A1
CDC42EP5		TCP11L2
UNC5D		SOX2
SLC5A12		IER3
PATE1		CDH20
DPP4		STMN2
RGS14		C16H10orf90
EBF4		TNR
LAMA4		SOX5
IZUMO1		SCN9A
POU3F4		BEND4
ELOVL3
DEFB136
GLIS2
RFX4
BCL2L11
ECHDC2
L3MBTL1
RND3
SEMA5B
YBX2
STON1
ZBP1
TCF24
SCARF2
PXN
RETN
CLPSL2
SACS
SLC38A4
LTA
NEK7
SMURF1
MKI67
SLC8B1
PXYLP1
NTS
CCDC185
SHOX2
NCKAP1L
S100PBP
TBX3
HOMER1
NLGN1
NDNF
NTRK2
GALNT10
TPCN2
RPE65
MFAP2
HPGD
PLP1
SPEF1
NUPR1
TMEM171
STAB2
MOB3C
MAP3K8
GJC1
RAP1GAP
LUM
CBX8
GPC1
GPR142
SYCP1
ZNF536
PHLDB2
PTGDS
FGFR2
FAS
PRPH2
CHSY3
BAMBI
TPSG1
MMP10
HS3ST1
SAMD11
DGKA
STMN1
GABRE
ADGRV1
FSIP2
PDE4B
OAF
KCNJ3
POU1F1
PRR16
LRRC74B
ASB4
C5H4orf19
THBS2
DCBLD1
STRA6
C1QL4
SAMD7
IL16
OGN
CLDN16
PDE10A
EPHA3
ARHGAP12
FRMD4B
PLK2
MINDY1
APOA2
FCGBP
PITX2
MUC5B
SMPX
RPH3AL
HDAC9
FHL5
NRN1L
TMEM95
CLU
PCSK1
ASB5
GDF3
SYTL2
DUSP9
LIMS1
LRATD1
PTPRK
MCUB
RNF128
NRROS
INSYN1
MAN1C1
ADCY5
LNP1
ESR2
SORCS3
FABP12
ANKRD34C
GATA4
MTNR1A
KRTCAP3
HTR2C
MYZAP
FZD5
BMPR1B
MAD1L1
SVEP1
OTOR
ATP2B2
PLEKHA4
ATP8A2
EHD4
KCNE3
LRRK2
GADD45B
CHODL
LINGO4
TNS2
MIDN
DAPP1
ADGRD1
ADAM33
SYNJ2
PRSS12
TDRD9
KLHL32
KCNE1
RHOU
MYOM2
NFIB
PRDM1
SLAMF1
CPXM2
STARD13
VEGFC
PLBD1
INPP5B
PPP1R1A
JUNB
LDLR
DSG3
DNAJC5G
GMNC
GATM
SRRM4
MVB12B
TPO
GALNT14
LRRC10B
ADGRA1
ATP12A
CWH43
TRPV5
PRKCA
ARHGAP36
SLC6A1
PMP22
PARP12
PARM1
C2CD4D
ATG9B
SLC2A12
GALNT3
TNIP2
GDF11
TFPI2
KCTD6
OTX2
NTN4
PRODH2
GALNT5
HTR4
SNX7
C1H1orf115
WNT6
TNIP3
TP53INP2
GPR153
NDFIP2
ST6GALNAC3
WDR17
CYLC2
RPL10L
RNF207
KCNIP3
PRUNE2
PRSS35
VIM
IMPA2
C7H2orf72
SKIL
C13H5orf52
LRRK1
TRPM6
PLEKHO2
HSPB2
TSPAN8
CD300LF
MTSS2
ADAMTSL3
SHISA9
OSBPL3
PDE11A
GNG8
FBXO17
TCF15
CYSTM1
NRIP3
CCDC88B
CGN
MRPS6
KRT17
C6H8orf58
CBFA2T3
GADD45G
UBA7
KCNT2
MUC4
ADARB2
IRX5
P2RX6
ALB
PRKCE
CHMP1B
SHTN1
SYDE1
CLEC3A
ZSWIM5
PRKCB
NUDT8
LYPD3
LIPI
KLHL5
NEUROD4
POU3F1
BTBD3
PAG1
DHFR
ART5
KLF4
INHBB
GRPR
PDYN
PERP
HLX
PRSS56
VSTM2B
MAGI3
EGFL6
AIRE
MYO1A
DAB2
FSHB
TM6SF1
ANXA11
MEGF11
KCNK6
GAS2L2
RNF133
SLC5A8
ZNF366
ABCC4
SLC10A2
DKK3
RNF182
LDLRAD2
AJAP1
APBA2
DOK4
UTF1
CIDEA
PCDHB2
FREM3
ATP1B1
VAV3
AMBN
PLSCR4
LRIG3
NOTCH3
LRP4
KCTD4
USP2
CBLN4
PKP4
TMEM102
CTXN3
ZNF804B
RAD54B
SH3PXD2B
ACTR3B
EPHA10
S100A11
BEND4
PHACTR2
CEMIP2
CBLB
TLR1
SLC27A3
KLHDC8A
AVEN
BHLHE41
SCN10A
EPGN
RGS20
KLF11
GALNT16
UNC13B
CRYBB2
LY86
NECTIN2
ARHGAP11A
TPM1
NELL1
NPPC
IFNE
CYTH4
PHETA2
FSTL1
MMP9
NAA11
SCGB3A1
CRB1
SEMA4D
GLRA1
ZNF608
TTLL8
FMOD
TFF2
LRRC3
DOCK5
COL6A1
LOC101334852
FHAD1
TNS4
GAS2L3
CCDC24
NINJ2
TEDC1
RGS8
PAQR7
SLC29A3
GALR3
TNFRSF25
TRIM36
CCK
SGCZ
SIPA1
DOCK2
PCDH19
CFAP74
ABCC9
ST6GAL2
LOXHD1
KCNN3
MSTN
CCN3
ADAMTSL1
ID4
CHN1
PVALB
ZIC1
CAMK1G
KCNJ11
BLNK
FBN2
VWC2L
HS6ST2
IL12RB2
OLFM2
BGN
TENM2
RBMS1
RSPO4
LOXL3
NRG4
CACNG3
PLXDC2
ABLIM3
CCDC190
COL24A1
SCN5A
IQCN
AQP4
ANKDD1A
KIAA1755
POGLUT3
GPC3
CRHBP
DOCK8
C16H10orf105
RAP2B
PTGER2
SYT2
ABCC3
SFN
TKTL2
TNFRSF14
C1GALT1
KCNJ2
ATF3
CYFIP1
TEX15
NECTIN1
FGF14
CAVIN4
TMEM225
LAMP3
TMEM26
EVA1B
TRPM2
DUOX2
TMEM176A
NCS1
ARHGEF40
ARTN
TTLL2
NPPA
DCDC2C
PSMB9
RARRES2
GASK1B
SOCS1
DUOX1
STK40
TENT5A
RAB20
FMO2
HS6ST3
FHOD3
MCOLN3
TMEM200A
SPSB2
TTC29
LRRC14B
KHNYN
SPINK5
F12
PIK3C2G
WIPF3
SLC17A7
KIF26B
CEP126
SAMD5
ATP13A4
PLCE1
FZD8
MMRN1
CCDC116
PCSK2
PTPRM
TSSK3
CDH6
SDK1
GIPR
GJA5
GCM1
CALB2
HTRA1
CYTH3
CAPN9
EPDR1
SLC39A12
ZFYVE28
CDC14A
EZR
TXNIP
DNALI1
AGTR1
STK32B
ACTB
EYA1
DIAPH2
ANKRD7
SPRY4
PDE1C
LRTM2
PCDH11X
TMEM164
NR2F2
FGF20
FLNA
RELL1
AOAH
ARPP21
KHDC3L
STK33
CSN2
CDCP1
LSM11
SMC2
SUSD2
PSMB8
EMILIN1
CHGA
IL4R
TPPP3
ALPK1
NXPH3
CAPSL
SGMS2
LINGO3
TMEM74
LYPD6
LMOD1
C1QTNF1
IL1F10
ATP1B3
PADI2
NEFL
APPL2
PRKCQ
TLE2
HRNR
TRIM31
MEX3A
PGAP1
SPOCK1
IQSEC1
GARNL3
DLL1
TFAP2D
FAM216B
TMEM237
ARPP19
RIBC2
GJC2
GNAT1
CCNE1
COMTD1
COTL1
CHD7
AFAP1L2
PFN1
PDE1B
OIT3
RNF135
TAGAP
ARHGAP42
CDR2L
FZD1
EPHX1
ADAMTS15
CA10
CAMK2G
STRIP2
PNMA1
LOC101336672
MUC15
DCN
ZNF407
ATP6V1G3
KHDRBS3
RASGEF1B
IRF5
C19H16orf78
TRIB2
C17H8orf89
CD5
MYO15B
POF1B
TEX48
BLOC1S1
STX11
HSF5
AGPAT4
SKAP1
ASXL3
AZGP1
MYCN
AIFM3
CHRM3
PPM1F
NIBAN2
PTPRC
TMEM215
HOXA3
THG1L
C2H14orf132
LRRTM1
HTR2A
MAMDC2
SNX29
PLA2G2C
SYTL1
RSPH1
NPTX2
SLC16A6
ADGRG1
CD83
EGLN3
ZC3HAV1
LRRC1
VSIG2
ST8SIA5
SERPINB7
ADAMTSL5
VAMP5
RIT2
ANGPT4
SOWAHB
GPR22
GABRA3
SIM2
CBLN3
DOK7
PRSS48
ILDR2
SIDT1
SOHLH1
SPDL1
GPR101
PLA2G2F
OSBPL5
INSL5
LRRC4C
CPNE2
CDKN1C
FAR2
HPSE2
CCIN
ADORA1
NECTIN4
RLN3
DYRK2
ADRA1A
C21H8orf48
PRKD1
CAMKK2
COL25A1
TULP1
GUCY2F
CD68
ZC3H12C
LCORL
ESPL1
SH3TC1
LOC101321104
MGAT4C
NTN5
CNTN3
ETV6
MYL7
HHIPL1
CPNE9
TBX18
ZNRF2
FAM83H
TRIM56
WASF3
TMEM45A
MAPK11
TMEM109
OGFOD3
SASH1
DPY19L1
SOHLH2
FANCD2OS
ISLR
ITPKA
ARHGAP27
CIART
DDAH1
WIPF1
PADI4
KCNJ15
RARA
ADK
CDYL2
SRCIN1
IGFBP7
CPA5
ARHGAP8
SYT7
NKG7
RINL
CAPN6
MRO
GRK1
FREM1
NLRP3
EFHB
FAM13C
PLAAT3
SLC26A9
CD3D
C2CD2
GALNT6
HEY2
KRT28
TLX2
ARHGEF16
EPB41L4A
B3GALT5
IFFO2
MAPK4
TSPAN2
METAP1D
TINAG
SNAI1
GABRR1
PTTG1
C1QL2
ADRB2
TENM3
KRT12
NPW
EMP1
CSRNP1
SLC35F3
USP43
BCL2
SLCO4C1
HOXB9
CIDEB
PIK3C2B
SQOR
MASP1
BHMG1
NOSTRIN
PLEKHB1
ELL3
LTB4R2
NTF4
NETO2
OTOF
SLIT1
ZFP36L2
GATA5
ADAMTS3
TSKU
SCN4A
TIMP4
CDK14
EML3
CHST2
FSCB
THBS3
PPFIBP1
CCDC9B
TMEFF2
CMIP
NKX2-8
CIT
MFAP3L
C2CD6
NR4A1
FOXE1
CHRD
GDF10
SHISA8
PTGDR2
UNC5C
LHX1
JUN
WDR86
PRKG2
SCGN
IRX3
BBOX1
CERS6
CCDC3
PTPN7
LHX9
KLF9
PNO1
P2RX3
ADAMDEC1
GABBR2
MEI4
SPRY1
MBP
ZDHHC2
SCARA3
PBX1
FSTL5
BIK
SPINK7
HEYL
INSM1
RUNX1T1
DNMT3B
LOC101319287
CTSE
IGSF5
FRMPD3
SOBP
RTKN2
CABLES1
ENTPD8
GPR52
CCDC148
PLXNB2
C1H1orf94
ARHGAP6
CEBPA
FKBP9
BDKRB1
RPS6KA1
ACE2
CACNG5
PARP9
TTR
C8H11orf97
CDAN1
SMTNL1
SYP
GPRC5D
CTRL
BMP6
WWC1
MYO5B
ANKRD44
RGMB
NOTCH1
E2F7
DMKN
RASEF
SOWAHC
MDGA1
FADS2
LMOD2
TMEM255B
DAB1
ANKEF1
DHRS3
ZBTB42
PLXNA2
SLC5A3
CDH10
SLC13A2
IER5
FOS
LDHAL6B
CX3CL1
GPR156
GLUL
EPHA5
LAMA2
RASGRF2
PRR5L
FIBIN
TGM2
CACNA1S
ASAP3
KIAA1671
FBLN5
BATF
RNF151
NMUR2
CASTOR1
IL1R1
PANX1
ID1
CA2
CD248
HCRTR2
LEMD1
LRRC36
SLC14A1
SLC44A5
MAGI1
ACSS3
EDN1
C8A
PTPRT
TEAD1
SLITRK3
HIP1R
RMI2
DES
RAB26
LYNX1
CPA6
ZNF804A
TMEM65
TSPAN13
SLC25A21
HAPLN1
COL6A5
SLC9A1
SEPTIN9
P2RX7
HTR1A
ENC1
KCNAB1
ASCL1
FSIP1
UST
MREG
HSPB3
PRKCG
TMPRSS6
TTC6
VXN
NTM
PRDM12
SLC12A3
FZD9
GLI3
SPINT1
GRIP1
MYO5C
SEPTIN10
TRPC5
MSRB1
SH3RF2
MYLIP
NMRK2
CREM
TRIM47
ZFPM2
GPR26
MYOD1
CAV1
MYL1
AFF2
PRTN3
HABP2
SLC44A3
FRMPD4
UGT8
IL6R
C1H1orf127
LINGO2
GDPD2
LMO2
ZMYND12
TRPV3
MTHFD1L
NKX6-2
USP53
ADAMTS2
TLR4
SNX31
TESC
TGFBR3
HES1
TXK
KLHL14
FAM53B
KLHL38
LCP1
RPH3A
PTGFRN
RNF183
NANOS3
CLMP
GPAT3
RND2
IL6
LLGL2
CCDC192
STRIP1
FBXL7
PNMA5
GRIK1
CCDC88C
RHPN2
CBS
THBS1
RGS3
MGLL
SOSTDC1
DNAAF1
ALDH1A2
ECSCR
DMRT3
BTBD16
AQP3
NPAS2
MAPKAPK2
CHST14
TTLL6
ARMH1
SOCS3
HPN
ADCY3
MYO5A
GREM2
FOXA2
XDH
ELMO1
FGF22
BHMT2
ABRACL
GCK
CA11
NOTCH2
RXRG
MYO1B
CTCFL
BACH1
ELAVL4
OVCH2
TMEM266
SLC51B
ARHGAP18
GLT6D1
PTPRU
CIB1
CLEC11A
ZMYND10
ISM2
TSHZ2
FOSB
TOGARAM2
FGL2
BTG3
PARP4
EFCAB9
CA8
METTL27
KL
COBLL1
COL10A1
P3H4
IRS4
CCHCR1
RAB27B
NECTIN3
WNT5A
ZNF385A
CHRNA9
ST8SIA2
IGFBP6
IL17F
PRPS2
TMEM176B
PAPOLB
CTBP2
ADAM29
KIAA2012
LIPC
GTSE1
SKAP2
GJB3
ARHGEF28
TLR5
RAG2
PPFIBP2
RASSF9
PRRG1
IMPG1
NR3C2
SH3BP2
CLDN23
GLCCI1
LRP5
MNX1
NEU2
ITGB6
NOS1
ADCY6
PNMT
SPECC1
TMEM54
RIN2
SLC6A11
ACADL
LGI3
SYNGR4
SIGLEC1
SCN11A
ADGRG7
PPARGC1A
USH1C
ST6GAL1
DHX58
SMCO3
OXTR
ANKFN1
FAT3
MYO3B
SLC8A1
PTCHD1
SH3GL2
PIM1
ASGR2
CTSC
GHSR
CAMK2N2
GLB1L
EFNA1
MCTP1
C1QTNF2
NEDD1
GRM8
ADAMTS18
GFAP
ARAP2
SERPINI1
GRIK3
VSTM4
SCARB1
TMEM132C
NR5A1
NPAS3
EMX2
PHLDA2
AGFG2
SEL1L3
PCDH9
ANKRD65
PLXNA3
IGSF21
PPFIA2
FZD6
LIMCH1
GLRA2
RARG
RNASET2
SPATA46
INHBA
CHRM2
EBI3
EVA1A
HEPH
STARD8
CDH2
KCNQ5
MAP2
GADL1
SFT2D2
ELFN2
LAMP5
B3GAT1
CXCR5
TCHH
USP25
BUB1
RAD51AP2
LYPD1
KCNN2
PPM1N
LOC101339274
SELPLG
GABRG1
TSPAN32
HTR6
MALRD1
COL3A1
DUSP15
HGFAC
SDC1
SLC24A3
COPZ2
CAT
ARNT2
C2CD4C
DCDC2
NKX2-4
LGI2
RADX
RORB
COLGALT2
AMOTL1
C6H9orf152
PCSK5
CD34
L1TD1
PEX14
NPC1L1
GDPD5
ZNF365
NUAK2
SHC4
POT1
ANKRD60
NTRK1
KCNK1
URAD
MESP2
NEURL1B
IGSF9B
GRXCR1
BMP3
WLS
MROH7
KRT39
SLIT2
IGFN1
CENPJ
HEPACAM2
GLIPR1L1
ARX
FBXO15
CEP135
TANC1
CRTAC1
PTPRO
EHBP1L1
SNAI3
CXXC4
MCIDAS
OTOS
PDLIM4
FLT3
SRPK3
SPX
MUC1
BST2
TRIM21
RDH10
ADAMTS9
STOX1
ATP2A2
CFAP58
CDR2
MASP2
LECT2
RASGRP3
HS3ST2
MYO16
ARHGDIG
C5H4orf46
DOCK11
SLC5A2
GCKR
KIAA1614
RRM2
POMC
HAUS7
RASSF10
CACNG7
HSPB1
TMSB15A
ZFP36
PLD1
ALS2CL
SLC22A4
ITGA11
TPM2
BANK1
SPRY2
BCL7C
LONRF3
G0S2
CNTNAP5
SAMD13
EFNA5
LRRC55
CXXC5
CHST3
ROS1
KNDC1
AMN
CCL5
RGS7BP
CFAP99
NR1I3
SAXO1
THPO
PLAG1
FAM83D
KIF20A
PRLR
SPAG4
STXBP3
CCR7
GPSM1
APELA
C1QTNF3
DGAT2
AFM
SLC17A2
TMSB4X
SLC15A2
PNPLA5
DDC
PROM1
JCAD
OVGP1
ZNF648
TCAF1
MAPK7
TEX101
EFNB2
TNNT3
TRAIP
FOXS1
PNOC
COL4A2
TNFRSF1A
CDH23
CDH8
SELENOM
DOCK10
WNT9A
TRAF3
PACSIN2
HSD11B1
SPHKAP
GLOD5
TMEM158
SPPL2C
CST6
IL17D
ALK
ANTXR2
AFF1
BCHE
ABHD16B
DHH
ANK1
C10H3orf22
IZUMO4
MXD3
RAB37
KCNJ5
MBNL1
RSAD2
PCOLCE
MAFA
LRP8
TAC1
HCN3
KLK7
TMTC1
[truncated: 3,001 more rows]
