# Supplementary material for: Cross-species consensus atlas of the primate basal ganglia
Source: bioRxiv. 2025 Dec 16:2025.12.15.694496. Preprint. [Version 1] doi: 10.64898/2025.12.15.694496 (PMC12724601; doi:10.64898/2025.12.15.694496)
Supplement: Supplement 15 [file media-15.csv]

Start_HAQER	End_HAQER	HAQER_ID	Length	Start_ABC	End_ABC	gene_id	ABC	hDEG
11907916	11908584	HAQER1069	31	11907614	11908115	NPPA	0.020481099	TRUE
11907916	11908584	HAQER1069	31	11907614	11908115	NPPA	0.0336927	TRUE
11907916	11908584	HAQER1069	31	11907614	11908115	NPPA	0.020416258	TRUE
11907916	11908584	HAQER1069	31	11907614	11908115	NPPA	0.025233449	TRUE
11907916	11908584	HAQER1069	31	11907614	11908115	NPPA	0.023349	TRUE
11907916	11908584	HAQER1069	31	11907614	11908115	NPPA	0.023438752	TRUE
11907916	11908584	HAQER1069	31	11907614	11908115	NPPB	0.023757826	TRUE
11907916	11908584	HAQER1069	31	11907614	11908115	NPPB	0.037362136	TRUE
11907916	11908584	HAQER1069	31	11907614	11908115	NPPB	0.024286204	TRUE
11907916	11908584	HAQER1069	31	11907614	11908115	NPPB	0.023302188	TRUE
11907916	11908584	HAQER1069	31	11907614	11908115	NPPB	0.023944658	TRUE
11907916	11908584	HAQER1069	31	11907614	11908115	NPPB	0.021472902	TRUE
11907916	11908584	HAQER1069	31	11907614	11908115	NPPB	0.022259616	TRUE
11907916	11908584	HAQER1069	31	11907614	11908115	NPPB	0.020963106	TRUE
11907916	11908584	HAQER1069	31	11907614	11908115	NPPB	0.030094486	TRUE
11907916	11908584	HAQER1069	31	11907614	11908115	NPPB	0.028172477	TRUE
11907916	11908584	HAQER1069	31	11907614	11908115	NPPB	0.020911049	TRUE
11907916	11908584	HAQER1069	31	11907614	11908115	NPPB	0.028651616	TRUE
11907916	11908584	HAQER1069	31	11907614	11908115	PLOD1	0.020644543	FALSE
11907916	11908584	HAQER1069	31	11908188	11908689	NPPA	0.020791108	TRUE
11907916	11908584	HAQER1069	31	11908188	11908689	NPPA	0.022950255	TRUE
11907916	11908584	HAQER1069	31	11908188	11908689	NPPA	0.020331791	TRUE
11907916	11908584	HAQER1069	31	11908188	11908689	NPPB	0.022517961	TRUE
11907916	11908584	HAQER1069	31	11908188	11908689	NPPB	0.023019594	TRUE
11907916	11908584	HAQER1069	31	11908188	11908689	NPPB	0.021601595	TRUE
11907916	11908584	HAQER1069	31	11908188	11908689	NPPB	0.02341615	TRUE
11907916	11908584	HAQER1069	31	11908188	11908689	NPPB	0.021231694	TRUE
11907916	11908584	HAQER1069	31	11908188	11908689	NPPB	0.020889942	TRUE
11907916	11908584	HAQER1069	31	11908188	11908689	NPPB	0.022609989	TRUE
11907916	11908584	HAQER1069	31	11908188	11908689	NPPB	0.022934737	TRUE
11907916	11908584	HAQER1069	31	11908188	11908689	NPPB	0.029186092	TRUE
11907916	11908584	HAQER1069	31	11908188	11908689	NPPB	0.024815008	TRUE
11907916	11908584	HAQER1069	31	11908188	11908689	KIAA2013	0.024791582	FALSE
11907916	11908584	HAQER1069	31	11908188	11908689	PLOD1	0.024978669	FALSE
44738332	44738993	HAQER1250	30	44738496	44738997	KIF2C	0.084621786	FALSE
44738332	44738993	HAQER1250	30	44738496	44738997	KIF2C	0.021293377	FALSE
54003936	54004990	HAQER0158	46	54004032	54004533	LDLRAD1	0.020251895	TRUE
119840460	119841209	HAQER1439	29	119840273	119840774	REG4	0.028310638	TRUE
119840460	119841209	HAQER1439	29	119840273	119840774	ADAM30	0.021937913	FALSE
143728564	143730516	HAQER0001	101	143729333	143729834	H3-7	0.124831517	FALSE
143728564	143730516	HAQER0001	101	143729333	143729834	H3-7	0.059549915	FALSE
143728564	143730516	HAQER0001	101	143729333	143729834	FAM72C	0.020883676	FALSE
143728564	143730516	HAQER0001	101	143729333	143729834	FAM72C	0.026747893	FALSE
143728564	143730516	HAQER0001	101	143729333	143729834	FAM72C	0.031703046	FALSE
143728564	143730516	HAQER0001	101	143729333	143729834	FAM72C	0.119328162	FALSE
143728564	143730516	HAQER0001	101	143729333	143729834	FAM72C	0.0240099	FALSE
143728564	143730516	HAQER0001	101	143729333	143729834	FAM72C	0.023627062	FALSE
143728564	143730516	HAQER0001	101	143729333	143729834	FAM72C	0.028810505	FALSE
143728564	143730516	HAQER0001	101	143729333	143729834	FAM72C	0.031597088	FALSE
143728564	143730516	HAQER0001	101	143729333	143729834	FAM72C	0.030438854	FALSE
143728564	143730516	HAQER0001	101	143729333	143729834	FAM72C	0.077416457	FALSE
143728564	143730516	HAQER0001	101	143729333	143729834	FAM72C	0.034157659	FALSE
143728564	143730516	HAQER0001	101	143729333	143729834	FAM72C	0.042825011	FALSE
143728564	143730516	HAQER0001	101	143729333	143729834	FAM72C	0.035321984	FALSE
143728564	143730516	HAQER0001	101	143729333	143729834	FAM72C	0.02176874	FALSE
143728564	143730516	HAQER0001	101	143729333	143729834	FAM72C	0.039858505	FALSE
143728564	143730516	HAQER0001	101	143729333	143729834	FAM72C	0.020761798	FALSE
143728564	143730516	HAQER0001	101	143729333	143729834	FAM72C	0.020732041	FALSE
143728564	143730516	HAQER0001	101	143729333	143729834	FAM72C	0.023666623	FALSE
143728564	143730516	HAQER0001	101	143729333	143729834	FAM72C	0.022122859	FALSE
143728564	143730516	HAQER0001	101	143729333	143729834	FAM72C	0.023693697	FALSE
143728564	143730516	HAQER0001	101	143729333	143729834	FAM72C	0.023665329	FALSE
143728564	143730516	HAQER0001	101	143729333	143729834	FAM72C	0.020572926	FALSE
143728564	143730516	HAQER0001	101	143729333	143729834	FAM72C	0.021204784	FALSE
143728564	143730516	HAQER0001	101	143729333	143729834	FAM72C	0.040034287	FALSE
143728564	143730516	HAQER0001	101	143728744	143729245	H3-7	0.024903961	FALSE
143728564	143730516	HAQER0001	101	143728744	143729245	H3-7	0.117866098	FALSE
143728564	143730516	HAQER0001	101	143728744	143729245	FAM72C	0.023822232	FALSE
143728564	143730516	HAQER0001	101	143728744	143729245	FAM72C	0.078407755	FALSE
144412255	144413069	HAQER1073	31	144412394	144412895	FAM72C	0.042939958	FALSE
144412255	144413069	HAQER1073	31	144412394	144412895	FAM72C	0.050023981	FALSE
144412255	144413069	HAQER1073	31	144412394	144412895	FAM72C	0.028117514	FALSE
144412255	144413069	HAQER1073	31	144412394	144412895	FAM72C	0.056077916	FALSE
144412255	144413069	HAQER1073	31	144412394	144412895	FAM72C	0.034146988	FALSE
144412255	144413069	HAQER1073	31	144412394	144412895	FAM72C	0.251526722	FALSE
144412255	144413069	HAQER1073	31	144412394	144412895	FAM72C	0.033761477	FALSE
144412255	144413069	HAQER1073	31	144412394	144412895	FAM72C	0.039092808	FALSE
144412255	144413069	HAQER1073	31	144412394	144412895	FAM72C	0.046171465	FALSE
144412255	144413069	HAQER1073	31	144412394	144412895	FAM72C	0.039349149	FALSE
144412255	144413069	HAQER1073	31	144412394	144412895	FAM72C	0.033379129	FALSE
144412255	144413069	HAQER1073	31	144412394	144412895	FAM72C	0.030940833	FALSE
144412255	144413069	HAQER1073	31	144412394	144412895	FAM72C	0.031486826	FALSE
144412255	144413069	HAQER1073	31	144412394	144412895	FAM72C	0.039787099	FALSE
144412255	144413069	HAQER1073	31	144412394	144412895	FAM72C	0.035365992	FALSE
144412255	144413069	HAQER1073	31	144412394	144412895	FAM72C	0.040905456	FALSE
144412255	144413069	HAQER1073	31	144412394	144412895	FAM72C	0.042027781	FALSE
144412255	144413069	HAQER1073	31	144412394	144412895	FAM72C	0.027998729	FALSE
144412255	144413069	HAQER1073	31	144412394	144412895	FAM72C	0.039437442	FALSE
144412255	144413069	HAQER1073	31	144412394	144412895	FAM72C	0.04714695	FALSE
144412255	144413069	HAQER1073	31	144412394	144412895	FAM72C	0.029999269	FALSE
144412255	144413069	HAQER1073	31	144412394	144412895	FAM72C	0.157437774	FALSE
144412255	144413069	HAQER1073	31	144412394	144412895	FAM72C	0.080748201	FALSE
144412255	144413069	HAQER1073	31	144412394	144412895	FAM72C	0.021028421	FALSE
144412255	144413069	HAQER1073	31	144412394	144412895	FAM72C	0.098524643	FALSE
144412255	144413069	HAQER1073	31	144412394	144412895	FAM72C	0.031987408	FALSE
144412255	144413069	HAQER1073	31	144412394	144412895	FAM72C	0.025049309	FALSE
144412255	144413069	HAQER1073	31	144412394	144412895	FAM72C	0.034698302	FALSE
144412255	144413069	HAQER1073	31	144412394	144412895	FAM72C	0.04026104	FALSE
144412255	144413069	HAQER1073	31	144412394	144412895	FAM72C	0.035370094	FALSE
144412255	144413069	HAQER1073	31	144412394	144412895	FAM72C	0.06522591	FALSE
144412255	144413069	HAQER1073	31	144412394	144412895	FAM72C	0.070363805	FALSE
144412255	144413069	HAQER1073	31	144412394	144412895	FAM72C	0.021628025	FALSE
144412255	144413069	HAQER1073	31	144412394	144412895	FAM72C	0.021568945	FALSE
144412255	144413069	HAQER1073	31	144412394	144412895	FAM72C	0.036774699	FALSE
144412255	144413069	HAQER1073	31	144412394	144412895	FAM72C	0.03435931	FALSE
144412255	144413069	HAQER1073	31	144412394	144412895	FAM72C	0.04372515	FALSE
144412255	144413069	HAQER1073	31	144412394	144412895	FAM72C	0.053029158	FALSE
144412255	144413069	HAQER1073	31	144412394	144412895	FAM72C	0.050574798	FALSE
144412255	144413069	HAQER1073	31	144412394	144412895	FAM72C	0.035345517	FALSE
144412255	144413069	HAQER1073	31	144412394	144412895	FAM72C	0.041026244	FALSE
144412255	144413069	HAQER1073	31	144412394	144412895	FAM72C	0.047421756	FALSE
144412255	144413069	HAQER1073	31	144412394	144412895	FAM72C	0.040247491	FALSE
144412255	144413069	HAQER1073	31	144412394	144412895	FAM72C	0.048487145	FALSE
144412255	144413069	HAQER1073	31	144412394	144412895	FAM72C	0.035798108	FALSE
144412255	144413069	HAQER1073	31	144412394	144412895	FAM72C	0.047898475	FALSE
144412255	144413069	HAQER1073	31	144412394	144412895	FAM72C	0.049196658	FALSE
144412255	144413069	HAQER1073	31	144412394	144412895	FAM72C	0.054075534	FALSE
144412255	144413069	HAQER1073	31	144412394	144412895	FAM72C	0.051193096	FALSE
144412255	144413069	HAQER1073	31	144412394	144412895	FAM72C	0.051774171	FALSE
144412255	144413069	HAQER1073	31	144412394	144412895	FAM72C	0.054762966	FALSE
144412255	144413069	HAQER1073	31	144412394	144412895	FAM72C	0.054063036	FALSE
144412255	144413069	HAQER1073	31	144412394	144412895	FAM72C	0.053766296	FALSE
144412255	144413069	HAQER1073	31	144412394	144412895	FAM72C	0.057537887	FALSE
144412255	144413069	HAQER1073	31	144412394	144412895	FAM72C	0.118953995	FALSE
144412255	144413069	HAQER1073	31	144412394	144412895	FAM72C	0.048475948	FALSE
144412255	144413069	HAQER1073	31	144412394	144412895	FAM72C	0.045607513	FALSE
144412255	144413069	HAQER1073	31	144412394	144412895	FAM72C	0.041032941	FALSE
144412255	144413069	HAQER1073	31	144412394	144412895	FAM72C	0.043684998	FALSE
144412255	144413069	HAQER1073	31	144412394	144412895	PPIAL4E	0.24501855	FALSE
144412255	144413069	HAQER1073	31	144412394	144412895	PPIAL4E	0.244213238	FALSE
144412255	144413069	HAQER1073	31	144412394	144412895	PPIAL4E	0.144521722	FALSE
144412255	144413069	HAQER1073	31	144412394	144412895	PPIAL4E	0.335912917	FALSE
144412255	144413069	HAQER1073	31	144412394	144412895	PPIAL4E	0.213945457	FALSE
144412255	144413069	HAQER1073	31	144412394	144412895	PPIAL4E	0.402789129	FALSE
144412255	144413069	HAQER1073	31	144412394	144412895	PPIAL4E	0.194633353	FALSE
144412255	144413069	HAQER1073	31	144412394	144412895	PPIAL4E	0.347197786	FALSE
144412255	144413069	HAQER1073	31	144412394	144412895	PPIAL4E	0.195022416	FALSE
144412255	144413069	HAQER1073	31	144412394	144412895	PPIAL4E	0.215799109	FALSE
144412255	144413069	HAQER1073	31	144412394	144412895	PPIAL4E	0.196726369	FALSE
144412255	144413069	HAQER1073	31	144412394	144412895	PPIAL4E	0.195922436	FALSE
144412255	144413069	HAQER1073	31	144412394	144412895	PPIAL4E	0.208839427	FALSE
144412255	144413069	HAQER1073	31	144412394	144412895	PPIAL4E	0.207074035	FALSE
144412255	144413069	HAQER1073	31	144412394	144412895	PPIAL4E	0.178570655	FALSE
144412255	144413069	HAQER1073	31	144412394	144412895	PPIAL4E	0.238568926	FALSE
144412255	144413069	HAQER1073	31	144412394	144412895	PPIAL4E	0.203759635	FALSE
144412255	144413069	HAQER1073	31	144412394	144412895	PPIAL4E	0.168338651	FALSE
144412255	144413069	HAQER1073	31	144412394	144412895	PPIAL4E	0.205995171	FALSE
144412255	144413069	HAQER1073	31	144412394	144412895	PPIAL4E	0.299931166	FALSE
144412255	144413069	HAQER1073	31	144412394	144412895	PPIAL4E	0.14046138	FALSE
144412255	144413069	HAQER1073	31	144412394	144412895	PPIAL4E	0.315345444	FALSE
144412255	144413069	HAQER1073	31	144412394	144412895	PPIAL4E	0.207938333	FALSE
144412255	144413069	HAQER1073	31	144412394	144412895	PPIAL4E	0.126212239	FALSE
144412255	144413069	HAQER1073	31	144412394	144412895	PPIAL4E	0.261658353	FALSE
144412255	144413069	HAQER1073	31	144412394	144412895	PPIAL4E	0.086252549	FALSE
144412255	144413069	HAQER1073	31	144412394	144412895	PPIAL4E	0.076995691	FALSE
144412255	144413069	HAQER1073	31	144412394	144412895	PPIAL4E	0.239342191	FALSE
144412255	144413069	HAQER1073	31	144412394	144412895	PPIAL4E	0.193494408	FALSE
144412255	144413069	HAQER1073	31	144412394	144412895	PPIAL4E	0.203062266	FALSE
144412255	144413069	HAQER1073	31	144412394	144412895	PPIAL4E	0.134971631	FALSE
144412255	144413069	HAQER1073	31	144412394	144412895	PPIAL4E	0.197497271	FALSE
144412255	144413069	HAQER1073	31	144412394	144412895	PPIAL4E	0.135321007	FALSE
144412255	144413069	HAQER1073	31	144412394	144412895	PPIAL4E	0.144185318	FALSE
144412255	144413069	HAQER1073	31	144412394	144412895	PPIAL4E	0.20283675	FALSE
144412255	144413069	HAQER1073	31	144412394	144412895	PPIAL4E	0.193375047	FALSE
144412255	144413069	HAQER1073	31	144412394	144412895	PPIAL4E	0.196790163	FALSE
144412255	144413069	HAQER1073	31	144412394	144412895	PPIAL4E	0.273145749	FALSE
144412255	144413069	HAQER1073	31	144412394	144412895	PPIAL4E	0.236561496	FALSE
144412255	144413069	HAQER1073	31	144412394	144412895	PPIAL4E	0.178733115	FALSE
144412255	144413069	HAQER1073	31	144412394	144412895	PPIAL4E	0.183387148	FALSE
144412255	144413069	HAQER1073	31	144412394	144412895	PPIAL4E	0.232684046	FALSE
144412255	144413069	HAQER1073	31	144412394	144412895	PPIAL4E	0.204064748	FALSE
144412255	144413069	HAQER1073	31	144412394	144412895	PPIAL4E	0.217527758	FALSE
144412255	144413069	HAQER1073	31	144412394	144412895	PPIAL4E	0.171082671	FALSE
144412255	144413069	HAQER1073	31	144412394	144412895	PPIAL4E	0.267688622	FALSE
144412255	144413069	HAQER1073	31	144412394	144412895	PPIAL4E	0.240580119	FALSE
144412255	144413069	HAQER1073	31	144412394	144412895	PPIAL4E	0.253636838	FALSE
144412255	144413069	HAQER1073	31	144412394	144412895	PPIAL4E	0.243924795	FALSE
144412255	144413069	HAQER1073	31	144412394	144412895	PPIAL4E	0.256694547	FALSE
144412255	144413069	HAQER1073	31	144412394	144412895	PPIAL4E	0.256935486	FALSE
144412255	144413069	HAQER1073	31	144412394	144412895	PPIAL4E	0.230904942	FALSE
144412255	144413069	HAQER1073	31	144412394	144412895	PPIAL4E	0.211524439	FALSE
144412255	144413069	HAQER1073	31	144412394	144412895	PPIAL4E	0.229616604	FALSE
144412255	144413069	HAQER1073	31	144412394	144412895	PPIAL4E	0.288501462	FALSE
144412255	144413069	HAQER1073	31	144412394	144412895	PPIAL4E	0.218246442	FALSE
144412255	144413069	HAQER1073	31	144412394	144412895	PPIAL4E	0.316198562	FALSE
144412255	144413069	HAQER1073	31	144412394	144412895	PPIAL4E	0.212383721	FALSE
144412255	144413069	HAQER1073	31	144412394	144412895	PPIAL4E	0.220267357	FALSE
144412255	144413069	HAQER1073	31	144412394	144412895	NBPF15	0.080799632	FALSE
144412255	144413069	HAQER1073	31	144412394	144412895	NBPF15	0.021484075	FALSE
144412255	144413069	HAQER1073	31	144412394	144412895	NBPF15	0.022646318	FALSE
144412255	144413069	HAQER1073	31	144412394	144412895	NBPF15	0.025058306	FALSE
144412255	144413069	HAQER1073	31	144412394	144412895	PPIAL4F	0.053840377	FALSE
144412255	144413069	HAQER1073	31	144412394	144412895	PPIAL4F	0.052830252	FALSE
144412255	144413069	HAQER1073	31	144412394	144412895	PPIAL4F	0.024891581	FALSE
144412255	144413069	HAQER1073	31	144412394	144412895	PPIAL4F	0.081235012	FALSE
144412255	144413069	HAQER1073	31	144412394	144412895	PPIAL4F	0.046146401	FALSE
144412255	144413069	HAQER1073	31	144412394	144412895	PPIAL4F	0.087815371	FALSE
144412255	144413069	HAQER1073	31	144412394	144412895	PPIAL4F	0.037297874	FALSE
144412255	144413069	HAQER1073	31	144412394	144412895	PPIAL4F	0.11949699	FALSE
144412255	144413069	HAQER1073	31	144412394	144412895	PPIAL4F	0.033744189	FALSE
144412255	144413069	HAQER1073	31	144412394	144412895	PPIAL4F	0.045850388	FALSE
144412255	144413069	HAQER1073	31	144412394	144412895	PPIAL4F	0.03969701	FALSE
144412255	144413069	HAQER1073	31	144412394	144412895	PPIAL4F	0.041726177	FALSE
144412255	144413069	HAQER1073	31	144412394	144412895	PPIAL4F	0.043903904	FALSE
144412255	144413069	HAQER1073	31	144412394	144412895	PPIAL4F	0.042737513	FALSE
144412255	144413069	HAQER1073	31	144412394	144412895	PPIAL4F	0.038084757	FALSE
144412255	144413069	HAQER1073	31	144412394	144412895	PPIAL4F	0.045124708	FALSE
144412255	144413069	HAQER1073	31	144412394	144412895	PPIAL4F	0.033311421	FALSE
144412255	144413069	HAQER1073	31	144412394	144412895	PPIAL4F	0.030481141	FALSE
144412255	144413069	HAQER1073	31	144412394	144412895	PPIAL4F	0.039350398	FALSE
144412255	144413069	HAQER1073	31	144412394	144412895	PPIAL4F	0.059731199	FALSE
144412255	144413069	HAQER1073	31	144412394	144412895	PPIAL4F	0.026356805	FALSE
144412255	144413069	HAQER1073	31	144412394	144412895	PPIAL4F	0.074965013	FALSE
144412255	144413069	HAQER1073	31	144412394	144412895	PPIAL4F	0.039625005	FALSE
144412255	144413069	HAQER1073	31	144412394	144412895	PPIAL4F	0.021491761	FALSE
144412255	144413069	HAQER1073	31	144412394	144412895	PPIAL4F	0.050387499	FALSE
144412255	144413069	HAQER1073	31	144412394	144412895	PPIAL4F	0.054211696	FALSE
144412255	144413069	HAQER1073	31	144412394	144412895	PPIAL4F	0.035054624	FALSE
144412255	144413069	HAQER1073	31	144412394	144412895	PPIAL4F	0.040917184	FALSE
144412255	144413069	HAQER1073	31	144412394	144412895	PPIAL4F	0.029342621	FALSE
144412255	144413069	HAQER1073	31	144412394	144412895	PPIAL4F	0.032819454	FALSE
144412255	144413069	HAQER1073	31	144412394	144412895	PPIAL4F	0.026161385	FALSE
144412255	144413069	HAQER1073	31	144412394	144412895	PPIAL4F	0.029278943	FALSE
144412255	144413069	HAQER1073	31	144412394	144412895	PPIAL4F	0.036269241	FALSE
144412255	144413069	HAQER1073	31	144412394	144412895	PPIAL4F	0.039973714	FALSE
144412255	144413069	HAQER1073	31	144412394	144412895	PPIAL4F	0.040095269	FALSE
144412255	144413069	HAQER1073	31	144412394	144412895	PPIAL4F	0.066750182	FALSE
144412255	144413069	HAQER1073	31	144412394	144412895	PPIAL4F	0.047052705	FALSE
144412255	144413069	HAQER1073	31	144412394	144412895	PPIAL4F	0.034250587	FALSE
144412255	144413069	HAQER1073	31	144412394	144412895	PPIAL4F	0.035344462	FALSE
144412255	144413069	HAQER1073	31	144412394	144412895	PPIAL4F	0.051562381	FALSE
144412255	144413069	HAQER1073	31	144412394	144412895	PPIAL4F	0.041897544	FALSE
144412255	144413069	HAQER1073	31	144412394	144412895	PPIAL4F	0.043111227	FALSE
144412255	144413069	HAQER1073	31	144412394	144412895	PPIAL4F	0.03305611	FALSE
144412255	144413069	HAQER1073	31	144412394	144412895	PPIAL4F	0.057880541	FALSE
144412255	144413069	HAQER1073	31	144412394	144412895	PPIAL4F	0.050078634	FALSE
144412255	144413069	HAQER1073	31	144412394	144412895	PPIAL4F	0.052690461	FALSE
144412255	144413069	HAQER1073	31	144412394	144412895	PPIAL4F	0.050431508	FALSE
144412255	144413069	HAQER1073	31	144412394	144412895	PPIAL4F	0.051322219	FALSE
144412255	144413069	HAQER1073	31	144412394	144412895	PPIAL4F	0.053635753	FALSE
144412255	144413069	HAQER1073	31	144412394	144412895	PPIAL4F	0.046802401	FALSE
144412255	144413069	HAQER1073	31	144412394	144412895	PPIAL4F	0.042730744	FALSE
144412255	144413069	HAQER1073	31	144412394	144412895	PPIAL4F	0.046430852	FALSE
144412255	144413069	HAQER1073	31	144412394	144412895	PPIAL4F	0.056334022	FALSE
144412255	144413069	HAQER1073	31	144412394	144412895	PPIAL4F	0.043101174	FALSE
144412255	144413069	HAQER1073	31	144412394	144412895	PPIAL4F	0.091911963	FALSE
144412255	144413069	HAQER1073	31	144412394	144412895	PPIAL4F	0.04327531	FALSE
144412255	144413069	HAQER1073	31	144412394	144412895	PPIAL4F	0.047022913	FALSE
144412255	144413069	HAQER1073	31	144412911	144413412	FAM72C	0.0685379	FALSE
144412255	144413069	HAQER1073	31	144412911	144413412	FAM72C	0.050129668	FALSE
144412255	144413069	HAQER1073	31	144412911	144413412	FAM72C	0.023747075	FALSE
144412255	144413069	HAQER1073	31	144412911	144413412	PPIAL4E	0.021533523	FALSE
144412255	144413069	HAQER1073	31	144412911	144413412	PPIAL4E	0.050140249	FALSE
144412255	144413069	HAQER1073	31	144412911	144413412	PPIAL4E	0.040607845	FALSE
144412255	144413069	HAQER1073	31	144412911	144413412	PPIAL4E	0.068748512	FALSE
144412255	144413069	HAQER1073	31	144412911	144413412	PPIAL4E	0.059839159	FALSE
144412255	144413069	HAQER1073	31	144412911	144413412	PPIAL4E	0.108772197	FALSE
144412255	144413069	HAQER1073	31	144412911	144413412	PPIAL4E	0.033434394	FALSE
144412255	144413069	HAQER1073	31	144412911	144413412	PPIAL4E	0.082954057	FALSE
144412255	144413069	HAQER1073	31	144412911	144413412	PPIAL4E	0.05215633	FALSE
144412255	144413069	HAQER1073	31	144412911	144413412	PPIAL4E	0.058505769	FALSE
144412255	144413069	HAQER1073	31	144412911	144413412	PPIAL4E	0.041796032	FALSE
144412255	144413069	HAQER1073	31	144412911	144413412	PPIAL4E	0.058818083	FALSE
144412255	144413069	HAQER1073	31	144412911	144413412	PPIAL4E	0.047288311	FALSE
144412255	144413069	HAQER1073	31	144412911	144413412	PPIAL4E	0.035351617	FALSE
144412255	144413069	HAQER1073	31	144412911	144413412	PPIAL4E	0.046942314	FALSE
144412255	144413069	HAQER1073	31	144412911	144413412	PPIAL4E	0.048897031	FALSE
144412255	144413069	HAQER1073	31	144412911	144413412	PPIAL4E	0.0385702	FALSE
144412255	144413069	HAQER1073	31	144412911	144413412	PPIAL4E	0.038398729	FALSE
144412255	144413069	HAQER1073	31	144412911	144413412	PPIAL4E	0.0365753	FALSE
144412255	144413069	HAQER1073	31	144412911	144413412	PPIAL4E	0.051280589	FALSE
144412255	144413069	HAQER1073	31	144412911	144413412	PPIAL4E	0.076418253	FALSE
144412255	144413069	HAQER1073	31	144412911	144413412	PPIAL4E	0.028204815	FALSE
144412255	144413069	HAQER1073	31	144412911	144413412	PPIAL4E	0.030364473	FALSE
144412255	144413069	HAQER1073	31	144412911	144413412	PPIAL4E	0.042356796	FALSE
144412255	144413069	HAQER1073	31	144412911	144413412	PPIAL4E	0.060285871	FALSE
144412255	144413069	HAQER1073	31	144412911	144413412	PPIAL4E	0.049617714	FALSE
144412255	144413069	HAQER1073	31	144412911	144413412	PPIAL4E	0.057091958	FALSE
144412255	144413069	HAQER1073	31	144412911	144413412	PPIAL4E	0.102804157	FALSE
144412255	144413069	HAQER1073	31	144412911	144413412	PPIAL4E	0.045678875	FALSE
144412255	144413069	HAQER1073	31	144412911	144413412	PPIAL4E	0.033312669	FALSE
144412255	144413069	HAQER1073	31	144412911	144413412	PPIAL4E	0.035533882	FALSE
144412255	144413069	HAQER1073	31	144412911	144413412	PPIAL4E	0.047028938	FALSE
144412255	144413069	HAQER1073	31	144412911	144413412	PPIAL4E	0.063314248	FALSE
144412255	144413069	HAQER1073	31	144412911	144413412	PPIAL4E	0.083805082	FALSE
144412255	144413069	HAQER1073	31	144412911	144413412	PPIAL4E	0.046249893	FALSE
144412255	144413069	HAQER1073	31	144412911	144413412	PPIAL4E	0.04744634	FALSE
144412255	144413069	HAQER1073	31	144412911	144413412	PPIAL4E	0.058646998	FALSE
144412255	144413069	HAQER1073	31	144412911	144413412	PPIAL4E	0.078100924	FALSE
144412255	144413069	HAQER1073	31	144412911	144413412	PPIAL4E	0.056912417	FALSE
144412255	144413069	HAQER1073	31	144412911	144413412	PPIAL4E	0.052584069	FALSE
144412255	144413069	HAQER1073	31	144412911	144413412	PPIAL4E	0.047444944	FALSE
144412255	144413069	HAQER1073	31	144412911	144413412	PPIAL4E	0.039758754	FALSE
144412255	144413069	HAQER1073	31	144412911	144413412	PPIAL4E	0.044971801	FALSE
144412255	144413069	HAQER1073	31	144412911	144413412	PPIAL4E	0.042115566	FALSE
144412255	144413069	HAQER1073	31	144412911	144413412	PPIAL4E	0.044329438	FALSE
144412255	144413069	HAQER1073	31	144412911	144413412	PPIAL4E	0.041825424	FALSE
144412255	144413069	HAQER1073	31	144412911	144413412	PPIAL4E	0.048241893	FALSE
144412255	144413069	HAQER1073	31	144412911	144413412	PPIAL4E	0.04599748	FALSE
144412255	144413069	HAQER1073	31	144412911	144413412	PPIAL4E	0.043365125	FALSE
144412255	144413069	HAQER1073	31	144412911	144413412	PPIAL4E	0.045914452	FALSE
144412255	144413069	HAQER1073	31	144412911	144413412	PPIAL4E	0.057078508	FALSE
144412255	144413069	HAQER1073	31	144412911	144413412	PPIAL4E	0.043632463	FALSE
144412255	144413069	HAQER1073	31	144412911	144413412	PPIAL4E	0.089627783	FALSE
144412255	144413069	HAQER1073	31	144412911	144413412	PPIAL4E	0.041683281	FALSE
144412255	144413069	HAQER1073	31	144412911	144413412	PPIAL4E	0.044236463	FALSE
144412255	144413069	HAQER1073	31	144412911	144413412	NBPF15	0.022212153	FALSE
144412255	144413069	HAQER1073	31	144412911	144413412	PPIAL4F	0.024001297	FALSE
144412255	144413069	HAQER1073	31	144412911	144413412	PPIAL4F	0.028896262	FALSE
144412255	144413069	HAQER1073	31	144412911	144413412	PPIAL4F	0.022619922	FALSE
144412255	144413069	HAQER1073	31	144412911	144413412	PPIAL4F	0.020727761	FALSE
144412255	144413069	HAQER1073	31	144412911	144413412	PPIAL4F	0.026368099	FALSE
147927334	147929808	HAQER0181	45	147928109	147928610	GJA5	0.070783936	TRUE
147927334	147929808	HAQER0181	45	147928109	147928610	GJA5	0.060155069	TRUE
147927334	147929808	HAQER0181	45	147928109	147928610	GJA5	0.030766566	TRUE
147927334	147929808	HAQER0181	45	147928109	147928610	GJA8	0.066182964	TRUE
147927334	147929808	HAQER0181	45	147928109	147928610	GJA8	0.076707023	TRUE
147927334	147929808	HAQER0181	45	147928109	147928610	GJA8	0.084472166	TRUE
147927334	147929808	HAQER0181	45	147928109	147928610	GJA8	0.16526022	TRUE
147927334	147929808	HAQER0181	45	147928109	147928610	GJA8	0.072028428	TRUE
147927334	147929808	HAQER0181	45	147928109	147928610	GJA8	0.231737904	TRUE
147927334	147929808	HAQER0181	45	147928109	147928610	GJA8	0.12264594	TRUE
147927334	147929808	HAQER0181	45	147928109	147928610	GJA8	0.158351831	TRUE
147927334	147929808	HAQER0181	45	147928109	147928610	GJA8	0.103115549	TRUE
147927334	147929808	HAQER0181	45	147928109	147928610	GJA8	0.085376705	TRUE
147927334	147929808	HAQER0181	45	147928109	147928610	GJA8	0.0805965	TRUE
147927334	147929808	HAQER0181	45	147928109	147928610	GJA8	0.070462003	TRUE
147927334	147929808	HAQER0181	45	147928109	147928610	GJA8	0.071725204	TRUE
147927334	147929808	HAQER0181	45	147928109	147928610	GJA8	0.061115174	TRUE
147927334	147929808	HAQER0181	45	147928109	147928610	GJA8	0.06897135	TRUE
147927334	147929808	HAQER0181	45	147928109	147928610	GJA8	0.098012419	TRUE
147927334	147929808	HAQER0181	45	147928109	147928610	GJA8	0.14501312	TRUE
147927334	147929808	HAQER0181	45	147928109	147928610	GJA8	0.096432899	TRUE
147927334	147929808	HAQER0181	45	147928109	147928610	GJA8	0.073421876	TRUE
147927334	147929808	HAQER0181	45	147928109	147928610	GJA8	0.167887597	TRUE
147927334	147929808	HAQER0181	45	147928109	147928610	GJA8	0.209591278	TRUE
147927334	147929808	HAQER0181	45	147928109	147928610	GJA8	0.115861283	TRUE
147927334	147929808	HAQER0181	45	147928109	147928610	GJA8	0.162573716	TRUE
147927334	147929808	HAQER0181	45	147928109	147928610	GJA8	0.14056751	TRUE
147927334	147929808	HAQER0181	45	147928109	147928610	GJA8	0.127247397	TRUE
147927334	147929808	HAQER0181	45	147928109	147928610	GJA8	0.159098403	TRUE
147927334	147929808	HAQER0181	45	147928109	147928610	GJA8	0.15126441	TRUE
147927334	147929808	HAQER0181	45	147928109	147928610	GJA8	0.122646645	TRUE
147927334	147929808	HAQER0181	45	147928109	147928610	GJA8	0.126331212	TRUE
147927334	147929808	HAQER0181	45	147928109	147928610	GJA8	0.072449739	TRUE
147927334	147929808	HAQER0181	45	147928109	147928610	GJA8	0.047455043	TRUE
147927334	147929808	HAQER0181	45	147928109	147928610	GJA8	0.066125979	TRUE
147927334	147929808	HAQER0181	45	147928109	147928610	GJA8	0.071456263	TRUE
147927334	147929808	HAQER0181	45	147928109	147928610	GJA8	0.102112502	TRUE
147927334	147929808	HAQER0181	45	147928109	147928610	GJA8	0.083446933	TRUE
147927334	147929808	HAQER0181	45	147928109	147928610	GJA8	0.050356323	TRUE
147927334	147929808	HAQER0181	45	147928109	147928610	GJA8	0.093742826	TRUE
147927334	147929808	HAQER0181	45	147928109	147928610	GJA8	0.064215685	TRUE
147927334	147929808	HAQER0181	45	147928109	147928610	GJA8	0.136849469	TRUE
147927334	147929808	HAQER0181	45	147928109	147928610	GJA8	0.10602131	TRUE
147927334	147929808	HAQER0181	45	147928109	147928610	GJA8	0.103962631	TRUE
147927334	147929808	HAQER0181	45	147928109	147928610	GJA8	0.07477118	TRUE
147927334	147929808	HAQER0181	45	147928109	147928610	GJA8	0.082250685	TRUE
147927334	147929808	HAQER0181	45	147928109	147928610	GJA8	0.089604891	TRUE
147927334	147929808	HAQER0181	45	147928109	147928610	GJA8	0.108863639	TRUE
147927334	147929808	HAQER0181	45	147928109	147928610	GJA8	0.06716398	TRUE
147927334	147929808	HAQER0181	45	147928109	147928610	GJA8	0.147540515	TRUE
147927334	147929808	HAQER0181	45	147928109	147928610	GJA8	0.144793835	TRUE
147927334	147929808	HAQER0181	45	147928109	147928610	GJA8	0.162625705	TRUE
147927334	147929808	HAQER0181	45	147928109	147928610	GJA8	0.132129719	TRUE
147927334	147929808	HAQER0181	45	147928109	147928610	GJA8	0.154546527	TRUE
147927334	147929808	HAQER0181	45	147928109	147928610	GJA8	0.130758615	TRUE
147927334	147929808	HAQER0181	45	147928109	147928610	GJA8	0.10832789	TRUE
147927334	147929808	HAQER0181	45	147928109	147928610	GJA8	0.143123154	TRUE
147927334	147929808	HAQER0181	45	147928109	147928610	GJA8	0.186605868	TRUE
147927334	147929808	HAQER0181	45	147928109	147928610	GJA8	0.09315889	TRUE
147927334	147929808	HAQER0181	45	147928109	147928610	GJA8	0.139232166	TRUE
147927334	147929808	HAQER0181	45	147928109	147928610	GJA8	0.069790831	TRUE
147927334	147929808	HAQER0181	45	147928109	147928610	GJA8	0.074315714	TRUE
147927334	147929808	HAQER0181	45	147928109	147928610	GPR89B	0.936482039	FALSE
147927334	147929808	HAQER0181	45	147928109	147928610	GPR89B	0.943194796	FALSE
147927334	147929808	HAQER0181	45	147928109	147928610	GPR89B	0.944439419	FALSE
147927334	147929808	HAQER0181	45	147928109	147928610	GPR89B	0.967846808	FALSE
147927334	147929808	HAQER0181	45	147928109	147928610	GPR89B	0.940075375	FALSE
147927334	147929808	HAQER0181	45	147928109	147928610	GPR89B	0.979052405	FALSE
147927334	147929808	HAQER0181	45	147928109	147928610	GPR89B	0.958271891	FALSE
147927334	147929808	HAQER0181	45	147928109	147928610	GPR89B	0.969936473	FALSE
147927334	147929808	HAQER0181	45	147928109	147928610	GPR89B	0.952019845	FALSE
147927334	147929808	HAQER0181	45	147928109	147928610	GPR89B	0.944947539	FALSE
147927334	147929808	HAQER0181	45	147928109	147928610	GPR89B	0.942588456	FALSE
147927334	147929808	HAQER0181	45	147928109	147928610	GPR89B	0.933966303	FALSE
147927334	147929808	HAQER0181	45	147928109	147928610	GPR89B	0.932988514	FALSE
147927334	147929808	HAQER0181	45	147928109	147928610	GPR89B	0.920501126	FALSE
147927334	147929808	HAQER0181	45	147928109	147928610	GPR89B	0.926490093	FALSE
147927334	147929808	HAQER0181	45	147928109	147928610	GPR89B	0.950407213	FALSE
147927334	147929808	HAQER0181	45	147928109	147928610	GPR89B	0.965162711	FALSE
147927334	147929808	HAQER0181	45	147928109	147928610	GPR89B	0.956267332	FALSE
147927334	147929808	HAQER0181	45	147928109	147928610	GPR89B	0.94676561	FALSE
147927334	147929808	HAQER0181	45	147928109	147928610	GPR89B	0.96927928	FALSE
147927334	147929808	HAQER0181	45	147928109	147928610	GPR89B	0.976377811	FALSE
147927334	147929808	HAQER0181	45	147928109	147928610	GPR89B	0.967614619	FALSE
147927334	147929808	HAQER0181	45	147928109	147928610	GPR89B	0.972170983	FALSE
147927334	147929808	HAQER0181	45	147928109	147928610	GPR89B	0.96428724	FALSE
147927334	147929808	HAQER0181	45	147928109	147928610	GPR89B	0.965088798	FALSE
147927334	147929808	HAQER0181	45	147928109	147928610	GPR89B	0.968465816	FALSE
147927334	147929808	HAQER0181	45	147928109	147928610	GPR89B	0.966247491	FALSE
147927334	147929808	HAQER0181	45	147928109	147928610	GPR89B	0.960104296	FALSE
147927334	147929808	HAQER0181	45	147928109	147928610	GPR89B	0.961534001	FALSE
147927334	147929808	HAQER0181	45	147928109	147928610	GPR89B	0.938365506	FALSE
147927334	147929808	HAQER0181	45	147928109	147928610	GPR89B	0.894886329	FALSE
147927334	147929808	HAQER0181	45	147928109	147928610	GPR89B	0.921730831	FALSE
147927334	147929808	HAQER0181	45	147928109	147928610	GPR89B	0.9354277	FALSE
147927334	147929808	HAQER0181	45	147928109	147928610	GPR89B	0.956895307	FALSE
147927334	147929808	HAQER0181	45	147928109	147928610	GPR89B	0.939558457	FALSE
147927334	147929808	HAQER0181	45	147928109	147928610	GPR89B	0.906577671	FALSE
147927334	147929808	HAQER0181	45	147928109	147928610	GPR89B	0.95155131	FALSE
147927334	147929808	HAQER0181	45	147928109	147928610	GPR89B	0.927930038	FALSE
147927334	147929808	HAQER0181	45	147928109	147928610	GPR89B	0.964340849	FALSE
147927334	147929808	HAQER0181	45	147928109	147928610	GPR89B	0.95552677	FALSE
147927334	147929808	HAQER0181	45	147928109	147928610	GPR89B	0.954971741	FALSE
147927334	147929808	HAQER0181	45	147928109	147928610	GPR89B	0.94111762	FALSE
147927334	147929808	HAQER0181	45	147928109	147928610	GPR89B	0.944573031	FALSE
147927334	147929808	HAQER0181	45	147928109	147928610	GPR89B	0.947842291	FALSE
147927334	147929808	HAQER0181	45	147928109	147928610	GPR89B	0.958279957	FALSE
147927334	147929808	HAQER0181	45	147928109	147928610	GPR89B	0.929381075	FALSE
147927334	147929808	HAQER0181	45	147928109	147928610	GPR89B	0.966757554	FALSE
147927334	147929808	HAQER0181	45	147928109	147928610	GPR89B	0.96257807	FALSE
147927334	147929808	HAQER0181	45	147928109	147928610	GPR89B	0.970750035	FALSE
147927334	147929808	HAQER0181	45	147928109	147928610	GPR89B	0.956343363	FALSE
147927334	147929808	HAQER0181	45	147928109	147928610	GPR89B	0.965373801	FALSE
147927334	147929808	HAQER0181	45	147928109	147928610	GPR89B	0.961297979	FALSE
147927334	147929808	HAQER0181	45	147928109	147928610	GPR89B	0.958569388	FALSE
147927334	147929808	HAQER0181	45	147928109	147928610	GPR89B	0.96546655	FALSE
147927334	147929808	HAQER0181	45	147928109	147928610	GPR89B	0.972873547	FALSE
147927334	147929808	HAQER0181	45	147928109	147928610	GPR89B	0.950342956	FALSE
147927334	147929808	HAQER0181	45	147928109	147928610	GPR89B	0.962226112	FALSE
147927334	147929808	HAQER0181	45	147928109	147928610	GPR89B	0.936387536	FALSE
147927334	147929808	HAQER0181	45	147928109	147928610	GPR89B	0.939240373	FALSE
148522297	148523132	HAQER0795	33	148522396	148522897	PPIAL4G	0.132585782	FALSE
148522297	148523132	HAQER0795	33	148522396	148522897	PPIAL4G	0.119176127	FALSE
148522297	148523132	HAQER0795	33	148522396	148522897	PPIAL4G	0.109918911	FALSE
148522297	148523132	HAQER0795	33	148522396	148522897	PPIAL4G	0.221060844	FALSE
148522297	148523132	HAQER0795	33	148522396	148522897	PPIAL4G	0.099230425	FALSE
148522297	148523132	HAQER0795	33	148522396	148522897	PPIAL4G	0.149697623	FALSE
148522297	148523132	HAQER0795	33	148522396	148522897	PPIAL4G	0.11780949	FALSE
148522297	148523132	HAQER0795	33	148522396	148522897	PPIAL4G	0.073313682	FALSE
148522297	148523132	HAQER0795	33	148522396	148522897	PPIAL4G	0.12228014	FALSE
148522297	148523132	HAQER0795	33	148522396	148522897	PPIAL4G	0.088453646	FALSE
148522297	148523132	HAQER0795	33	148522396	148522897	PPIAL4G	0.076090852	FALSE
148522297	148523132	HAQER0795	33	148522396	148522897	PPIAL4G	0.08119249	FALSE
148522297	148523132	HAQER0795	33	148522396	148522897	PPIAL4G	0.078472601	FALSE
148522297	148523132	HAQER0795	33	148522396	148522897	PPIAL4G	0.1027466	FALSE
148522297	148523132	HAQER0795	33	148522396	148522897	PPIAL4G	0.101193118	FALSE
148522297	148523132	HAQER0795	33	148522396	148522897	PPIAL4G	0.16402447	FALSE
148522297	148523132	HAQER0795	33	148522396	148522897	PPIAL4G	0.194142026	FALSE
148522297	148523132	HAQER0795	33	148522396	148522897	PPIAL4G	0.072542934	FALSE
148522297	148523132	HAQER0795	33	148522396	148522897	PPIAL4G	0.075496745	FALSE
148522297	148523132	HAQER0795	33	148522396	148522897	PPIAL4G	0.256241435	FALSE
148522297	148523132	HAQER0795	33	148522396	148522897	PPIAL4G	0.192158504	FALSE
148522297	148523132	HAQER0795	33	148522396	148522897	PPIAL4G	0.096308646	FALSE
148522297	148523132	HAQER0795	33	148522396	148522897	PPIAL4G	0.095121734	FALSE
148522297	148523132	HAQER0795	33	148522396	148522897	PPIAL4G	0.111314963	FALSE
148522297	148523132	HAQER0795	33	148522396	148522897	PPIAL4G	0.187085606	FALSE
148522297	148523132	HAQER0795	33	148522396	148522897	PPIAL4G	0.153417296	FALSE
148522297	148523132	HAQER0795	33	148522396	148522897	PPIAL4G	0.10950394	FALSE
148522297	148523132	HAQER0795	33	148522396	148522897	PPIAL4G	0.138434266	FALSE
148522297	148523132	HAQER0795	33	148522396	148522897	PPIAL4G	0.11165969	FALSE
148522297	148523132	HAQER0795	33	148522396	148522897	PPIAL4G	0.085916949	FALSE
148522297	148523132	HAQER0795	33	148522396	148522897	PPIAL4G	0.046520203	FALSE
148522297	148523132	HAQER0795	33	148522396	148522897	PPIAL4G	0.104784711	FALSE
148522297	148523132	HAQER0795	33	148522396	148522897	PPIAL4G	0.057525026	FALSE
148522297	148523132	HAQER0795	33	148522396	148522897	PPIAL4G	0.069254847	FALSE
148522297	148523132	HAQER0795	33	148522396	148522897	PPIAL4G	0.067862882	FALSE
148522297	148523132	HAQER0795	33	148522396	148522897	PPIAL4G	0.091642162	FALSE
148522297	148523132	HAQER0795	33	148522396	148522897	PPIAL4G	0.096701164	FALSE
148522297	148523132	HAQER0795	33	148522396	148522897	PPIAL4G	0.089896944	FALSE
148522297	148523132	HAQER0795	33	148522396	148522897	PPIAL4G	0.136011763	FALSE
148522297	148523132	HAQER0795	33	148522396	148522897	PPIAL4G	0.103292274	FALSE
148522297	148523132	HAQER0795	33	148522396	148522897	PPIAL4G	0.095721755	FALSE
148522297	148523132	HAQER0795	33	148522396	148522897	PPIAL4G	0.100401886	FALSE
148522297	148523132	HAQER0795	33	148522396	148522897	PPIAL4G	0.104749151	FALSE
148522297	148523132	HAQER0795	33	148522396	148522897	PPIAL4G	0.093795517	FALSE
148522297	148523132	HAQER0795	33	148522396	148522897	PPIAL4G	0.110086495	FALSE
148522297	148523132	HAQER0795	33	148522396	148522897	PPIAL4G	0.097288446	FALSE
148522297	148523132	HAQER0795	33	148522396	148522897	PPIAL4G	0.133618769	FALSE
148522297	148523132	HAQER0795	33	148522396	148522897	PPIAL4G	0.178941823	FALSE
148522297	148523132	HAQER0795	33	148522396	148522897	PPIAL4G	0.158448836	FALSE
148522297	148523132	HAQER0795	33	148522396	148522897	PPIAL4G	0.184404197	FALSE
148522297	148523132	HAQER0795	33	148522396	148522897	PPIAL4G	0.191920315	FALSE
148522297	148523132	HAQER0795	33	148522396	148522897	PPIAL4G	0.11732307	FALSE
148522297	148523132	HAQER0795	33	148522396	148522897	PPIAL4G	0.124539917	FALSE
148522297	148523132	HAQER0795	33	148522396	148522897	PPIAL4G	0.13572408	FALSE
148522297	148523132	HAQER0795	33	148522396	148522897	PPIAL4G	0.165943088	FALSE
148522297	148523132	HAQER0795	33	148522396	148522897	PPIAL4G	0.098239384	FALSE
148522297	148523132	HAQER0795	33	148522396	148522897	PPIAL4G	0.128207577	FALSE
148522297	148523132	HAQER0795	33	148522396	148522897	PPIAL4G	0.100975703	FALSE
148522297	148523132	HAQER0795	33	148522396	148522897	PPIAL4G	0.120701181	FALSE
148522297	148523132	HAQER0795	33	148522396	148522897	NBPF14	0.020956459	FALSE
148522297	148523132	HAQER0795	33	148522396	148522897	NBPF14	0.072455644	FALSE
148522297	148523132	HAQER0795	33	148522396	148522897	NBPF14	0.035289589	FALSE
148522297	148523132	HAQER0795	33	148522396	148522897	NBPF14	0.030209288	FALSE
148522297	148523132	HAQER0795	33	148522396	148522897	NBPF14	0.038583859	FALSE
148522297	148523132	HAQER0795	33	148522396	148522897	NBPF14	0.023805982	FALSE
148522297	148523132	HAQER0795	33	148522396	148522897	NBPF14	0.021280741	FALSE
148522297	148523132	HAQER0795	33	148522396	148522897	NOTCH2NLB	0.022501526	FALSE
148522297	148523132	HAQER0795	33	148522396	148522897	NOTCH2NLB	0.072454859	FALSE
148522297	148523132	HAQER0795	33	148522396	148522897	NOTCH2NLB	0.037811072	FALSE
148522297	148523132	HAQER0795	33	148522396	148522897	NOTCH2NLB	0.020533529	FALSE
148522297	148523132	HAQER0795	33	148522396	148522897	NOTCH2NLB	0.031728726	FALSE
148522297	148523132	HAQER0795	33	148522396	148522897	NOTCH2NLB	0.038583437	FALSE
148522297	148523132	HAQER0795	33	148522396	148522897	NOTCH2NLB	0.025256961	FALSE
148522297	148523132	HAQER0795	33	148522396	148522897	NOTCH2NLB	0.022929546	FALSE
148522297	148523132	HAQER0795	33	148522396	148522897	NOTCH2NLB	0.02029626	FALSE
148522297	148523132	HAQER0795	33	148522396	148522897	NOTCH2NLB	0.02031432	FALSE
148522297	148523132	HAQER0795	33	148522396	148522897	NOTCH2NLB	0.021482365	FALSE
148522297	148523132	HAQER0795	33	148522396	148522897	NUDT4B	0.077696008	FALSE
148522297	148523132	HAQER0795	33	148522396	148522897	NUDT4B	0.072654857	FALSE
148522297	148523132	HAQER0795	33	148522396	148522897	NUDT4B	0.075524915	FALSE
148522297	148523132	HAQER0795	33	148522396	148522897	NUDT4B	0.141630463	FALSE
148522297	148523132	HAQER0795	33	148522396	148522897	NUDT4B	0.058032444	FALSE
148522297	148523132	HAQER0795	33	148522396	148522897	NUDT4B	0.100376518	FALSE
148522297	148523132	HAQER0795	33	148522396	148522897	NUDT4B	0.075195869	FALSE
148522297	148523132	HAQER0795	33	148522396	148522897	NUDT4B	0.041689444	FALSE
148522297	148523132	HAQER0795	33	148522396	148522897	NUDT4B	0.081003809	FALSE
148522297	148523132	HAQER0795	33	148522396	148522897	NUDT4B	0.053391109	FALSE
148522297	148523132	HAQER0795	33	148522396	148522897	NUDT4B	0.046389936	FALSE
148522297	148523132	HAQER0795	33	148522396	148522897	NUDT4B	0.048725161	FALSE
148522297	148523132	HAQER0795	33	148522396	148522897	NUDT4B	0.047061785	FALSE
148522297	148523132	HAQER0795	33	148522396	148522897	NUDT4B	0.062547172	FALSE
148522297	148523132	HAQER0795	33	148522396	148522897	NUDT4B	0.059470918	FALSE
148522297	148523132	HAQER0795	33	148522396	148522897	NUDT4B	0.110225623	FALSE
148522297	148523132	HAQER0795	33	148522396	148522897	NUDT4B	0.119475491	FALSE
148522297	148523132	HAQER0795	33	148522396	148522897	NUDT4B	0.04423507	FALSE
148522297	148523132	HAQER0795	33	148522396	148522897	NUDT4B	0.04485148	FALSE
148522297	148523132	HAQER0795	33	148522396	148522897	NUDT4B	0.169810831	FALSE
148522297	148523132	HAQER0795	33	148522396	148522897	NUDT4B	0.13496209	FALSE
148522297	148523132	HAQER0795	33	148522396	148522897	NUDT4B	0.059650664	FALSE
148522297	148523132	HAQER0795	33	148522396	148522897	NUDT4B	0.050574173	FALSE
148522297	148523132	HAQER0795	33	148522396	148522897	NUDT4B	0.065839734	FALSE
148522297	148523132	HAQER0795	33	148522396	148522897	NUDT4B	0.107750826	FALSE
148522297	148523132	HAQER0795	33	148522396	148522897	NUDT4B	0.086953643	FALSE
148522297	148523132	HAQER0795	33	148522396	148522897	NUDT4B	0.065287566	FALSE
148522297	148523132	HAQER0795	33	148522396	148522897	NUDT4B	0.084022936	FALSE
148522297	148523132	HAQER0795	33	148522396	148522897	NUDT4B	0.067077845	FALSE
148522297	148523132	HAQER0795	33	148522396	148522897	NUDT4B	0.05300974	FALSE
148522297	148523132	HAQER0795	33	148522396	148522897	NUDT4B	0.032305784	FALSE
148522297	148523132	HAQER0795	33	148522396	148522897	NUDT4B	0.069583043	FALSE
148522297	148523132	HAQER0795	33	148522396	148522897	NUDT4B	0.033014379	FALSE
148522297	148523132	HAQER0795	33	148522396	148522897	NUDT4B	0.043690283	FALSE
148522297	148523132	HAQER0795	33	148522396	148522897	NUDT4B	0.04093543	FALSE
148522297	148523132	HAQER0795	33	148522396	148522897	NUDT4B	0.054505051	FALSE
148522297	148523132	HAQER0795	33	148522396	148522897	NUDT4B	0.059543358	FALSE
148522297	148523132	HAQER0795	33	148522396	148522897	NUDT4B	0.053461094	FALSE
148522297	148523132	HAQER0795	33	148522396	148522897	NUDT4B	0.082566305	FALSE
148522297	148523132	HAQER0795	33	148522396	148522897	NUDT4B	0.062737208	FALSE
148522297	148523132	HAQER0795	33	148522396	148522897	NUDT4B	0.059159204	FALSE
148522297	148523132	HAQER0795	33	148522396	148522897	NUDT4B	0.057431393	FALSE
148522297	148523132	HAQER0795	33	148522396	148522897	NUDT4B	0.064402431	FALSE
148522297	148523132	HAQER0795	33	148522396	148522897	NUDT4B	0.059983718	FALSE
148522297	148523132	HAQER0795	33	148522396	148522897	NUDT4B	0.068421265	FALSE
148522297	148523132	HAQER0795	33	148522396	148522897	NUDT4B	0.061167972	FALSE
148522297	148523132	HAQER0795	33	148522396	148522897	NUDT4B	0.072527993	FALSE
148522297	148523132	HAQER0795	33	148522396	148522897	NUDT4B	0.106219112	FALSE
148522297	148523132	HAQER0795	33	148522396	148522897	NUDT4B	0.088337304	FALSE
148522297	148523132	HAQER0795	33	148522396	148522897	NUDT4B	0.113951855	FALSE
148522297	148523132	HAQER0795	33	148522396	148522897	NUDT4B	0.116268529	FALSE
148522297	148523132	HAQER0795	33	148522396	148522897	NUDT4B	0.068455884	FALSE
148522297	148523132	HAQER0795	33	148522396	148522897	NUDT4B	0.074790095	FALSE
148522297	148523132	HAQER0795	33	148522396	148522897	NUDT4B	0.079805314	FALSE
148522297	148523132	HAQER0795	33	148522396	148522897	NUDT4B	0.128607509	FALSE
148522297	148523132	HAQER0795	33	148522396	148522897	NUDT4B	0.060393306	FALSE
148522297	148523132	HAQER0795	33	148522396	148522897	NUDT4B	0.076163808	FALSE
148522297	148523132	HAQER0795	33	148522396	148522897	NUDT4B	0.061625458	FALSE
148522297	148523132	HAQER0795	33	148522396	148522897	NUDT4B	0.0748932	FALSE
148522297	148523132	HAQER0795	33	148522396	148522897	PDE4DIP	0.082323464	FALSE
148522297	148523132	HAQER0795	33	148522396	148522897	PDE4DIP	0.077616006	FALSE
148522297	148523132	HAQER0795	33	148522396	148522897	PDE4DIP	0.066651574	FALSE
148522297	148523132	HAQER0795	33	148522396	148522897	PDE4DIP	0.136870359	FALSE
148522297	148523132	HAQER0795	33	148522396	148522897	PDE4DIP	0.059299994	FALSE
148522297	148523132	HAQER0795	33	148522396	148522897	PDE4DIP	0.100231449	FALSE
148522297	148523132	HAQER0795	33	148522396	148522897	PDE4DIP	0.067509138	FALSE
148522297	148523132	HAQER0795	33	148522396	148522897	PDE4DIP	0.036425714	FALSE
148522297	148523132	HAQER0795	33	148522396	148522897	PDE4DIP	0.076163058	FALSE
148522297	148523132	HAQER0795	33	148522396	148522897	PDE4DIP	0.054200978	FALSE
148522297	148523132	HAQER0795	33	148522396	148522897	PDE4DIP	0.046715417	FALSE
148522297	148523132	HAQER0795	33	148522396	148522897	PDE4DIP	0.050119587	FALSE
148522297	148523132	HAQER0795	33	148522396	148522897	PDE4DIP	0.050718358	FALSE
148522297	148523132	HAQER0795	33	148522396	148522897	PDE4DIP	0.064961066	FALSE
148522297	148523132	HAQER0795	33	148522396	148522897	PDE4DIP	0.060544139	FALSE
148522297	148523132	HAQER0795	33	148522396	148522897	PDE4DIP	0.099345599	FALSE
148522297	148523132	HAQER0795	33	148522396	148522897	PDE4DIP	0.108741417	FALSE
148522297	148523132	HAQER0795	33	148522396	148522897	PDE4DIP	0.041110086	FALSE
148522297	148523132	HAQER0795	33	148522396	148522897	PDE4DIP	0.042618197	FALSE
148522297	148523132	HAQER0795	33	148522396	148522897	PDE4DIP	0.16489958	FALSE
148522297	148523132	HAQER0795	33	148522396	148522897	PDE4DIP	0.134435442	FALSE
148522297	148523132	HAQER0795	33	148522396	148522897	PDE4DIP	0.057336209	FALSE
148522297	148523132	HAQER0795	33	148522396	148522897	PDE4DIP	0.048809111	FALSE
148522297	148523132	HAQER0795	33	148522396	148522897	PDE4DIP	0.056842419	FALSE
148522297	148523132	HAQER0795	33	148522396	148522897	PDE4DIP	0.09425626	FALSE
148522297	148523132	HAQER0795	33	148522396	148522897	PDE4DIP	0.074071283	FALSE
148522297	148523132	HAQER0795	33	148522396	148522897	PDE4DIP	0.058535947	FALSE
148522297	148523132	HAQER0795	33	148522396	148522897	PDE4DIP	0.082079826	FALSE
148522297	148523132	HAQER0795	33	148522396	148522897	PDE4DIP	0.062795878	FALSE
148522297	148523132	HAQER0795	33	148522396	148522897	PDE4DIP	0.05413602	FALSE
148522297	148523132	HAQER0795	33	148522396	148522897	PDE4DIP	0.034457248	FALSE
148522297	148523132	HAQER0795	33	148522396	148522897	PDE4DIP	0.075207611	FALSE
148522297	148523132	HAQER0795	33	148522396	148522897	PDE4DIP	0.032062332	FALSE
148522297	148523132	HAQER0795	33	148522396	148522897	PDE4DIP	0.04344325	FALSE
148522297	148523132	HAQER0795	33	148522396	148522897	PDE4DIP	0.037810153	FALSE
148522297	148523132	HAQER0795	33	148522396	148522897	PDE4DIP	0.054607003	FALSE
148522297	148523132	HAQER0795	33	148522396	148522897	PDE4DIP	0.061635667	FALSE
148522297	148523132	HAQER0795	33	148522396	148522897	PDE4DIP	0.053339527	FALSE
148522297	148523132	HAQER0795	33	148522396	148522897	PDE4DIP	0.069112924	FALSE
148522297	148523132	HAQER0795	33	148522396	148522897	PDE4DIP	0.062866159	FALSE
148522297	148523132	HAQER0795	33	148522396	148522897	PDE4DIP	0.058120055	FALSE
148522297	148523132	HAQER0795	33	148522396	148522897	PDE4DIP	0.057591013	FALSE
148522297	148523132	HAQER0795	33	148522396	148522897	PDE4DIP	0.066888964	FALSE
148522297	148523132	HAQER0795	33	148522396	148522897	PDE4DIP	0.060675669	FALSE
148522297	148523132	HAQER0795	33	148522396	148522897	PDE4DIP	0.068516239	FALSE
148522297	148523132	HAQER0795	33	148522396	148522897	PDE4DIP	0.061300549	FALSE
148522297	148523132	HAQER0795	33	148522396	148522897	PDE4DIP	0.062608792	FALSE
148522297	148523132	HAQER0795	33	148522396	148522897	PDE4DIP	0.093902385	FALSE
148522297	148523132	HAQER0795	33	148522396	148522897	PDE4DIP	0.075752826	FALSE
148522297	148523132	HAQER0795	33	148522396	148522897	PDE4DIP	0.101564284	FALSE
148522297	148523132	HAQER0795	33	148522396	148522897	PDE4DIP	0.101383976	FALSE
148522297	148523132	HAQER0795	33	148522396	148522897	PDE4DIP	0.063122486	FALSE
148522297	148523132	HAQER0795	33	148522396	148522897	PDE4DIP	0.065113477	FALSE
148522297	148523132	HAQER0795	33	148522396	148522897	PDE4DIP	0.073014097	FALSE
148522297	148523132	HAQER0795	33	148522396	148522897	PDE4DIP	0.125298279	FALSE
148522297	148523132	HAQER0795	33	148522396	148522897	PDE4DIP	0.060649558	FALSE
148522297	148523132	HAQER0795	33	148522396	148522897	PDE4DIP	0.082528634	FALSE
148522297	148523132	HAQER0795	33	148522396	148522897	PDE4DIP	0.063793388	FALSE
148522297	148523132	HAQER0795	33	148522396	148522897	PDE4DIP	0.078474708	FALSE
149645893	149648309	HAQER0182	45	149645651	149646152	NBPF19	0.02828212	FALSE
149645893	149648309	HAQER0182	45	149645651	149646152	PPIAL4C	0.036784582	FALSE
149645893	149648309	HAQER0182	45	149645651	149646152	PPIAL4C	0.022333836	FALSE
149645893	149648309	HAQER0182	45	149646915	149647416	NOTCH2NLC	0.048179868	FALSE
149645893	149648309	HAQER0182	45	149646915	149647416	ENSG00000286185	0.048180163	FALSE
149645893	149648309	HAQER0182	45	149646915	149647416	NBPF19	0.030653781	FALSE
149645893	149648309	HAQER0182	45	149646915	149647416	PPIAL4C	0.043799466	FALSE
157977946	157978853	HAQER0331	40	157978522	157979023	CD5L	0.025624661	TRUE
157977946	157978853	HAQER0331	40	157978522	157979023	CD5L	0.020432669	TRUE
160531782	160532559	HAQER0606	35	160531689	160532190	SLAMF6	0.071095831	TRUE
161565626	161566536	HAQER0375	39	161566092	161566593	FCGR3A	0.039523524	FALSE
161565626	161566536	HAQER0375	39	161566092	161566593	FCGR3A	0.023195878	FALSE
161565626	161566536	HAQER0375	39	161566092	161566593	FCGR2C	0.022927531	FALSE
161565626	161566536	HAQER0375	39	161566092	161566593	FCGR2C	0.022356756	FALSE
161565626	161566536	HAQER0375	39	161566092	161566593	FCGR2C	0.020071976	FALSE
161565626	161566536	HAQER0375	39	161566092	161566593	FCGR2C	0.023271041	FALSE
161565626	161566536	HAQER0375	39	161566092	161566593	FCGR2C	0.026144192	FALSE
161565626	161566536	HAQER0375	39	161566092	161566593	FCGR2C	0.029190672	FALSE
161565626	161566536	HAQER0375	39	161566092	161566593	FCGR2C	0.044233358	FALSE
161565626	161566536	HAQER0375	39	161566092	161566593	FCGR2C	0.020365241	FALSE
161565626	161566536	HAQER0375	39	161566092	161566593	FCGR2C	0.025955076	FALSE
206118175	206119035	HAQER0544	36	206117971	206118472	AVPR1B	0.054767821	FALSE
206118175	206119035	HAQER0544	36	206117971	206118472	AVPR1B	0.041137323	FALSE
206118175	206119035	HAQER0544	36	206117971	206118472	AVPR1B	0.03265056	FALSE
206118175	206119035	HAQER0544	36	206117971	206118472	AVPR1B	0.062877281	FALSE
206118175	206119035	HAQER0544	36	206117971	206118472	AVPR1B	0.113838886	FALSE
206118175	206119035	HAQER0544	36	206117971	206118472	AVPR1B	0.047079299	FALSE
206118175	206119035	HAQER0544	36	206117971	206118472	AVPR1B	0.036843836	FALSE
206118175	206119035	HAQER0544	36	206117971	206118472	AVPR1B	0.033825379	FALSE
206118175	206119035	HAQER0544	36	206117971	206118472	AVPR1B	0.045937327	FALSE
206118175	206119035	HAQER0544	36	206117971	206118472	AVPR1B	0.02564802	FALSE
206118175	206119035	HAQER0544	36	206117971	206118472	AVPR1B	0.036242909	FALSE
206118175	206119035	HAQER0544	36	206117971	206118472	AVPR1B	0.044549916	FALSE
206118175	206119035	HAQER0544	36	206117971	206118472	AVPR1B	0.029262347	FALSE
206118175	206119035	HAQER0544	36	206117971	206118472	AVPR1B	0.028241132	FALSE
206118175	206119035	HAQER0544	36	206117971	206118472	AVPR1B	0.026507471	FALSE
206118175	206119035	HAQER0544	36	206117971	206118472	AVPR1B	0.0405568	FALSE
206118175	206119035	HAQER0544	36	206117971	206118472	AVPR1B	0.034139732	FALSE
206118175	206119035	HAQER0544	36	206117971	206118472	AVPR1B	0.030565213	FALSE
206118175	206119035	HAQER0544	36	206117971	206118472	AVPR1B	0.020222576	FALSE
206118175	206119035	HAQER0544	36	206117971	206118472	AVPR1B	0.045375285	FALSE
206118175	206119035	HAQER0544	36	206117971	206118472	AVPR1B	0.046519715	FALSE
206118175	206119035	HAQER0544	36	206117971	206118472	AVPR1B	0.021526784	FALSE
206118175	206119035	HAQER0544	36	206117971	206118472	AVPR1B	0.025009355	FALSE
206118175	206119035	HAQER0544	36	206117971	206118472	AVPR1B	0.025861912	FALSE
206118175	206119035	HAQER0544	36	206117971	206118472	AVPR1B	0.035274159	FALSE
206118175	206119035	HAQER0544	36	206117971	206118472	AVPR1B	0.069091182	FALSE
206118175	206119035	HAQER0544	36	206117971	206118472	AVPR1B	0.050900959	FALSE
206118175	206119035	HAQER0544	36	206117971	206118472	AVPR1B	0.080325801	FALSE
206118175	206119035	HAQER0544	36	206117971	206118472	AVPR1B	0.030912331	FALSE
206118175	206119035	HAQER0544	36	206117971	206118472	AVPR1B	0.032506801	FALSE
206118175	206119035	HAQER0544	36	206117971	206118472	AVPR1B	0.042979752	FALSE
206118175	206119035	HAQER0544	36	206117971	206118472	AVPR1B	0.04651995	FALSE
206118175	206119035	HAQER0544	36	206117971	206118472	AVPR1B	0.070762059	FALSE
206118175	206119035	HAQER0544	36	206117971	206118472	AVPR1B	0.030217731	FALSE
206118175	206119035	HAQER0544	36	206117971	206118472	AVPR1B	0.031341088	FALSE
206118175	206119035	HAQER0544	36	206117971	206118472	AVPR1B	0.031584318	FALSE
206118175	206119035	HAQER0544	36	206117971	206118472	AVPR1B	0.055717222	FALSE
206118175	206119035	HAQER0544	36	206117971	206118472	AVPR1B	0.045239249	FALSE
206118175	206119035	HAQER0544	36	206117971	206118472	AVPR1B	0.038151128	FALSE
206118175	206119035	HAQER0544	36	206117971	206118472	AVPR1B	0.051669294	FALSE
206118175	206119035	HAQER0544	36	206117971	206118472	AVPR1B	0.118169631	FALSE
206118175	206119035	HAQER0544	36	206117971	206118472	AVPR1B	0.029386034	FALSE
206118175	206119035	HAQER0544	36	206117971	206118472	AVPR1B	0.031301212	FALSE
206118175	206119035	HAQER0544	36	206117971	206118472	AVPR1B	0.032773684	FALSE
206118175	206119035	HAQER0544	36	206117971	206118472	AVPR1B	0.025720385	FALSE
206118175	206119035	HAQER0544	36	206117971	206118472	AVPR1B	0.031187235	FALSE
206118175	206119035	HAQER0544	36	206117971	206118472	AVPR1B	0.033842633	FALSE
206118175	206119035	HAQER0544	36	206117971	206118472	AVPR1B	0.035851694	FALSE
206118175	206119035	HAQER0544	36	206117971	206118472	AVPR1B	0.033164869	FALSE
206118175	206119035	HAQER0544	36	206117971	206118472	AVPR1B	0.029520897	FALSE
206118175	206119035	HAQER0544	36	206117971	206118472	AVPR1B	0.042558194	FALSE
206118175	206119035	HAQER0544	36	206117971	206118472	AVPR1B	0.037284409	FALSE
206118175	206119035	HAQER0544	36	206117971	206118472	AVPR1B	0.056664844	FALSE
206118175	206119035	HAQER0544	36	206117971	206118472	AVPR1B	0.043275896	FALSE
247175807	247176729	HAQER0546	36	247176606	247177107	ZNF124	0.024938575	FALSE
247175807	247176729	HAQER0546	36	247176606	247177107	ZNF124	0.02138728	FALSE
247175807	247176729	HAQER0546	36	247176606	247177107	ZNF124	0.021701333	FALSE
88016057	88016706	HAQER1463	29	88016547	88017048	PLGLB2	0.080171697	FALSE
88016057	88016706	HAQER1463	29	88016547	88017048	PLGLB2	0.082717173	FALSE
88016057	88016706	HAQER1463	29	88016547	88017048	PLGLB2	0.032159248	FALSE
88016057	88016706	HAQER1463	29	88016547	88017048	PLGLB2	0.137656368	FALSE
88016057	88016706	HAQER1463	29	88016547	88017048	PLGLB2	0.075290611	FALSE
88016057	88016706	HAQER1463	29	88016547	88017048	PLGLB2	0.143377561	FALSE
88016057	88016706	HAQER1463	29	88016547	88017048	PLGLB2	0.067431113	FALSE
88016057	88016706	HAQER1463	29	88016547	88017048	PLGLB2	0.068417255	FALSE
88016057	88016706	HAQER1463	29	88016547	88017048	PLGLB2	0.09041031	FALSE
88016057	88016706	HAQER1463	29	88016547	88017048	PLGLB2	0.064219919	FALSE
88016057	88016706	HAQER1463	29	88016547	88017048	PLGLB2	0.071784917	FALSE
88016057	88016706	HAQER1463	29	88016547	88017048	PLGLB2	0.066218403	FALSE
88016057	88016706	HAQER1463	29	88016547	88017048	PLGLB2	0.074881166	FALSE
88016057	88016706	HAQER1463	29	88016547	88017048	PLGLB2	0.079770937	FALSE
88016057	88016706	HAQER1463	29	88016547	88017048	PLGLB2	0.076678474	FALSE
88016057	88016706	HAQER1463	29	88016547	88017048	PLGLB2	0.087366101	FALSE
88016057	88016706	HAQER1463	29	88016547	88017048	PLGLB2	0.093423627	FALSE
88016057	88016706	HAQER1463	29	88016547	88017048	PLGLB2	0.120515092	FALSE
88016057	88016706	HAQER1463	29	88016547	88017048	PLGLB2	0.068296527	FALSE
88016057	88016706	HAQER1463	29	88016547	88017048	PLGLB2	0.159112989	FALSE
88016057	88016706	HAQER1463	29	88016547	88017048	PLGLB2	0.113762847	FALSE
88016057	88016706	HAQER1463	29	88016547	88017048	PLGLB2	0.059784573	FALSE
88016057	88016706	HAQER1463	29	88016547	88017048	PLGLB2	0.060706446	FALSE
88016057	88016706	HAQER1463	29	88016547	88017048	PLGLB2	0.03868418	FALSE
88016057	88016706	HAQER1463	29	88016547	88017048	PLGLB2	0.121451875	FALSE
88016057	88016706	HAQER1463	29	88016547	88017048	PLGLB2	0.08249887	FALSE
88016057	88016706	HAQER1463	29	88016547	88017048	PLGLB2	0.030180838	FALSE
88016057	88016706	HAQER1463	29	88016547	88017048	PLGLB2	0.041092618	FALSE
88016057	88016706	HAQER1463	29	88016547	88017048	PLGLB2	0.049365051	FALSE
88016057	88016706	HAQER1463	29	88016547	88017048	PLGLB2	0.079136632	FALSE
88016057	88016706	HAQER1463	29	88016547	88017048	PLGLB2	0.051573421	FALSE
88016057	88016706	HAQER1463	29	88016547	88017048	PLGLB2	0.051663167	FALSE
88016057	88016706	HAQER1463	29	88016547	88017048	PLGLB2	0.09025112	FALSE
88016057	88016706	HAQER1463	29	88016547	88017048	PLGLB2	0.0740674	FALSE
88016057	88016706	HAQER1463	29	88016547	88017048	PLGLB2	0.043778485	FALSE
88016057	88016706	HAQER1463	29	88016547	88017048	PLGLB2	0.079498074	FALSE
88016057	88016706	HAQER1463	29	88016547	88017048	PLGLB2	0.077661556	FALSE
88016057	88016706	HAQER1463	29	88016547	88017048	PLGLB2	0.049999495	FALSE
88016057	88016706	HAQER1463	29	88016547	88017048	PLGLB2	0.110709868	FALSE
88016057	88016706	HAQER1463	29	88016547	88017048	PLGLB2	0.0832463	FALSE
88016057	88016706	HAQER1463	29	88016547	88017048	PLGLB2	0.053793214	FALSE
88016057	88016706	HAQER1463	29	88016547	88017048	PLGLB2	0.067292954	FALSE
88016057	88016706	HAQER1463	29	88016547	88017048	PLGLB2	0.076681258	FALSE
88016057	88016706	HAQER1463	29	88016547	88017048	PLGLB2	0.076381519	FALSE
88016057	88016706	HAQER1463	29	88016547	88017048	PLGLB2	0.09323785	FALSE
88016057	88016706	HAQER1463	29	88016547	88017048	PLGLB2	0.04482157	FALSE
88016057	88016706	HAQER1463	29	88016547	88017048	PLGLB2	0.07184551	FALSE
88016057	88016706	HAQER1463	29	88016547	88017048	PLGLB2	0.084448933	FALSE
88016057	88016706	HAQER1463	29	88016547	88017048	PLGLB2	0.072389344	FALSE
88016057	88016706	HAQER1463	29	88016547	88017048	PLGLB2	0.088021298	FALSE
88016057	88016706	HAQER1463	29	88016547	88017048	PLGLB2	0.07553237	FALSE
88016057	88016706	HAQER1463	29	88016547	88017048	PLGLB2	0.102796907	FALSE
88016057	88016706	HAQER1463	29	88016547	88017048	PLGLB2	0.102368586	FALSE
88016057	88016706	HAQER1463	29	88016547	88017048	PLGLB2	0.102404149	FALSE
88016057	88016706	HAQER1463	29	88016547	88017048	PLGLB2	0.108477214	FALSE
88016057	88016706	HAQER1463	29	88016547	88017048	PLGLB2	0.112635075	FALSE
88016057	88016706	HAQER1463	29	88016547	88017048	PLGLB2	0.037910622	FALSE
88016057	88016706	HAQER1463	29	88016547	88017048	PLGLB2	0.085625836	FALSE
88016057	88016706	HAQER1463	29	88016547	88017048	PLGLB2	0.074151143	FALSE
88016057	88016706	HAQER1463	29	88016547	88017048	RGPD2	0.034713275	FALSE
88016057	88016706	HAQER1463	29	88016547	88017048	RGPD2	0.033946515	FALSE
88016057	88016706	HAQER1463	29	88016547	88017048	RGPD2	0.020222699	FALSE
88016057	88016706	HAQER1463	29	88016547	88017048	RGPD2	0.084761045	FALSE
88016057	88016706	HAQER1463	29	88016547	88017048	RGPD2	0.044252298	FALSE
88016057	88016706	HAQER1463	29	88016547	88017048	RGPD2	0.071969705	FALSE
88016057	88016706	HAQER1463	29	88016547	88017048	RGPD2	0.056669034	FALSE
88016057	88016706	HAQER1463	29	88016547	88017048	RGPD2	0.032689093	FALSE
88016057	88016706	HAQER1463	29	88016547	88017048	RGPD2	0.051352475	FALSE
88016057	88016706	HAQER1463	29	88016547	88017048	RGPD2	0.045313434	FALSE
88016057	88016706	HAQER1463	29	88016547	88017048	RGPD2	0.043984561	FALSE
88016057	88016706	HAQER1463	29	88016547	88017048	RGPD2	0.048355491	FALSE
88016057	88016706	HAQER1463	29	88016547	88017048	RGPD2	0.056656973	FALSE
88016057	88016706	HAQER1463	29	88016547	88017048	RGPD2	0.062763667	FALSE
88016057	88016706	HAQER1463	29	88016547	88017048	RGPD2	0.057033957	FALSE
88016057	88016706	HAQER1463	29	88016547	88017048	RGPD2	0.046484085	FALSE
88016057	88016706	HAQER1463	29	88016547	88017048	RGPD2	0.06927065	FALSE
88016057	88016706	HAQER1463	29	88016547	88017048	RGPD2	0.075393827	FALSE
88016057	88016706	HAQER1463	29	88016547	88017048	RGPD2	0.041321428	FALSE
88016057	88016706	HAQER1463	29	88016547	88017048	RGPD2	0.103634406	FALSE
88016057	88016706	HAQER1463	29	88016547	88017048	RGPD2	0.067514541	FALSE
88016057	88016706	HAQER1463	29	88016547	88017048	RGPD2	0.040955245	FALSE
88016057	88016706	HAQER1463	29	88016547	88017048	RGPD2	0.027705848	FALSE
88016057	88016706	HAQER1463	29	88016547	88017048	RGPD2	0.02427288	FALSE
88016057	88016706	HAQER1463	29	88016547	88017048	RGPD2	0.041079743	FALSE
88016057	88016706	HAQER1463	29	88016547	88017048	RGPD2	0.069734482	FALSE
88016057	88016706	HAQER1463	29	88016547	88017048	RGPD2	0.023963841	FALSE
88016057	88016706	HAQER1463	29	88016547	88017048	RGPD2	0.025498604	FALSE
88016057	88016706	HAQER1463	29	88016547	88017048	RGPD2	0.022597533	FALSE
88016057	88016706	HAQER1463	29	88016547	88017048	RGPD2	0.063151256	FALSE
88016057	88016706	HAQER1463	29	88016547	88017048	RGPD2	0.057788342	FALSE
88016057	88016706	HAQER1463	29	88016547	88017048	RGPD2	0.057829075	FALSE
88016057	88016706	HAQER1463	29	88016547	88017048	RGPD2	0.087027458	FALSE
88016057	88016706	HAQER1463	29	88016547	88017048	RGPD2	0.035771089	FALSE
88016057	88016706	HAQER1463	29	88016547	88017048	RGPD2	0.03979669	FALSE
88016057	88016706	HAQER1463	29	88016547	88017048	RGPD2	0.062715595	FALSE
88016057	88016706	HAQER1463	29	88016547	88017048	RGPD2	0.054945001	FALSE
88016057	88016706	HAQER1463	29	88016547	88017048	RGPD2	0.026426657	FALSE
88016057	88016706	HAQER1463	29	88016547	88017048	RGPD2	0.033054054	FALSE
88016057	88016706	HAQER1463	29	88016547	88017048	RGPD2	0.061293081	FALSE
88016057	88016706	HAQER1463	29	88016547	88017048	RGPD2	0.028689418	FALSE
88016057	88016706	HAQER1463	29	88016547	88017048	RGPD2	0.031030478	FALSE
88016057	88016706	HAQER1463	29	88016547	88017048	RGPD2	0.04893901	FALSE
88016057	88016706	HAQER1463	29	88016547	88017048	RGPD2	0.039418414	FALSE
88016057	88016706	HAQER1463	29	88016547	88017048	RGPD2	0.071119192	FALSE
88016057	88016706	HAQER1463	29	88016547	88017048	RGPD2	0.026899579	FALSE
88016057	88016706	HAQER1463	29	88016547	88017048	RGPD2	0.026819476	FALSE
88016057	88016706	HAQER1463	29	88016547	88017048	RGPD2	0.033113033	FALSE
88016057	88016706	HAQER1463	29	88016547	88017048	RGPD2	0.026313735	FALSE
88016057	88016706	HAQER1463	29	88016547	88017048	RGPD2	0.035636931	FALSE
88016057	88016706	HAQER1463	29	88016547	88017048	RGPD2	0.02699418	FALSE
88016057	88016706	HAQER1463	29	88016547	88017048	RGPD2	0.037665962	FALSE
88016057	88016706	HAQER1463	29	88016547	88017048	RGPD2	0.034247472	FALSE
88016057	88016706	HAQER1463	29	88016547	88017048	RGPD2	0.038602352	FALSE
88016057	88016706	HAQER1463	29	88016547	88017048	RGPD2	0.055797819	FALSE
88016057	88016706	HAQER1463	29	88016547	88017048	RGPD2	0.068930064	FALSE
88016057	88016706	HAQER1463	29	88016547	88017048	RGPD2	0.025184989	FALSE
88016057	88016706	HAQER1463	29	88016547	88017048	RGPD2	0.049090506	FALSE
88016057	88016706	HAQER1463	29	88016547	88017048	RGPD2	0.053521226	FALSE
88016057	88016706	HAQER1463	29	88016547	88017048	KRCC1	0.052389786	FALSE
88016057	88016706	HAQER1463	29	88016547	88017048	KRCC1	0.049647342	FALSE
88016057	88016706	HAQER1463	29	88016547	88017048	KRCC1	0.083830621	FALSE
88016057	88016706	HAQER1463	29	88016547	88017048	KRCC1	0.047078438	FALSE
88016057	88016706	HAQER1463	29	88016547	88017048	KRCC1	0.118300516	FALSE
88016057	88016706	HAQER1463	29	88016547	88017048	KRCC1	0.039316124	FALSE
88016057	88016706	HAQER1463	29	88016547	88017048	KRCC1	0.041823561	FALSE
88016057	88016706	HAQER1463	29	88016547	88017048	KRCC1	0.063760982	FALSE
88016057	88016706	HAQER1463	29	88016547	88017048	KRCC1	0.039589892	FALSE
88016057	88016706	HAQER1463	29	88016547	88017048	KRCC1	0.040966381	FALSE
88016057	88016706	HAQER1463	29	88016547	88017048	KRCC1	0.042844808	FALSE
88016057	88016706	HAQER1463	29	88016547	88017048	KRCC1	0.042874313	FALSE
88016057	88016706	HAQER1463	29	88016547	88017048	KRCC1	0.047089314	FALSE
88016057	88016706	HAQER1463	29	88016547	88017048	KRCC1	0.05000246	FALSE
88016057	88016706	HAQER1463	29	88016547	88017048	KRCC1	0.049761402	FALSE
88016057	88016706	HAQER1463	29	88016547	88017048	KRCC1	0.049538916	FALSE
88016057	88016706	HAQER1463	29	88016547	88017048	KRCC1	0.069328391	FALSE
88016057	88016706	HAQER1463	29	88016547	88017048	KRCC1	0.039192926	FALSE
88016057	88016706	HAQER1463	29	88016547	88017048	KRCC1	0.090934087	FALSE
88016057	88016706	HAQER1463	29	88016547	88017048	KRCC1	0.067193819	FALSE
88016057	88016706	HAQER1463	29	88016547	88017048	KRCC1	0.038413446	FALSE
88016057	88016706	HAQER1463	29	88016547	88017048	KRCC1	0.038113786	FALSE
88016057	88016706	HAQER1463	29	88016547	88017048	KRCC1	0.069508066	FALSE
88016057	88016706	HAQER1463	29	88016547	88017048	KRCC1	0.042329429	FALSE
88016057	88016706	HAQER1463	29	88016547	88017048	KRCC1	0.02783854	FALSE
88016057	88016706	HAQER1463	29	88016547	88017048	KRCC1	0.03410133	FALSE
88016057	88016706	HAQER1463	29	88016547	88017048	KRCC1	0.0491944	FALSE
88016057	88016706	HAQER1463	29	88016547	88017048	KRCC1	0.030983061	FALSE
88016057	88016706	HAQER1463	29	88016547	88017048	KRCC1	0.042319054	FALSE
88016057	88016706	HAQER1463	29	88016547	88017048	KRCC1	0.057840717	FALSE
88016057	88016706	HAQER1463	29	88016547	88017048	KRCC1	0.050215386	FALSE
88016057	88016706	HAQER1463	29	88016547	88017048	KRCC1	0.02568159	FALSE
88016057	88016706	HAQER1463	29	88016547	88017048	KRCC1	0.04479754	FALSE
88016057	88016706	HAQER1463	29	88016547	88017048	KRCC1	0.052293483	FALSE
88016057	88016706	HAQER1463	29	88016547	88017048	KRCC1	0.030184322	FALSE
88016057	88016706	HAQER1463	29	88016547	88017048	KRCC1	0.068226032	FALSE
88016057	88016706	HAQER1463	29	88016547	88017048	KRCC1	0.058719968	FALSE
88016057	88016706	HAQER1463	29	88016547	88017048	KRCC1	0.034024491	FALSE
88016057	88016706	HAQER1463	29	88016547	88017048	KRCC1	0.039081292	FALSE
88016057	88016706	HAQER1463	29	88016547	88017048	KRCC1	0.045239241	FALSE
88016057	88016706	HAQER1463	29	88016547	88017048	KRCC1	0.046821542	FALSE
88016057	88016706	HAQER1463	29	88016547	88017048	KRCC1	0.065481365	FALSE
88016057	88016706	HAQER1463	29	88016547	88017048	KRCC1	0.026499779	FALSE
88016057	88016706	HAQER1463	29	88016547	88017048	KRCC1	0.041180822	FALSE
88016057	88016706	HAQER1463	29	88016547	88017048	KRCC1	0.047441308	FALSE
88016057	88016706	HAQER1463	29	88016547	88017048	KRCC1	0.041346301	FALSE
88016057	88016706	HAQER1463	29	88016547	88017048	KRCC1	0.050772444	FALSE
88016057	88016706	HAQER1463	29	88016547	88017048	KRCC1	0.042707794	FALSE
88016057	88016706	HAQER1463	29	88016547	88017048	KRCC1	0.062322105	FALSE
88016057	88016706	HAQER1463	29	88016547	88017048	KRCC1	0.066191884	FALSE
88016057	88016706	HAQER1463	29	88016547	88017048	KRCC1	0.062750249	FALSE
88016057	88016706	HAQER1463	29	88016547	88017048	KRCC1	0.076046973	FALSE
88016057	88016706	HAQER1463	29	88016547	88017048	KRCC1	0.06307739	FALSE
88016057	88016706	HAQER1463	29	88016547	88017048	KRCC1	0.028117896	FALSE
88016057	88016706	HAQER1463	29	88016547	88017048	KRCC1	0.051710586	FALSE
88016057	88016706	HAQER1463	29	88016547	88017048	KRCC1	0.042537618	FALSE
88016057	88016706	HAQER1463	29	88016547	88017048	SMYD1	0.042640948	FALSE
88016057	88016706	HAQER1463	29	88016547	88017048	SMYD1	0.033897166	FALSE
88016057	88016706	HAQER1463	29	88016547	88017048	SMYD1	0.079447408	FALSE
88016057	88016706	HAQER1463	29	88016547	88017048	SMYD1	0.033388797	FALSE
88016057	88016706	HAQER1463	29	88016547	88017048	SMYD1	0.134107023	FALSE
88016057	88016706	HAQER1463	29	88016547	88017048	SMYD1	0.030231725	FALSE
88016057	88016706	HAQER1463	29	88016547	88017048	SMYD1	0.031427855	FALSE
88016057	88016706	HAQER1463	29	88016547	88017048	SMYD1	0.053334234	FALSE
88016057	88016706	HAQER1463	29	88016547	88017048	SMYD1	0.021702958	FALSE
88016057	88016706	HAQER1463	29	88016547	88017048	SMYD1	0.022183661	FALSE
88016057	88016706	HAQER1463	29	88016547	88017048	SMYD1	0.027918715	FALSE
88016057	88016706	HAQER1463	29	88016547	88017048	SMYD1	0.025710668	FALSE
88016057	88016706	HAQER1463	29	88016547	88017048	SMYD1	0.032012633	FALSE
88016057	88016706	HAQER1463	29	88016547	88017048	SMYD1	0.028954734	FALSE
88016057	88016706	HAQER1463	29	88016547	88017048	SMYD1	0.036326214	FALSE
88016057	88016706	HAQER1463	29	88016547	88017048	SMYD1	0.036792797	FALSE
88016057	88016706	HAQER1463	29	88016547	88017048	SMYD1	0.0551947	FALSE
88016057	88016706	HAQER1463	29	88016547	88017048	SMYD1	0.02446396	FALSE
88016057	88016706	HAQER1463	29	88016547	88017048	SMYD1	0.07842054	FALSE
88016057	88016706	HAQER1463	29	88016547	88017048	SMYD1	0.037628778	FALSE
88016057	88016706	HAQER1463	29	88016547	88017048	SMYD1	0.037669063	FALSE
88016057	88016706	HAQER1463	29	88016547	88017048	SMYD1	0.022856357	FALSE
88016057	88016706	HAQER1463	29	88016547	88017048	SMYD1	0.04804272	FALSE
88016057	88016706	HAQER1463	29	88016547	88017048	SMYD1	0.030272729	FALSE
88016057	88016706	HAQER1463	29	88016547	88017048	SMYD1	0.02333253	FALSE
88016057	88016706	HAQER1463	29	88016547	88017048	SMYD1	0.024589651	FALSE
88016057	88016706	HAQER1463	29	88016547	88017048	SMYD1	0.037943632	FALSE
88016057	88016706	HAQER1463	29	88016547	88017048	SMYD1	0.031147244	FALSE
88016057	88016706	HAQER1463	29	88016547	88017048	SMYD1	0.029790261	FALSE
88016057	88016706	HAQER1463	29	88016547	88017048	SMYD1	0.021587572	FALSE
88016057	88016706	HAQER1463	29	88016547	88017048	SMYD1	0.036488305	FALSE
88016057	88016706	HAQER1463	29	88016547	88017048	SMYD1	0.049293016	FALSE
88016057	88016706	HAQER1463	29	88016547	88017048	SMYD1	0.040545464	FALSE
88016057	88016706	HAQER1463	29	88016547	88017048	SMYD1	0.022321605	FALSE
88016057	88016706	HAQER1463	29	88016547	88017048	SMYD1	0.021651215	FALSE
88016057	88016706	HAQER1463	29	88016547	88017048	SMYD1	0.0280931	FALSE
88016057	88016706	HAQER1463	29	88016547	88017048	SMYD1	0.035459004	FALSE
88016057	88016706	HAQER1463	29	88016547	88017048	SMYD1	0.047867629	FALSE
88016057	88016706	HAQER1463	29	88016547	88017048	SMYD1	0.029907926	FALSE
88016057	88016706	HAQER1463	29	88016547	88017048	SMYD1	0.034736391	FALSE
88016057	88016706	HAQER1463	29	88016547	88017048	SMYD1	0.029508401	FALSE
88016057	88016706	HAQER1463	29	88016547	88017048	SMYD1	0.037708563	FALSE
88016057	88016706	HAQER1463	29	88016547	88017048	SMYD1	0.03069351	FALSE
88016057	88016706	HAQER1463	29	88016547	88017048	SMYD1	0.047131148	FALSE
88016057	88016706	HAQER1463	29	88016547	88017048	SMYD1	0.046292091	FALSE
88016057	88016706	HAQER1463	29	88016547	88017048	SMYD1	0.047544514	FALSE
88016057	88016706	HAQER1463	29	88016547	88017048	SMYD1	0.073510656	FALSE
88016057	88016706	HAQER1463	29	88016547	88017048	SMYD1	0.043013095	FALSE
88016057	88016706	HAQER1463	29	88016547	88017048	SMYD1	0.022983753	FALSE
88016057	88016706	HAQER1463	29	88016547	88017048	SMYD1	0.027378801	FALSE
88016057	88016706	HAQER1463	29	88016547	88017048	SMYD1	0.033072337	FALSE
88016057	88016706	HAQER1463	29	88016547	88017048	FABP1	0.025219685	FALSE
88016057	88016706	HAQER1463	29	88016547	88017048	FABP1	0.02850299	FALSE
88016057	88016706	HAQER1463	29	88016547	88017048	FABP1	0.063262444	FALSE
88016057	88016706	HAQER1463	29	88016547	88017048	FABP1	0.024817567	FALSE
88016057	88016706	HAQER1463	29	88016547	88017048	FABP1	0.10311387	FALSE
88016057	88016706	HAQER1463	29	88016547	88017048	FABP1	0.023722344	FALSE
88016057	88016706	HAQER1463	29	88016547	88017048	FABP1	0.027181478	FALSE
88016057	88016706	HAQER1463	29	88016547	88017048	FABP1	0.043664271	FALSE
88016057	88016706	HAQER1463	29	88016547	88017048	FABP1	0.024151945	FALSE
88016057	88016706	HAQER1463	29	88016547	88017048	FABP1	0.022893416	FALSE
88016057	88016706	HAQER1463	29	88016547	88017048	FABP1	0.022327847	FALSE
88016057	88016706	HAQER1463	29	88016547	88017048	FABP1	0.026895835	FALSE
88016057	88016706	HAQER1463	29	88016547	88017048	FABP1	0.025282386	FALSE
88016057	88016706	HAQER1463	29	88016547	88017048	FABP1	0.034703013	FALSE
88016057	88016706	HAQER1463	29	88016547	88017048	FABP1	0.034882446	FALSE
88016057	88016706	HAQER1463	29	88016547	88017048	FABP1	0.043292098	FALSE
88016057	88016706	HAQER1463	29	88016547	88017048	FABP1	0.023519668	FALSE
88016057	88016706	HAQER1463	29	88016547	88017048	FABP1	0.077659174	FALSE
88016057	88016706	HAQER1463	29	88016547	88017048	FABP1	0.061880857	FALSE
88016057	88016706	HAQER1463	29	88016547	88017048	FABP1	0.025872524	FALSE
88016057	88016706	HAQER1463	29	88016547	88017048	FABP1	0.02732202	FALSE
88016057	88016706	HAQER1463	29	88016547	88017048	FABP1	0.050112229	FALSE
88016057	88016706	HAQER1463	29	88016547	88017048	FABP1	0.029014402	FALSE
88016057	88016706	HAQER1463	29	88016547	88017048	FABP1	0.020001338	FALSE
88016057	88016706	HAQER1463	29	88016547	88017048	FABP1	0.023374437	FALSE
88016057	88016706	HAQER1463	29	88016547	88017048	FABP1	0.032290682	FALSE
88016057	88016706	HAQER1463	29	88016547	88017048	FABP1	0.022771007	FALSE
88016057	88016706	HAQER1463	29	88016547	88017048	FABP1	0.024361899	FALSE
88016057	88016706	HAQER1463	29	88016547	88017048	FABP1	0.022226843	FALSE
88016057	88016706	HAQER1463	29	88016547	88017048	FABP1	0.026095636	FALSE
88016057	88016706	HAQER1463	29	88016547	88017048	FABP1	0.034735082	FALSE
88016057	88016706	HAQER1463	29	88016547	88017048	FABP1	0.044275739	FALSE
88016057	88016706	HAQER1463	29	88016547	88017048	FABP1	0.031993089	FALSE
88016057	88016706	HAQER1463	29	88016547	88017048	FABP1	0.024539451	FALSE
88016057	88016706	HAQER1463	29	88016547	88017048	FABP1	0.027537498	FALSE
88016057	88016706	HAQER1463	29	88016547	88017048	FABP1	0.02997029	FALSE
88016057	88016706	HAQER1463	29	88016547	88017048	FABP1	0.041818443	FALSE
88016057	88016706	HAQER1463	29	88016547	88017048	FABP1	0.026747199	FALSE
88016057	88016706	HAQER1463	29	88016547	88017048	FABP1	0.031303325	FALSE
88016057	88016706	HAQER1463	29	88016547	88017048	FABP1	0.027803224	FALSE
88016057	88016706	HAQER1463	29	88016547	88017048	FABP1	0.031457694	FALSE
88016057	88016706	HAQER1463	29	88016547	88017048	FABP1	0.027943283	FALSE
88016057	88016706	HAQER1463	29	88016547	88017048	FABP1	0.040373113	FALSE
88016057	88016706	HAQER1463	29	88016547	88017048	FABP1	0.044421352	FALSE
88016057	88016706	HAQER1463	29	88016547	88017048	FABP1	0.041089075	FALSE
88016057	88016706	HAQER1463	29	88016547	88017048	FABP1	0.065103779	FALSE
88016057	88016706	HAQER1463	29	88016547	88017048	FABP1	0.03829264	FALSE
88016057	88016706	HAQER1463	29	88016547	88017048	FABP1	0.029094568	FALSE
88016057	88016706	HAQER1463	29	88016547	88017048	FABP1	0.025467419	FALSE
88016057	88016706	HAQER1463	29	88016547	88017048	FOXI3	0.030423072	FALSE
88016057	88016706	HAQER1463	29	88016547	88017048	FOXI3	0.023267659	FALSE
88016057	88016706	HAQER1463	29	88015930	88016431	PLGLB2	0.021412396	FALSE
88016057	88016706	HAQER1463	29	88015930	88016431	PLGLB2	0.021577561	FALSE
88016057	88016706	HAQER1463	29	88015930	88016431	PLGLB2	0.022945356	FALSE
88016057	88016706	HAQER1463	29	88015930	88016431	PLGLB2	0.020385855	FALSE
88016057	88016706	HAQER1463	29	88015930	88016431	PLGLB2	0.021728114	FALSE
88016057	88016706	HAQER1463	29	88015930	88016431	PLGLB2	0.030439209	FALSE
88016057	88016706	HAQER1463	29	88015930	88016431	PLGLB2	0.0311932	FALSE
88016057	88016706	HAQER1463	29	88015930	88016431	PLGLB2	0.022425777	FALSE
88016057	88016706	HAQER1463	29	88015930	88016431	PLGLB2	0.020700926	FALSE
88016057	88016706	HAQER1463	29	88015930	88016431	PLGLB2	0.021209044	FALSE
88016057	88016706	HAQER1463	29	88015930	88016431	PLGLB2	0.024339225	FALSE
88016057	88016706	HAQER1463	29	88015930	88016431	PLGLB2	0.025891041	FALSE
88016057	88016706	HAQER1463	29	88015930	88016431	PLGLB2	0.022752262	FALSE
88016057	88016706	HAQER1463	29	88015930	88016431	PLGLB2	0.022771974	FALSE
88016057	88016706	HAQER1463	29	88015930	88016431	PLGLB2	0.021891549	FALSE
88016057	88016706	HAQER1463	29	88015930	88016431	PLGLB2	0.023583269	FALSE
88016057	88016706	HAQER1463	29	88015930	88016431	PLGLB2	0.020709587	FALSE
88016057	88016706	HAQER1463	29	88015930	88016431	PLGLB2	0.02182492	FALSE
88016057	88016706	HAQER1463	29	88015930	88016431	PLGLB2	0.022753333	FALSE
88016057	88016706	HAQER1463	29	88015930	88016431	PLGLB2	0.020506844	FALSE
88016057	88016706	HAQER1463	29	88015930	88016431	PLGLB2	0.021891199	FALSE
88016057	88016706	HAQER1463	29	88015930	88016431	PLGLB2	0.02096739	FALSE
88016057	88016706	HAQER1463	29	88015930	88016431	PLGLB2	0.022607544	FALSE
88016057	88016706	HAQER1463	29	88015930	88016431	PLGLB2	0.021351777	FALSE
88016057	88016706	HAQER1463	29	88015930	88016431	RGPD2	0.023187838	FALSE
94775793	94777862	HAQER0811	33	94776224	94776725	AQP7B	0.020970069	FALSE
95761115	95762058	HAQER0433	38	95761021	95761522	TRIM43B	0.036207419	FALSE
95761115	95762058	HAQER0433	38	95761021	95761522	TRIM43	0.059337051	FALSE
95761115	95762058	HAQER0433	38	95761021	95761522	GPAT2	0.020319205	FALSE
113156897	113157670	HAQER0953	32	113157113	113157614	IL1B	0.022782521	FALSE
113156897	113157670	HAQER0953	32	113157113	113157614	IL1B	0.028247402	FALSE
113156897	113157670	HAQER0953	32	113157113	113157614	IL37	0.02987838	TRUE
113156897	113157670	HAQER0953	32	113157113	113157614	IL37	0.039964917	TRUE
113156897	113157670	HAQER0953	32	113157113	113157614	IL37	0.020745704	TRUE
113156897	113157670	HAQER0953	32	113157113	113157614	IL37	0.020895613	TRUE
113156897	113157670	HAQER0953	32	113157113	113157614	IL37	0.020742405	TRUE
113156897	113157670	HAQER0953	32	113157113	113157614	IL36G	0.023339573	TRUE
113156897	113157670	HAQER0953	32	113157113	113157614	IL36G	0.02769647	TRUE
113156897	113157670	HAQER0953	32	113157113	113157614	IL36G	0.02181861	TRUE
113156897	113157670	HAQER0953	32	113157113	113157614	IL36G	0.044358236	TRUE
113156897	113157670	HAQER0953	32	113157113	113157614	IL36G	0.025021419	TRUE
113156897	113157670	HAQER0953	32	113157113	113157614	IL36G	0.027070956	TRUE
113156897	113157670	HAQER0953	32	113157113	113157614	IL36G	0.02452013	TRUE
113156897	113157670	HAQER0953	32	113157113	113157614	IL36A	0.03028563	FALSE
113156897	113157670	HAQER0953	32	113157113	113157614	IL36A	0.021167875	FALSE
113156897	113157670	HAQER0953	32	113157113	113157614	IL36A	0.022516085	FALSE
113156897	113157670	HAQER0953	32	113157113	113157614	IL36A	0.025146358	FALSE
113156897	113157670	HAQER0953	32	113157113	113157614	IL36A	0.022358894	FALSE
113156897	113157670	HAQER0953	32	113157113	113157614	IL36A	0.025769349	FALSE
113156897	113157670	HAQER0953	32	113157113	113157614	IL36A	0.026901121	FALSE
113156897	113157670	HAQER0953	32	113157113	113157614	IL36A	0.027598719	FALSE
113156897	113157670	HAQER0953	32	113157113	113157614	IL36A	0.056121186	FALSE
113156897	113157670	HAQER0953	32	113157113	113157614	IL36A	0.029874518	FALSE
113156897	113157670	HAQER0953	32	113157113	113157614	IL36A	0.020198081	FALSE
113156897	113157670	HAQER0953	32	113157113	113157614	IL36A	0.058838914	FALSE
113156897	113157670	HAQER0953	32	113157113	113157614	IL36A	0.035411164	FALSE
113156897	113157670	HAQER0953	32	113157113	113157614	IL36A	0.028408947	FALSE
113156897	113157670	HAQER0953	32	113157113	113157614	IL36A	0.025671653	FALSE
113156897	113157670	HAQER0953	32	113157113	113157614	IL36A	0.03603559	FALSE
113156897	113157670	HAQER0953	32	113157113	113157614	IL36A	0.022879703	FALSE
113156897	113157670	HAQER0953	32	113157113	113157614	IL36A	0.035122144	FALSE
113156897	113157670	HAQER0953	32	113157113	113157614	IL36A	0.02280353	FALSE
113156897	113157670	HAQER0953	32	113157113	113157614	IL36A	0.024041513	FALSE
113156897	113157670	HAQER0953	32	113157113	113157614	IL36B	0.021305867	FALSE
113156897	113157670	HAQER0953	32	113157113	113157614	IL36B	0.036515051	FALSE
113156897	113157670	HAQER0953	32	113157113	113157614	IL36B	0.025428136	FALSE
113156897	113157670	HAQER0953	32	113157113	113157614	IL36B	0.02848136	FALSE
113156897	113157670	HAQER0953	32	113157113	113157614	IL36B	0.030489778	FALSE
113156897	113157670	HAQER0953	32	113157113	113157614	IL36B	0.025736925	FALSE
113156897	113157670	HAQER0953	32	113157113	113157614	IL36B	0.02906215	FALSE
113156897	113157670	HAQER0953	32	113157113	113157614	IL36B	0.020489546	FALSE
113156897	113157670	HAQER0953	32	113157113	113157614	IL36B	0.020262314	FALSE
113156897	113157670	HAQER0953	32	113157113	113157614	IL36B	0.023152594	FALSE
113156897	113157670	HAQER0953	32	113157113	113157614	IL36B	0.034165406	FALSE
113156897	113157670	HAQER0953	32	113157113	113157614	IL36B	0.034192865	FALSE
113156897	113157670	HAQER0953	32	113157113	113157614	IL36B	0.069610776	FALSE
113156897	113157670	HAQER0953	32	113157113	113157614	IL36B	0.023195977	FALSE
113156897	113157670	HAQER0953	32	113157113	113157614	IL36B	0.036564396	FALSE
113156897	113157670	HAQER0953	32	113157113	113157614	IL36B	0.021336623	FALSE
113156897	113157670	HAQER0953	32	113157113	113157614	IL36B	0.055970045	FALSE
113156897	113157670	HAQER0953	32	113157113	113157614	IL36B	0.021823856	FALSE
113156897	113157670	HAQER0953	32	113157113	113157614	IL36B	0.041647768	FALSE
113156897	113157670	HAQER0953	32	113157113	113157614	IL36B	0.020078211	FALSE
113156897	113157670	HAQER0953	32	113157113	113157614	IL36B	0.020526179	FALSE
113156897	113157670	HAQER0953	32	113157113	113157614	IL36B	0.031480221	FALSE
113156897	113157670	HAQER0953	32	113157113	113157614	IL36B	0.029075333	FALSE
113156897	113157670	HAQER0953	32	113157113	113157614	IL36B	0.022667367	FALSE
113156897	113157670	HAQER0953	32	113157113	113157614	IL36B	0.040779667	FALSE
113156897	113157670	HAQER0953	32	113157113	113157614	IL36B	0.020825524	FALSE
113156897	113157670	HAQER0953	32	113157113	113157614	IL36B	0.031405947	FALSE
113156897	113157670	HAQER0953	32	113157113	113157614	IL36B	0.041223161	FALSE
113156897	113157670	HAQER0953	32	113157113	113157614	IL36B	0.025990265	FALSE
113156897	113157670	HAQER0953	32	113157113	113157614	IL36B	0.027448467	FALSE
113156897	113157670	HAQER0953	32	113157113	113157614	IL36RN	0.023508916	FALSE
113156897	113157670	HAQER0953	32	113157113	113157614	IL36RN	0.023707391	FALSE
113156897	113157670	HAQER0953	32	113157113	113157614	IL36RN	0.039555437	FALSE
113156897	113157670	HAQER0953	32	113157113	113157614	IL36RN	0.028397105	FALSE
113156897	113157670	HAQER0953	32	113157113	113157614	IL36RN	0.029045826	FALSE
113156897	113157670	HAQER0953	32	113157113	113157614	IL36RN	0.022209824	FALSE
113156897	113157670	HAQER0953	32	113157113	113157614	IL36RN	0.032195871	FALSE
113156897	113157670	HAQER0953	32	113157113	113157614	IL36RN	0.030337268	FALSE
113156897	113157670	HAQER0953	32	113157113	113157614	IL36RN	0.034375138	FALSE
113156897	113157670	HAQER0953	32	113157113	113157614	IL36RN	0.023484084	FALSE
113156897	113157670	HAQER0953	32	113157113	113157614	IL36RN	0.020181223	FALSE
113156897	113157670	HAQER0953	32	113157113	113157614	IL36RN	0.025096642	FALSE
113156897	113157670	HAQER0953	32	113157113	113157614	IL36RN	0.024852002	FALSE
113156897	113157670	HAQER0953	32	113157113	113157614	IL36RN	0.036772797	FALSE
113156897	113157670	HAQER0953	32	113157113	113157614	IL36RN	0.037280302	FALSE
113156897	113157670	HAQER0953	32	113157113	113157614	IL36RN	0.075469275	FALSE
113156897	113157670	HAQER0953	32	113157113	113157614	IL36RN	0.025283648	FALSE
113156897	113157670	HAQER0953	32	113157113	113157614	IL36RN	0.040801806	FALSE
113156897	113157670	HAQER0953	32	113157113	113157614	IL36RN	0.022359209	FALSE
113156897	113157670	HAQER0953	32	113157113	113157614	IL36RN	0.026449383	FALSE
113156897	113157670	HAQER0953	32	113157113	113157614	IL36RN	0.070070219	FALSE
113156897	113157670	HAQER0953	32	113157113	113157614	IL36RN	0.02391999	FALSE
113156897	113157670	HAQER0953	32	113157113	113157614	IL36RN	0.021355802	FALSE
113156897	113157670	HAQER0953	32	113157113	113157614	IL36RN	0.044908699	FALSE
113156897	113157670	HAQER0953	32	113157113	113157614	IL36RN	0.02404043	FALSE
113156897	113157670	HAQER0953	32	113157113	113157614	IL36RN	0.020569426	FALSE
113156897	113157670	HAQER0953	32	113157113	113157614	IL36RN	0.024275906	FALSE
113156897	113157670	HAQER0953	32	113157113	113157614	IL36RN	0.037290635	FALSE
113156897	113157670	HAQER0953	32	113157113	113157614	IL36RN	0.034125755	FALSE
113156897	113157670	HAQER0953	32	113157113	113157614	IL36RN	0.025774823	FALSE
113156897	113157670	HAQER0953	32	113157113	113157614	IL36RN	0.042715535	FALSE
113156897	113157670	HAQER0953	32	113157113	113157614	IL36RN	0.023482347	FALSE
113156897	113157670	HAQER0953	32	113157113	113157614	IL36RN	0.033708198	FALSE
113156897	113157670	HAQER0953	32	113157113	113157614	IL36RN	0.044809353	FALSE
113156897	113157670	HAQER0953	32	113157113	113157614	IL36RN	0.028693101	FALSE
113156897	113157670	HAQER0953	32	113157113	113157614	IL36RN	0.031538282	FALSE
113156897	113157670	HAQER0953	32	113157113	113157614	IL1F10	0.023510853	FALSE
113156897	113157670	HAQER0953	32	113157113	113157614	IL1F10	0.023279674	FALSE
113156897	113157670	HAQER0953	32	113157113	113157614	IL1F10	0.040080233	FALSE
113156897	113157670	HAQER0953	32	113157113	113157614	IL1F10	0.02567156	FALSE
113156897	113157670	HAQER0953	32	113157113	113157614	IL1F10	0.029506019	FALSE
113156897	113157670	HAQER0953	32	113157113	113157614	IL1F10	0.021868485	FALSE
113156897	113157670	HAQER0953	32	113157113	113157614	IL1F10	0.032831302	FALSE
113156897	113157670	HAQER0953	32	113157113	113157614	IL1F10	0.029891471	FALSE
113156897	113157670	HAQER0953	32	113157113	113157614	IL1F10	0.034394232	FALSE
113156897	113157670	HAQER0953	32	113157113	113157614	IL1F10	0.022771569	FALSE
113156897	113157670	HAQER0953	32	113157113	113157614	IL1F10	0.025652257	FALSE
113156897	113157670	HAQER0953	32	113157113	113157614	IL1F10	0.025206841	FALSE
113156897	113157670	HAQER0953	32	113157113	113157614	IL1F10	0.037019335	FALSE
113156897	113157670	HAQER0953	32	113157113	113157614	IL1F10	0.037404539	FALSE
113156897	113157670	HAQER0953	32	113157113	113157614	IL1F10	0.079106919	FALSE
113156897	113157670	HAQER0953	32	113157113	113157614	IL1F10	0.024769195	FALSE
113156897	113157670	HAQER0953	32	113157113	113157614	IL1F10	0.041203227	FALSE
113156897	113157670	HAQER0953	32	113157113	113157614	IL1F10	0.021950021	FALSE
113156897	113157670	HAQER0953	32	113157113	113157614	IL1F10	0.02600417	FALSE
113156897	113157670	HAQER0953	32	113157113	113157614	IL1F10	0.074233413	FALSE
113156897	113157670	HAQER0953	32	113157113	113157614	IL1F10	0.023097379	FALSE
113156897	113157670	HAQER0953	32	113157113	113157614	IL1F10	0.020096898	FALSE
113156897	113157670	HAQER0953	32	113157113	113157614	IL1F10	0.042686988	FALSE
113156897	113157670	HAQER0953	32	113157113	113157614	IL1F10	0.022407271	FALSE
113156897	113157670	HAQER0953	32	113157113	113157614	IL1F10	0.024273019	FALSE
113156897	113157670	HAQER0953	32	113157113	113157614	IL1F10	0.03608022	FALSE
113156897	113157670	HAQER0953	32	113157113	113157614	IL1F10	0.033830238	FALSE
113156897	113157670	HAQER0953	32	113157113	113157614	IL1F10	0.02636335	FALSE
113156897	113157670	HAQER0953	32	113157113	113157614	IL1F10	0.038361088	FALSE
113156897	113157670	HAQER0953	32	113157113	113157614	IL1F10	0.022445696	FALSE
113156897	113157670	HAQER0953	32	113157113	113157614	IL1F10	0.034600327	FALSE
113156897	113157670	HAQER0953	32	113157113	113157614	IL1F10	0.044167251	FALSE
113156897	113157670	HAQER0953	32	113157113	113157614	IL1F10	0.027468253	FALSE
113156897	113157670	HAQER0953	32	113157113	113157614	IL1F10	0.030856924	FALSE
113156897	113157670	HAQER0953	32	113157113	113157614	IL1RN	0.029478739	FALSE
113156897	113157670	HAQER0953	32	113157113	113157614	IL1RN	0.030157127	FALSE
113156897	113157670	HAQER0953	32	113157113	113157614	IL1RN	0.051943729	FALSE
113156897	113157670	HAQER0953	32	113157113	113157614	IL1RN	0.038446887	FALSE
113156897	113157670	HAQER0953	32	113157113	113157614	IL1RN	0.026774175	FALSE
113156897	113157670	HAQER0953	32	113157113	113157614	IL1RN	0.028918195	FALSE
113156897	113157670	HAQER0953	32	113157113	113157614	IL1RN	0.041786547	FALSE
113156897	113157670	HAQER0953	32	113157113	113157614	IL1RN	0.040577918	FALSE
113156897	113157670	HAQER0953	32	113157113	113157614	IL1RN	0.045149833	FALSE
113156897	113157670	HAQER0953	32	113157113	113157614	IL1RN	0.031409512	FALSE
113156897	113157670	HAQER0953	32	113157113	113157614	IL1RN	0.026944142	FALSE
113156897	113157670	HAQER0953	32	113157113	113157614	IL1RN	0.033715514	FALSE
113156897	113157670	HAQER0953	32	113157113	113157614	IL1RN	0.022796656	FALSE
113156897	113157670	HAQER0953	32	113157113	113157614	IL1RN	0.031064043	FALSE
113156897	113157670	HAQER0953	32	113157113	113157614	IL1RN	0.04613577	FALSE
113156897	113157670	HAQER0953	32	113157113	113157614	IL1RN	0.048516077	FALSE
113156897	113157670	HAQER0953	32	113157113	113157614	IL1RN	0.097668464	FALSE
113156897	113157670	HAQER0953	32	113157113	113157614	IL1RN	0.033059912	FALSE
113156897	113157670	HAQER0953	32	113157113	113157614	IL1RN	0.053698983	FALSE
113156897	113157670	HAQER0953	32	113157113	113157614	IL1RN	0.030164204	FALSE
113156897	113157670	HAQER0953	32	113157113	113157614	IL1RN	0.022767119	FALSE
113156897	113157670	HAQER0953	32	113157113	113157614	IL1RN	0.034305217	FALSE
113156897	113157670	HAQER0953	32	113157113	113157614	IL1RN	0.086885803	FALSE
113156897	113157670	HAQER0953	32	113157113	113157614	IL1RN	0.030960034	FALSE
113156897	113157670	HAQER0953	32	113157113	113157614	IL1RN	0.027459974	FALSE
113156897	113157670	HAQER0953	32	113157113	113157614	IL1RN	0.022548341	FALSE
113156897	113157670	HAQER0953	32	113157113	113157614	IL1RN	0.057392161	FALSE
113156897	113157670	HAQER0953	32	113157113	113157614	IL1RN	0.032297992	FALSE
113156897	113157670	HAQER0953	32	113157113	113157614	IL1RN	0.025968501	FALSE
113156897	113157670	HAQER0953	32	113157113	113157614	IL1RN	0.03182169	FALSE
113156897	113157670	HAQER0953	32	113157113	113157614	IL1RN	0.047659117	FALSE
113156897	113157670	HAQER0953	32	113157113	113157614	IL1RN	0.046306776	FALSE
113156897	113157670	HAQER0953	32	113157113	113157614	IL1RN	0.035122548	FALSE
113156897	113157670	HAQER0953	32	113157113	113157614	IL1RN	0.051428889	FALSE
113156897	113157670	HAQER0953	32	113157113	113157614	IL1RN	0.028937213	FALSE
113156897	113157670	HAQER0953	32	113157113	113157614	IL1RN	0.040499525	FALSE
113156897	113157670	HAQER0953	32	113157113	113157614	IL1RN	0.05500356	FALSE
113156897	113157670	HAQER0953	32	113157113	113157614	IL1RN	0.036735328	FALSE
113156897	113157670	HAQER0953	32	113157113	113157614	IL1RN	0.041816469	FALSE
113156897	113157670	HAQER0953	32	113157113	113157614	PSD4	0.850072851	TRUE
113156897	113157670	HAQER0953	32	113157113	113157614	PSD4	0.837317953	TRUE
113156897	113157670	HAQER0953	32	113157113	113157614	PSD4	0.896758726	TRUE
113156897	113157670	HAQER0953	32	113157113	113157614	PSD4	0.737499302	TRUE
113156897	113157670	HAQER0953	32	113157113	113157614	PSD4	0.829709915	TRUE
113156897	113157670	HAQER0953	32	113157113	113157614	PSD4	0.856758484	TRUE
113156897	113157670	HAQER0953	32	113157113	113157614	PSD4	0.847206796	TRUE
113156897	113157670	HAQER0953	32	113157113	113157614	PSD4	0.551341624	TRUE
113156897	113157670	HAQER0953	32	113157113	113157614	PSD4	0.869239606	TRUE
113156897	113157670	HAQER0953	32	113157113	113157614	PSD4	0.849396294	TRUE
113156897	113157670	HAQER0953	32	113157113	113157614	PSD4	0.853187028	TRUE
113156897	113157670	HAQER0953	32	113157113	113157614	PSD4	0.814006025	TRUE
113156897	113157670	HAQER0953	32	113157113	113157614	PSD4	0.798780578	TRUE
113156897	113157670	HAQER0953	32	113157113	113157614	PSD4	0.805391583	TRUE
113156897	113157670	HAQER0953	32	113157113	113157614	PSD4	0.808753742	TRUE
113156897	113157670	HAQER0953	32	113157113	113157614	PSD4	0.857211084	TRUE
113156897	113157670	HAQER0953	32	113157113	113157614	PSD4	0.721437539	TRUE
113156897	113157670	HAQER0953	32	113157113	113157614	PSD4	0.885223875	TRUE
113156897	113157670	HAQER0953	32	113157113	113157614	PSD4	0.88839166	TRUE
113156897	113157670	HAQER0953	32	113157113	113157614	PSD4	0.737184334	TRUE
113156897	113157670	HAQER0953	32	113157113	113157614	PSD4	0.6463563	TRUE
113156897	113157670	HAQER0953	32	113157113	113157614	PSD4	0.939561141	TRUE
113156897	113157670	HAQER0953	32	113157113	113157614	PSD4	0.85741102	TRUE
113156897	113157670	HAQER0953	32	113157113	113157614	PSD4	0.906387384	TRUE
113156897	113157670	HAQER0953	32	113157113	113157614	PSD4	0.841066067	TRUE
113156897	113157670	HAQER0953	32	113157113	113157614	PSD4	0.498903078	TRUE
113156897	113157670	HAQER0953	32	113157113	113157614	PSD4	0.52112343	TRUE
113156897	113157670	HAQER0953	32	113157113	113157614	PSD4	0.760744403	TRUE
113156897	113157670	HAQER0953	32	113157113	113157614	PSD4	0.808321486	TRUE
113156897	113157670	HAQER0953	32	113157113	113157614	PSD4	0.816724688	TRUE
113156897	113157670	HAQER0953	32	113157113	113157614	PSD4	0.934492818	TRUE
113156897	113157670	HAQER0953	32	113157113	113157614	PSD4	0.607637069	TRUE
113156897	113157670	HAQER0953	32	113157113	113157614	PSD4	0.816853669	TRUE
113156897	113157670	HAQER0953	32	113157113	113157614	PSD4	0.821091136	TRUE
113156897	113157670	HAQER0953	32	113157113	113157614	PSD4	0.76203517	TRUE
113156897	113157670	HAQER0953	32	113157113	113157614	PSD4	0.789864432	TRUE
113156897	113157670	HAQER0953	32	113157113	113157614	PSD4	0.874441872	TRUE
113156897	113157670	HAQER0953	32	113157113	113157614	PSD4	0.824533197	TRUE
113156897	113157670	HAQER0953	32	113157113	113157614	PSD4	0.721908496	TRUE
113156897	113157670	HAQER0953	32	113157113	113157614	PSD4	0.82588042	TRUE
113156897	113157670	HAQER0953	32	113157113	113157614	PSD4	0.846211577	TRUE
113156897	113157670	HAQER0953	32	113157113	113157614	PSD4	0.884983696	TRUE
113156897	113157670	HAQER0953	32	113157113	113157614	PSD4	0.862096367	TRUE
113156897	113157670	HAQER0953	32	113157113	113157614	PSD4	0.85755199	TRUE
113156897	113157670	HAQER0953	32	113157113	113157614	PSD4	0.878669102	TRUE
113156897	113157670	HAQER0953	32	113157113	113157614	PSD4	0.76006664	TRUE
113156897	113157670	HAQER0953	32	113157113	113157614	PSD4	0.649438713	TRUE
113156897	113157670	HAQER0953	32	113157113	113157614	PSD4	0.681696438	TRUE
113156897	113157670	HAQER0953	32	113157113	113157614	PSD4	0.608089445	TRUE
113156897	113157670	HAQER0953	32	113157113	113157614	PSD4	0.724583996	TRUE
113156897	113157670	HAQER0953	32	113157113	113157614	PSD4	0.621548639	TRUE
113156897	113157670	HAQER0953	32	113157113	113157614	PSD4	0.801782742	TRUE
113156897	113157670	HAQER0953	32	113157113	113157614	PSD4	0.854052405	TRUE
113156897	113157670	HAQER0953	32	113157113	113157614	PSD4	0.769063088	TRUE
113156897	113157670	HAQER0953	32	113157113	113157614	PSD4	0.876581972	TRUE
113156897	113157670	HAQER0953	32	113157113	113157614	PSD4	0.889490616	TRUE
113156897	113157670	HAQER0953	32	113157113	113157614	PSD4	0.61728537	TRUE
113156897	113157670	HAQER0953	32	113157113	113157614	PSD4	0.833147877	TRUE
113156897	113157670	HAQER0953	32	113157113	113157614	PSD4	0.845262144	TRUE
113156897	113157670	HAQER0953	32	113157113	113157614	PAX8	0.022244535	TRUE
113156897	113157670	HAQER0953	32	113157113	113157614	PAX8	0.051721313	TRUE
113156897	113157670	HAQER0953	32	113157113	113157614	PAX8	0.037017176	TRUE
113156897	113157670	HAQER0953	32	113157113	113157614	PAX8	0.02030072	TRUE
113156897	113157670	HAQER0953	32	113157113	113157614	PAX8	0.024431298	TRUE
113156897	113157670	HAQER0953	32	113157113	113157614	ZNG1B	0.045867178	FALSE
113156897	113157670	HAQER0953	32	113157113	113157614	FOXD4L1	0.032799615	FALSE
113156897	113157670	HAQER0953	32	113157113	113157614	FOXD4L1	0.039973409	FALSE
113156897	113157670	HAQER0953	32	113157113	113157614	FOXD4L1	0.02262408	FALSE
113156897	113157670	HAQER0953	32	113157113	113157614	FOXD4L1	0.022848854	FALSE
113156897	113157670	HAQER0953	32	113157113	113157614	FOXD4L1	0.021147848	FALSE
113156897	113157670	HAQER0953	32	113157113	113157614	RABL2A	0.026491302	FALSE
113198884	113199493	HAQER1467	29	113199050	113199551	IL1A	0.024223795	TRUE
113198884	113199493	HAQER1467	29	113199050	113199551	IL1B	0.031691616	FALSE
113198884	113199493	HAQER1467	29	113199050	113199551	IL37	0.028809672	TRUE
113198884	113199493	HAQER1467	29	113199050	113199551	IL37	0.021116866	TRUE
113198884	113199493	HAQER1467	29	113199050	113199551	IL37	0.027327102	TRUE
113198884	113199493	HAQER1467	29	113199050	113199551	IL37	0.02687131	TRUE
113198884	113199493	HAQER1467	29	113199050	113199551	IL37	0.022699963	TRUE
113198884	113199493	HAQER1467	29	113199050	113199551	IL37	0.040505488	TRUE
113198884	113199493	HAQER1467	29	113199050	113199551	IL37	0.023908286	TRUE
113198884	113199493	HAQER1467	29	113199050	113199551	IL37	0.021452233	TRUE
113198884	113199493	HAQER1467	29	113199050	113199551	IL37	0.025051306	TRUE
113198884	113199493	HAQER1467	29	113199050	113199551	IL37	0.020304684	TRUE
113198884	113199493	HAQER1467	29	113199050	113199551	IL37	0.020057464	TRUE
113198884	113199493	HAQER1467	29	113199050	113199551	IL37	0.022492467	TRUE
113198884	113199493	HAQER1467	29	113199050	113199551	IL37	0.022327237	TRUE
113198884	113199493	HAQER1467	29	113199050	113199551	IL37	0.023725605	TRUE
113198884	113199493	HAQER1467	29	113199050	113199551	IL36G	0.022341702	TRUE
113198884	113199493	HAQER1467	29	113199050	113199551	IL36G	0.036097778	TRUE
113198884	113199493	HAQER1467	29	113199050	113199551	IL36G	0.026884274	TRUE
113198884	113199493	HAQER1467	29	113199050	113199551	IL36G	0.032286425	TRUE
113198884	113199493	HAQER1467	29	113199050	113199551	IL36G	0.032048663	TRUE
113198884	113199493	HAQER1467	29	113199050	113199551	IL36G	0.025891337	TRUE
113198884	113199493	HAQER1467	29	113199050	113199551	IL36G	0.036223486	TRUE
113198884	113199493	HAQER1467	29	113199050	113199551	IL36G	0.026837343	TRUE
113198884	113199493	HAQER1467	29	113199050	113199551	IL36G	0.025710224	TRUE
113198884	113199493	HAQER1467	29	113199050	113199551	IL36G	0.027581776	TRUE
113198884	113199493	HAQER1467	29	113199050	113199551	IL36G	0.02290302	TRUE
113198884	113199493	HAQER1467	29	113199050	113199551	IL36G	0.028627078	TRUE
113198884	113199493	HAQER1467	29	113199050	113199551	IL36G	0.021521996	TRUE
113198884	113199493	HAQER1467	29	113199050	113199551	IL36G	0.0242836	TRUE
113198884	113199493	HAQER1467	29	113199050	113199551	IL36G	0.021724562	TRUE
113198884	113199493	HAQER1467	29	113199050	113199551	IL36G	0.020850784	TRUE
113198884	113199493	HAQER1467	29	113199050	113199551	IL36G	0.021521027	TRUE
113198884	113199493	HAQER1467	29	113199050	113199551	IL36G	0.027979152	TRUE
113198884	113199493	HAQER1467	29	113199050	113199551	IL36G	0.021950076	TRUE
113198884	113199493	HAQER1467	29	113199050	113199551	IL36G	0.023207608	TRUE
113198884	113199493	HAQER1467	29	113199050	113199551	IL36G	0.023025226	TRUE
113198884	113199493	HAQER1467	29	113199050	113199551	IL36G	0.023227984	TRUE
113198884	113199493	HAQER1467	29	113199050	113199551	IL36G	0.022461861	TRUE
113198884	113199493	HAQER1467	29	113199050	113199551	IL36G	0.022492925	TRUE
113198884	113199493	HAQER1467	29	113199050	113199551	IL36G	0.023579725	TRUE
113198884	113199493	HAQER1467	29	113199050	113199551	IL36G	0.022474942	TRUE
113198884	113199493	HAQER1467	29	113199050	113199551	IL36G	0.027057643	TRUE
113198884	113199493	HAQER1467	29	113199050	113199551	IL36G	0.023812823	TRUE
113198884	113199493	HAQER1467	29	113199050	113199551	IL36A	0.030738239	FALSE
113198884	113199493	HAQER1467	29	113199050	113199551	IL36A	0.027411016	FALSE
113198884	113199493	HAQER1467	29	113199050	113199551	IL36A	0.028162891	FALSE
113198884	113199493	HAQER1467	29	113199050	113199551	IL36A	0.027238081	FALSE
113198884	113199493	HAQER1467	29	113199050	113199551	IL36A	0.026590981	FALSE
113198884	113199493	HAQER1467	29	113199050	113199551	IL36A	0.045694889	FALSE
113198884	113199493	HAQER1467	29	113199050	113199551	IL36A	0.035710208	FALSE
113198884	113199493	HAQER1467	29	113199050	113199551	IL36A	0.04134096	FALSE
113198884	113199493	HAQER1467	29	113199050	113199551	IL36A	0.024541085	FALSE
113198884	113199493	HAQER1467	29	113199050	113199551	IL36A	0.029109828	FALSE
113198884	113199493	HAQER1467	29	113199050	113199551	IL36A	0.020685723	FALSE
113198884	113199493	HAQER1467	29	113199050	113199551	IL36A	0.023612055	FALSE
113198884	113199493	HAQER1467	29	113199050	113199551	IL36A	0.022189834	FALSE
113198884	113199493	HAQER1467	29	113199050	113199551	IL36A	0.044338894	FALSE
113198884	113199493	HAQER1467	29	113199050	113199551	IL36A	0.038175913	FALSE
113198884	113199493	HAQER1467	29	113199050	113199551	IL36A	0.071303356	FALSE
113198884	113199493	HAQER1467	29	113199050	113199551	IL36A	0.041882625	FALSE
113198884	113199493	HAQER1467	29	113199050	113199551	IL36A	0.034197708	FALSE
113198884	113199493	HAQER1467	29	113199050	113199551	IL36A	0.041439127	FALSE
113198884	113199493	HAQER1467	29	113199050	113199551	IL36A	0.027204075	FALSE
113198884	113199493	HAQER1467	29	113199050	113199551	IL36A	0.032553156	FALSE
113198884	113199493	HAQER1467	29	113199050	113199551	IL36A	0.023974465	FALSE
113198884	113199493	HAQER1467	29	113199050	113199551	IL36A	0.033051876	FALSE
113198884	113199493	HAQER1467	29	113199050	113199551	IL36A	0.026614297	FALSE
113198884	113199493	HAQER1467	29	113199050	113199551	IL36A	0.022618574	FALSE
113198884	113199493	HAQER1467	29	113199050	113199551	IL36A	0.022697799	FALSE
113198884	113199493	HAQER1467	29	113199050	113199551	IL36A	0.021845392	FALSE
113198884	113199493	HAQER1467	29	113199050	113199551	IL36A	0.022447439	FALSE
113198884	113199493	HAQER1467	29	113199050	113199551	IL36A	0.029588852	FALSE
113198884	113199493	HAQER1467	29	113199050	113199551	IL36A	0.021694878	FALSE
113198884	113199493	HAQER1467	29	113199050	113199551	IL36A	0.03307787	FALSE
113198884	113199493	HAQER1467	29	113199050	113199551	IL36A	0.030369271	FALSE
113198884	113199493	HAQER1467	29	113199050	113199551	IL36A	0.031549318	FALSE
113198884	113199493	HAQER1467	29	113199050	113199551	IL36A	0.024525085	FALSE
113198884	113199493	HAQER1467	29	113199050	113199551	IL36A	0.032425259	FALSE
113198884	113199493	HAQER1467	29	113199050	113199551	IL36A	0.037303131	FALSE
113198884	113199493	HAQER1467	29	113199050	113199551	IL36A	0.028384508	FALSE
113198884	113199493	HAQER1467	29	113199050	113199551	IL36A	0.032281796	FALSE
113198884	113199493	HAQER1467	29	113199050	113199551	IL36A	0.032198286	FALSE
113198884	113199493	HAQER1467	29	113199050	113199551	IL36A	0.032701624	FALSE
113198884	113199493	HAQER1467	29	113199050	113199551	IL36A	0.02246129	FALSE
113198884	113199493	HAQER1467	29	113199050	113199551	IL36A	0.031381806	FALSE
113198884	113199493	HAQER1467	29	113199050	113199551	IL36A	0.032794839	FALSE
113198884	113199493	HAQER1467	29	113199050	113199551	IL36A	0.034458637	FALSE
113198884	113199493	HAQER1467	29	113199050	113199551	IL36A	0.033000348	FALSE
113198884	113199493	HAQER1467	29	113199050	113199551	IL36A	0.037650046	FALSE
113198884	113199493	HAQER1467	29	113199050	113199551	IL36A	0.033388678	FALSE
113198884	113199493	HAQER1467	29	113199050	113199551	IL36A	0.025882566	FALSE
113198884	113199493	HAQER1467	29	113199050	113199551	IL36A	0.027336602	FALSE
113198884	113199493	HAQER1467	29	113199050	113199551	IL36B	0.03318988	FALSE
113198884	113199493	HAQER1467	29	113199050	113199551	IL36B	0.027260976	FALSE
113198884	113199493	HAQER1467	29	113199050	113199551	IL36B	0.031653038	FALSE
113198884	113199493	HAQER1467	29	113199050	113199551	IL36B	0.021030228	FALSE
113198884	113199493	HAQER1467	29	113199050	113199551	IL36B	0.030501178	FALSE
113198884	113199493	HAQER1467	29	113199050	113199551	IL36B	0.031354874	FALSE
113198884	113199493	HAQER1467	29	113199050	113199551	IL36B	0.048659941	FALSE
113198884	113199493	HAQER1467	29	113199050	113199551	IL36B	0.041252196	FALSE
113198884	113199493	HAQER1467	29	113199050	113199551	IL36B	0.046726427	FALSE
113198884	113199493	HAQER1467	29	113199050	113199551	IL36B	0.026333159	FALSE
113198884	113199493	HAQER1467	29	113199050	113199551	IL36B	0.030603196	FALSE
113198884	113199493	HAQER1467	29	113199050	113199551	IL36B	0.022385463	FALSE
113198884	113199493	HAQER1467	29	113199050	113199551	IL36B	0.024810079	FALSE
113198884	113199493	HAQER1467	29	113199050	113199551	IL36B	0.022994709	FALSE
113198884	113199493	HAQER1467	29	113199050	113199551	IL36B	0.021188452	FALSE
113198884	113199493	HAQER1467	29	113199050	113199551	IL36B	0.022054189	FALSE
113198884	113199493	HAQER1467	29	113199050	113199551	IL36B	0.052493305	FALSE
113198884	113199493	HAQER1467	29	113199050	113199551	IL36B	0.044089873	FALSE
113198884	113199493	HAQER1467	29	113199050	113199551	IL36B	0.082444646	FALSE
113198884	113199493	HAQER1467	29	113199050	113199551	IL36B	0.048139128	FALSE
113198884	113199493	HAQER1467	29	113199050	113199551	IL36B	0.039017312	FALSE
113198884	113199493	HAQER1467	29	113199050	113199551	IL36B	0.047685237	FALSE
113198884	113199493	HAQER1467	29	113199050	113199551	IL36B	0.034197167	FALSE
113198884	113199493	HAQER1467	29	113199050	113199551	IL36B	0.039555738	FALSE
113198884	113199493	HAQER1467	29	113199050	113199551	IL36B	0.027046361	FALSE
113198884	113199493	HAQER1467	29	113199050	113199551	IL36B	0.037569842	FALSE
113198884	113199493	HAQER1467	29	113199050	113199551	IL36B	0.026207972	FALSE
113198884	113199493	HAQER1467	29	113199050	113199551	IL36B	0.020056682	FALSE
113198884	113199493	HAQER1467	29	113199050	113199551	IL36B	0.024432325	FALSE
113198884	113199493	HAQER1467	29	113199050	113199551	IL36B	0.020899147	FALSE
113198884	113199493	HAQER1467	29	113199050	113199551	IL36B	0.023388901	FALSE
113198884	113199493	HAQER1467	29	113199050	113199551	IL36B	0.032440123	FALSE
113198884	113199493	HAQER1467	29	113199050	113199551	IL36B	0.02279939	FALSE
113198884	113199493	HAQER1467	29	113199050	113199551	IL36B	0.03500856	FALSE
113198884	113199493	HAQER1467	29	113199050	113199551	IL36B	0.032944297	FALSE
113198884	113199493	HAQER1467	29	113199050	113199551	IL36B	0.034105353	FALSE
113198884	113199493	HAQER1467	29	113199050	113199551	IL36B	0.025333547	FALSE
113198884	113199493	HAQER1467	29	113199050	113199551	IL36B	0.034233963	FALSE
113198884	113199493	HAQER1467	29	113199050	113199551	IL36B	0.040946273	FALSE
113198884	113199493	HAQER1467	29	113199050	113199551	IL36B	0.029943066	FALSE
113198884	113199493	HAQER1467	29	113199050	113199551	IL36B	0.02251259	FALSE
113198884	113199493	HAQER1467	29	113199050	113199551	IL36B	0.03526893	FALSE
113198884	113199493	HAQER1467	29	113199050	113199551	IL36B	0.03514987	FALSE
113198884	113199493	HAQER1467	29	113199050	113199551	IL36B	0.036228367	FALSE
113198884	113199493	HAQER1467	29	113199050	113199551	IL36B	0.020757485	FALSE
113198884	113199493	HAQER1467	29	113199050	113199551	IL36B	0.034453866	FALSE
113198884	113199493	HAQER1467	29	113199050	113199551	IL36B	0.035986646	FALSE
113198884	113199493	HAQER1467	29	113199050	113199551	IL36B	0.036165153	FALSE
113198884	113199493	HAQER1467	29	113199050	113199551	IL36B	0.036396412	FALSE
113198884	113199493	HAQER1467	29	113199050	113199551	IL36B	0.041193495	FALSE
113198884	113199493	HAQER1467	29	113199050	113199551	IL36B	0.038397731	FALSE
113198884	113199493	HAQER1467	29	113199050	113199551	IL36B	0.027499121	FALSE
113198884	113199493	HAQER1467	29	113199050	113199551	IL36B	0.029094016	FALSE
113198884	113199493	HAQER1467	29	113199050	113199551	IL36RN	0.036168567	FALSE
113198884	113199493	HAQER1467	29	113199050	113199551	IL36RN	0.03239643	FALSE
113198884	113199493	HAQER1467	29	113199050	113199551	IL36RN	0.033864285	FALSE
113198884	113199493	HAQER1467	29	113199050	113199551	IL36RN	0.021622588	FALSE
113198884	113199493	HAQER1467	29	113199050	113199551	IL36RN	0.033640961	FALSE
113198884	113199493	HAQER1467	29	113199050	113199551	IL36RN	0.031580594	FALSE
113198884	113199493	HAQER1467	29	113199050	113199551	IL36RN	0.054977533	FALSE
113198884	113199493	HAQER1467	29	113199050	113199551	IL36RN	0.044572198	FALSE
113198884	113199493	HAQER1467	29	113199050	113199551	IL36RN	0.048730484	FALSE
113198884	113199493	HAQER1467	29	113199050	113199551	IL36RN	0.030655966	FALSE
113198884	113199493	HAQER1467	29	113199050	113199551	IL36RN	0.035749974	FALSE
113198884	113199493	HAQER1467	29	113199050	113199551	IL36RN	0.025339591	FALSE
113198884	113199493	HAQER1467	29	113199050	113199551	IL36RN	0.028495987	FALSE
113198884	113199493	HAQER1467	29	113199050	113199551	IL36RN	0.028128511	FALSE
113198884	113199493	HAQER1467	29	113199050	113199551	IL36RN	0.022462247	FALSE
113198884	113199493	HAQER1467	29	113199050	113199551	IL36RN	0.023243004	FALSE
113198884	113199493	HAQER1467	29	113199050	113199551	IL36RN	0.055800261	FALSE
113198884	113199493	HAQER1467	29	113199050	113199551	IL36RN	0.047476098	FALSE
113198884	113199493	HAQER1467	29	113199050	113199551	IL36RN	0.088277168	FALSE
113198884	113199493	HAQER1467	29	113199050	113199551	IL36RN	0.051822401	FALSE
113198884	113199493	HAQER1467	29	113199050	113199551	IL36RN	0.043000208	FALSE
113198884	113199493	HAQER1467	29	113199050	113199551	IL36RN	0.053162154	FALSE
113198884	113199493	HAQER1467	29	113199050	113199551	IL36RN	0.037513637	FALSE
113198884	113199493	HAQER1467	29	113199050	113199551	IL36RN	0.043541782	FALSE
113198884	113199493	HAQER1467	29	113199050	113199551	IL36RN	0.030694917	FALSE
113198884	113199493	HAQER1467	29	113199050	113199551	IL36RN	0.038674938	FALSE
113198884	113199493	HAQER1467	29	113199050	113199551	IL36RN	0.032085996	FALSE
113198884	113199493	HAQER1467	29	113199050	113199551	IL36RN	0.024798713	FALSE
113198884	113199493	HAQER1467	29	113199050	113199551	IL36RN	0.026447616	FALSE
113198884	113199493	HAQER1467	29	113199050	113199551	IL36RN	0.025516599	FALSE
113198884	113199493	HAQER1467	29	113199050	113199551	IL36RN	0.026456171	FALSE
113198884	113199493	HAQER1467	29	113199050	113199551	IL36RN	0.034547249	FALSE
113198884	113199493	HAQER1467	29	113199050	113199551	IL36RN	0.026960794	FALSE
113198884	113199493	HAQER1467	29	113199050	113199551	IL36RN	0.040661313	FALSE
113198884	113199493	HAQER1467	29	113199050	113199551	IL36RN	0.036374045	FALSE
113198884	113199493	HAQER1467	29	113199050	113199551	IL36RN	0.039836587	FALSE
113198884	113199493	HAQER1467	29	113199050	113199551	IL36RN	0.029638093	FALSE
113198884	113199493	HAQER1467	29	113199050	113199551	IL36RN	0.039683227	FALSE
113198884	113199493	HAQER1467	29	113199050	113199551	IL36RN	0.045983415	FALSE
113198884	113199493	HAQER1467	29	113199050	113199551	IL36RN	0.030976381	FALSE
113198884	113199493	HAQER1467	29	113199050	113199551	IL36RN	0.024525146	FALSE
113198884	113199493	HAQER1467	29	113199050	113199551	IL36RN	0.039903993	FALSE
113198884	113199493	HAQER1467	29	113199050	113199551	IL36RN	0.039291887	FALSE
113198884	113199493	HAQER1467	29	113199050	113199551	IL36RN	0.041035261	FALSE
113198884	113199493	HAQER1467	29	113199050	113199551	IL36RN	0.026901246	FALSE
113198884	113199493	HAQER1467	29	113199050	113199551	IL36RN	0.039211433	FALSE
113198884	113199493	HAQER1467	29	113199050	113199551	IL36RN	0.040022287	FALSE
113198884	113199493	HAQER1467	29	113199050	113199551	IL36RN	0.04027431	FALSE
113198884	113199493	HAQER1467	29	113199050	113199551	IL36RN	0.040718836	FALSE
113198884	113199493	HAQER1467	29	113199050	113199551	IL36RN	0.044223005	FALSE
113198884	113199493	HAQER1467	29	113199050	113199551	IL36RN	0.042158405	FALSE
113198884	113199493	HAQER1467	29	113199050	113199551	IL36RN	0.029983189	FALSE
113198884	113199493	HAQER1467	29	113199050	113199551	IL36RN	0.033015346	FALSE
113198884	113199493	HAQER1467	29	113199050	113199551	IL1F10	0.035349559	FALSE
113198884	113199493	HAQER1467	29	113199050	113199551	IL1F10	0.031089032	FALSE
113198884	113199493	HAQER1467	29	113199050	113199551	IL1F10	0.033533807	FALSE
113198884	113199493	HAQER1467	29	113199050	113199551	IL1F10	0.021301891	FALSE
113198884	113199493	HAQER1467	29	113199050	113199551	IL1F10	0.029721005	FALSE
113198884	113199493	HAQER1467	29	113199050	113199551	IL1F10	0.031351917	FALSE
113198884	113199493	HAQER1467	29	113199050	113199551	IL1F10	0.052902446	FALSE
113198884	113199493	HAQER1467	29	113199050	113199551	IL1F10	0.044072834	FALSE
113198884	113199493	HAQER1467	29	113199050	113199551	IL1F10	0.048563006	FALSE
113198884	113199493	HAQER1467	29	113199050	113199551	IL1F10	0.029519074	FALSE
113198884	113199493	HAQER1467	29	113199050	113199551	IL1F10	0.034956972	FALSE
113198884	113199493	HAQER1467	29	113199050	113199551	IL1F10	0.024012416	FALSE
113198884	113199493	HAQER1467	29	113199050	113199551	IL1F10	0.026739452	FALSE
113198884	113199493	HAQER1467	29	113199050	113199551	IL1F10	0.028097884	FALSE
113198884	113199493	HAQER1467	29	113199050	113199551	IL1F10	0.022265229	FALSE
113198884	113199493	HAQER1467	29	113199050	113199551	IL1F10	0.022856264	FALSE
113198884	113199493	HAQER1467	29	113199050	113199551	IL1F10	0.054897818	FALSE
113198884	113199493	HAQER1467	29	113199050	113199551	IL1F10	0.046551837	FALSE
113198884	113199493	HAQER1467	29	113199050	113199551	IL1F10	0.090429389	FALSE
113198884	113199493	HAQER1467	29	113199050	113199551	IL1F10	0.049614269	FALSE
113198884	113199493	HAQER1467	29	113199050	113199551	IL1F10	0.042436477	FALSE
113198884	113199493	HAQER1467	29	113199050	113199551	IL1F10	0.051003266	FALSE
113198884	113199493	HAQER1467	29	113199050	113199551	IL1F10	0.037350067	FALSE
113198884	113199493	HAQER1467	29	113199050	113199551	IL1F10	0.043088562	FALSE
113198884	113199493	HAQER1467	29	113199050	113199551	IL1F10	0.030153909	FALSE
113198884	113199493	HAQER1467	29	113199050	113199551	IL1F10	0.039380138	FALSE
113198884	113199493	HAQER1467	29	113199050	113199551	IL1F10	0.030829032	FALSE
113198884	113199493	HAQER1467	29	113199050	113199551	IL1F10	0.025675092	FALSE
113198884	113199493	HAQER1467	29	113199050	113199551	IL1F10	0.024957734	FALSE
113198884	113199493	HAQER1467	29	113199050	113199551	IL1F10	0.023466745	FALSE
113198884	113199493	HAQER1467	29	113199050	113199551	IL1F10	0.024067579	FALSE
113198884	113199493	HAQER1467	29	113199050	113199551	IL1F10	0.032091899	FALSE
113198884	113199493	HAQER1467	29	113199050	113199551	IL1F10	0.024558188	FALSE
113198884	113199493	HAQER1467	29	113199050	113199551	IL1F10	0.038193114	FALSE
113198884	113199493	HAQER1467	29	113199050	113199551	IL1F10	0.034439909	FALSE
113198884	113199493	HAQER1467	29	113199050	113199551	IL1F10	0.038926682	FALSE
113198884	113199493	HAQER1467	29	113199050	113199551	IL1F10	0.028024415	FALSE
113198884	113199493	HAQER1467	29	113199050	113199551	IL1F10	0.038445603	FALSE
113198884	113199493	HAQER1467	29	113199050	113199551	IL1F10	0.045964552	FALSE
113198884	113199493	HAQER1467	29	113199050	113199551	IL1F10	0.02718646	FALSE
113198884	113199493	HAQER1467	29	113199050	113199551	IL1F10	0.039484516	FALSE
113198884	113199493	HAQER1467	29	113199050	113199551	IL1F10	0.038498615	FALSE
113198884	113199493	HAQER1467	29	113199050	113199551	IL1F10	0.040051022	FALSE
113198884	113199493	HAQER1467	29	113199050	113199551	IL1F10	0.025753445	FALSE
113198884	113199493	HAQER1467	29	113199050	113199551	IL1F10	0.037769778	FALSE
113198884	113199493	HAQER1467	29	113199050	113199551	IL1F10	0.038457151	FALSE
113198884	113199493	HAQER1467	29	113199050	113199551	IL1F10	0.037621543	FALSE
113198884	113199493	HAQER1467	29	113199050	113199551	IL1F10	0.03912911	FALSE
113198884	113199493	HAQER1467	29	113199050	113199551	IL1F10	0.04259875	FALSE
113198884	113199493	HAQER1467	29	113199050	113199551	IL1F10	0.041608129	FALSE
113198884	113199493	HAQER1467	29	113199050	113199551	IL1F10	0.028050996	FALSE
113198884	113199493	HAQER1467	29	113199050	113199551	IL1F10	0.031568021	FALSE
113198884	113199493	HAQER1467	29	113199050	113199551	IL1RN	0.039337716	FALSE
113198884	113199493	HAQER1467	29	113199050	113199551	IL1RN	0.035744145	FALSE
113198884	113199493	HAQER1467	29	113199050	113199551	IL1RN	0.038571842	FALSE
113198884	113199493	HAQER1467	29	113199050	113199551	IL1RN	0.039505453	FALSE
113198884	113199493	HAQER1467	29	113199050	113199551	IL1RN	0.025249583	FALSE
113198884	113199493	HAQER1467	29	113199050	113199551	IL1RN	0.062088742	FALSE
113198884	113199493	HAQER1467	29	113199050	113199551	IL1RN	0.052336848	FALSE
113198884	113199493	HAQER1467	29	113199050	113199551	IL1RN	0.054857824	FALSE
113198884	113199493	HAQER1467	29	113199050	113199551	IL1RN	0.035565575	FALSE
113198884	113199493	HAQER1467	29	113199050	113199551	IL1RN	0.040727614	FALSE
113198884	113199493	HAQER1467	29	113199050	113199551	IL1RN	0.029396032	FALSE
113198884	113199493	HAQER1467	29	113199050	113199551	IL1RN	0.032999103	FALSE
113198884	113199493	HAQER1467	29	113199050	113199551	IL1RN	0.03277649	FALSE
113198884	113199493	HAQER1467	29	113199050	113199551	IL1RN	0.022021202	FALSE
113198884	113199493	HAQER1467	29	113199050	113199551	IL1RN	0.024352937	FALSE
113198884	113199493	HAQER1467	29	113199050	113199551	IL1RN	0.025373908	FALSE
113198884	113199493	HAQER1467	29	113199050	113199551	IL1RN	0.060722393	FALSE
113198884	113199493	HAQER1467	29	113199050	113199551	IL1RN	0.053589885	FALSE
113198884	113199493	HAQER1467	29	113199050	113199551	IL1RN	0.099090979	FALSE
113198884	113199493	HAQER1467	29	113199050	113199551	IL1RN	0.058773429	FALSE
113198884	113199493	HAQER1467	29	113199050	113199551	IL1RN	0.049086129	FALSE
113198884	113199493	HAQER1467	29	113199050	113199551	IL1RN	0.062207041	FALSE
113198884	113199493	HAQER1467	29	113199050	113199551	IL1RN	0.047759047	FALSE
113198884	113199493	HAQER1467	29	113199050	113199551	IL1RN	0.053404454	FALSE
113198884	113199493	HAQER1467	29	113199050	113199551	IL1RN	0.036356091	FALSE
113198884	113199493	HAQER1467	29	113199050	113199551	IL1RN	0.046615126	FALSE
113198884	113199493	HAQER1467	29	113199050	113199551	IL1RN	0.036096217	FALSE
113198884	113199493	HAQER1467	29	113199050	113199551	IL1RN	0.026671413	FALSE
113198884	113199493	HAQER1467	29	113199050	113199551	IL1RN	0.029691252	FALSE
113198884	113199493	HAQER1467	29	113199050	113199551	IL1RN	0.028458275	FALSE
113198884	113199493	HAQER1467	29	113199050	113199551	IL1RN	0.021368689	FALSE
113198884	113199493	HAQER1467	29	113199050	113199551	IL1RN	0.030358267	FALSE
113198884	113199493	HAQER1467	29	113199050	113199551	IL1RN	0.038294563	FALSE
113198884	113199493	HAQER1467	29	113199050	113199551	IL1RN	0.031417202	FALSE
113198884	113199493	HAQER1467	29	113199050	113199551	IL1RN	0.047369627	FALSE
113198884	113199493	HAQER1467	29	113199050	113199551	IL1RN	0.039830693	FALSE
113198884	113199493	HAQER1467	29	113199050	113199551	IL1RN	0.045293039	FALSE
113198884	113199493	HAQER1467	29	113199050	113199551	IL1RN	0.032854738	FALSE
113198884	113199493	HAQER1467	29	113199050	113199551	IL1RN	0.046705798	FALSE
113198884	113199493	HAQER1467	29	113199050	113199551	IL1RN	0.054349192	FALSE
113198884	113199493	HAQER1467	29	113199050	113199551	IL1RN	0.032348453	FALSE
113198884	113199493	HAQER1467	29	113199050	113199551	IL1RN	0.029919203	FALSE
113198884	113199493	HAQER1467	29	113199050	113199551	IL1RN	0.044398308	FALSE
113198884	113199493	HAQER1467	29	113199050	113199551	IL1RN	0.044708637	FALSE
113198884	113199493	HAQER1467	29	113199050	113199551	IL1RN	0.045741279	FALSE
113198884	113199493	HAQER1467	29	113199050	113199551	IL1RN	0.035120185	FALSE
113198884	113199493	HAQER1467	29	113199050	113199551	IL1RN	0.044437422	FALSE
113198884	113199493	HAQER1467	29	113199050	113199551	IL1RN	0.044578559	FALSE
113198884	113199493	HAQER1467	29	113199050	113199551	IL1RN	0.043047195	FALSE
113198884	113199493	HAQER1467	29	113199050	113199551	IL1RN	0.045508364	FALSE
113198884	113199493	HAQER1467	29	113199050	113199551	IL1RN	0.047083845	FALSE
113198884	113199493	HAQER1467	29	113199050	113199551	IL1RN	0.050856105	FALSE
113198884	113199493	HAQER1467	29	113199050	113199551	IL1RN	0.03329552	FALSE
113198884	113199493	HAQER1467	29	113199050	113199551	IL1RN	0.037968786	FALSE
113198884	113199493	HAQER1467	29	113199050	113199551	PSD4	0.038259212	TRUE
113198884	113199493	HAQER1467	29	113199050	113199551	PSD4	0.041181754	TRUE
113198884	113199493	HAQER1467	29	113199050	113199551	PSD4	0.041714928	TRUE
113198884	113199493	HAQER1467	29	113199050	113199551	PSD4	0.022774506	TRUE
113198884	113199493	HAQER1467	29	113199050	113199551	PSD4	0.029642196	TRUE
113198884	113199493	HAQER1467	29	113199050	113199551	PSD4	0.026855205	TRUE
113198884	113199493	HAQER1467	29	113199050	113199551	PSD4	0.034207871	TRUE
113198884	113199493	HAQER1467	29	113199050	113199551	PSD4	0.031480024	TRUE
113198884	113199493	HAQER1467	29	113199050	113199551	PSD4	0.032610315	TRUE
113198884	113199493	HAQER1467	29	113199050	113199551	PAX8	0.028122139	TRUE
113198884	113199493	HAQER1467	29	113199050	113199551	PAX8	0.026264449	TRUE
113198884	113199493	HAQER1467	29	113199050	113199551	PAX8	0.025044814	TRUE
113198884	113199493	HAQER1467	29	113199050	113199551	PAX8	0.043320063	TRUE
113198884	113199493	HAQER1467	29	113199050	113199551	PAX8	0.045541861	TRUE
113198884	113199493	HAQER1467	29	113199050	113199551	PAX8	0.035700055	TRUE
113198884	113199493	HAQER1467	29	113199050	113199551	PAX8	0.027072263	TRUE
113198884	113199493	HAQER1467	29	113199050	113199551	PAX8	0.025468413	TRUE
113198884	113199493	HAQER1467	29	113199050	113199551	PAX8	0.026591447	TRUE
113198884	113199493	HAQER1467	29	113199050	113199551	PAX8	0.020687482	TRUE
113198884	113199493	HAQER1467	29	113199050	113199551	PAX8	0.02095769	TRUE
113198884	113199493	HAQER1467	29	113199050	113199551	PAX8	0.021540418	TRUE
113198884	113199493	HAQER1467	29	113199050	113199551	PAX8	0.051798552	TRUE
113198884	113199493	HAQER1467	29	113199050	113199551	PAX8	0.038678879	TRUE
113198884	113199493	HAQER1467	29	113199050	113199551	PAX8	0.023667526	TRUE
113198884	113199493	HAQER1467	29	113199050	113199551	PAX8	0.10836198	TRUE
113198884	113199493	HAQER1467	29	113199050	113199551	PAX8	0.041508584	TRUE
113198884	113199493	HAQER1467	29	113199050	113199551	PAX8	0.028611237	TRUE
113198884	113199493	HAQER1467	29	113199050	113199551	PAX8	0.038023537	TRUE
113198884	113199493	HAQER1467	29	113199050	113199551	PAX8	0.033795065	TRUE
113198884	113199493	HAQER1467	29	113199050	113199551	PAX8	0.033382338	TRUE
113198884	113199493	HAQER1467	29	113199050	113199551	PAX8	0.024599392	TRUE
113198884	113199493	HAQER1467	29	113199050	113199551	PAX8	0.027475413	TRUE
113198884	113199493	HAQER1467	29	113199050	113199551	PAX8	0.023465409	TRUE
113198884	113199493	HAQER1467	29	113199050	113199551	PAX8	0.021535768	TRUE
113198884	113199493	HAQER1467	29	113199050	113199551	PAX8	0.026305111	TRUE
113198884	113199493	HAQER1467	29	113199050	113199551	PAX8	0.027972006	TRUE
113198884	113199493	HAQER1467	29	113199050	113199551	PAX8	0.024775258	TRUE
113198884	113199493	HAQER1467	29	113199050	113199551	PAX8	0.03184409	TRUE
113198884	113199493	HAQER1467	29	113199050	113199551	PAX8	0.02620253	TRUE
113198884	113199493	HAQER1467	29	113199050	113199551	PAX8	0.026310294	TRUE
113198884	113199493	HAQER1467	29	113199050	113199551	PAX8	0.035763744	TRUE
113198884	113199493	HAQER1467	29	113199050	113199551	PAX8	0.03376439	TRUE
113198884	113199493	HAQER1467	29	113199050	113199551	PAX8	0.025210588	TRUE
113198884	113199493	HAQER1467	29	113199050	113199551	PAX8	0.031256568	TRUE
113198884	113199493	HAQER1467	29	113199050	113199551	PAX8	0.034072679	TRUE
113198884	113199493	HAQER1467	29	113199050	113199551	PAX8	0.034374717	TRUE
113198884	113199493	HAQER1467	29	113199050	113199551	PAX8	0.032954991	TRUE
113198884	113199493	HAQER1467	29	113199050	113199551	PAX8	0.025698467	TRUE
113198884	113199493	HAQER1467	29	113199050	113199551	PAX8	0.030368414	TRUE
113198884	113199493	HAQER1467	29	113199050	113199551	PAX8	0.031747174	TRUE
113198884	113199493	HAQER1467	29	113199050	113199551	PAX8	0.033523657	TRUE
113198884	113199493	HAQER1467	29	113199050	113199551	PAX8	0.031323018	TRUE
113198884	113199493	HAQER1467	29	113199050	113199551	PAX8	0.032732793	TRUE
113198884	113199493	HAQER1467	29	113199050	113199551	PAX8	0.027302796	TRUE
113198884	113199493	HAQER1467	29	113199050	113199551	PAX8	0.021783213	TRUE
113198884	113199493	HAQER1467	29	113199050	113199551	PAX8	0.024370918	TRUE
113198884	113199493	HAQER1467	29	113199050	113199551	ZNG1B	0.0239052	FALSE
113198884	113199493	HAQER1467	29	113199050	113199551	FOXD4L1	0.025808357	FALSE
113198884	113199493	HAQER1467	29	113199050	113199551	FOXD4L1	0.022688457	FALSE
113198884	113199493	HAQER1467	29	113199050	113199551	FOXD4L1	0.020526514	FALSE
113198884	113199493	HAQER1467	29	113199050	113199551	FOXD4L1	0.023303119	FALSE
113198884	113199493	HAQER1467	29	113199050	113199551	FOXD4L1	0.029293466	FALSE
113198884	113199493	HAQER1467	29	113199050	113199551	FOXD4L1	0.02620836	FALSE
113198884	113199493	HAQER1467	29	113199050	113199551	FOXD4L1	0.023532165	FALSE
113198884	113199493	HAQER1467	29	113199050	113199551	FOXD4L1	0.020581963	FALSE
113198884	113199493	HAQER1467	29	113199050	113199551	FOXD4L1	0.021677061	FALSE
113198884	113199493	HAQER1467	29	113199050	113199551	FOXD4L1	0.031531341	FALSE
113198884	113199493	HAQER1467	29	113199050	113199551	FOXD4L1	0.028321471	FALSE
113198884	113199493	HAQER1467	29	113199050	113199551	FOXD4L1	0.055202985	FALSE
113198884	113199493	HAQER1467	29	113199050	113199551	FOXD4L1	0.025892086	FALSE
113198884	113199493	HAQER1467	29	113199050	113199551	FOXD4L1	0.021229336	FALSE
113198884	113199493	HAQER1467	29	113199050	113199551	FOXD4L1	0.027478267	FALSE
113198884	113199493	HAQER1467	29	113199050	113199551	FOXD4L1	0.020185058	FALSE
113198884	113199493	HAQER1467	29	113199050	113199551	FOXD4L1	0.022993571	FALSE
113198884	113199493	HAQER1467	29	113199050	113199551	FOXD4L1	0.021616237	FALSE
113198884	113199493	HAQER1467	29	113199050	113199551	FOXD4L1	0.020355532	FALSE
113198884	113199493	HAQER1467	29	113199050	113199551	FOXD4L1	0.020597939	FALSE
113198884	113199493	HAQER1467	29	113199050	113199551	FOXD4L1	0.02504203	FALSE
113198884	113199493	HAQER1467	29	113199050	113199551	FOXD4L1	0.024651523	FALSE
113198884	113199493	HAQER1467	29	113199050	113199551	FOXD4L1	0.020668752	FALSE
113198884	113199493	HAQER1467	29	113199050	113199551	FOXD4L1	0.021734398	FALSE
113198884	113199493	HAQER1467	29	113199050	113199551	FOXD4L1	0.026204476	FALSE
113198884	113199493	HAQER1467	29	113199050	113199551	FOXD4L1	0.024402155	FALSE
113198884	113199493	HAQER1467	29	113199050	113199551	FOXD4L1	0.023841021	FALSE
113198884	113199493	HAQER1467	29	113199050	113199551	FOXD4L1	0.021965769	FALSE
113198884	113199493	HAQER1467	29	113199050	113199551	FOXD4L1	0.022501046	FALSE
113198884	113199493	HAQER1467	29	113199050	113199551	FOXD4L1	0.021709605	FALSE
113198884	113199493	HAQER1467	29	113199050	113199551	FOXD4L1	0.02105029	FALSE
113198884	113199493	HAQER1467	29	113199050	113199551	FOXD4L1	0.02427348	FALSE
113198884	113199493	HAQER1467	29	113199050	113199551	FOXD4L1	0.027402691	FALSE
113198884	113199493	HAQER1467	29	113199050	113199551	FOXD4L1	0.024642876	FALSE
113198884	113199493	HAQER1467	29	113199050	113199551	FOXD4L1	0.030030416	FALSE
113198884	113199493	HAQER1467	29	113199050	113199551	FOXD4L1	0.020999686	FALSE
113198884	113199493	HAQER1467	29	113199050	113199551	FOXD4L1	0.022529646	FALSE
113502659	113504669	HAQER0074	54	113503267	113503768	FOXD4L1	0.067638071	FALSE
113502659	113504669	HAQER0074	54	113503267	113503768	FOXD4L1	0.040823242	FALSE
113502659	113504669	HAQER0074	54	113503267	113503768	FOXD4L1	0.047728834	FALSE
113502659	113504669	HAQER0074	54	113503267	113503768	FOXD4L1	0.027008734	FALSE
113502659	113504669	HAQER0074	54	113503267	113503768	FOXD4L1	0.052445277	FALSE
113502659	113504669	HAQER0074	54	113503267	113503768	FOXD4L1	0.107687372	FALSE
113502659	113504669	HAQER0074	54	113503267	113503768	FOXD4L1	0.094961842	FALSE
113502659	113504669	HAQER0074	54	113503267	113503768	FOXD4L1	0.073726218	FALSE
113502659	113504669	HAQER0074	54	113503267	113503768	FOXD4L1	0.08866664	FALSE
113502659	113504669	HAQER0074	54	113503267	113503768	FOXD4L1	0.047883615	FALSE
113502659	113504669	HAQER0074	54	113503267	113503768	FOXD4L1	0.056442355	FALSE
113502659	113504669	HAQER0074	54	113503267	113503768	FOXD4L1	0.051769415	FALSE
113502659	113504669	HAQER0074	54	113503267	113503768	FOXD4L1	0.057975839	FALSE
113502659	113504669	HAQER0074	54	113503267	113503768	FOXD4L1	0.087204845	FALSE
113502659	113504669	HAQER0074	54	113503267	113503768	FOXD4L1	0.057414428	FALSE
113502659	113504669	HAQER0074	54	113503267	113503768	FOXD4L1	0.033878324	FALSE
113502659	113504669	HAQER0074	54	113503267	113503768	FOXD4L1	0.051053539	FALSE
113502659	113504669	HAQER0074	54	113503267	113503768	FOXD4L1	0.068368934	FALSE
113502659	113504669	HAQER0074	54	113503267	113503768	FOXD4L1	0.073338951	FALSE
113502659	113504669	HAQER0074	54	113503267	113503768	FOXD4L1	0.029170172	FALSE
113502659	113504669	HAQER0074	54	113503267	113503768	FOXD4L1	0.089644951	FALSE
113502659	113504669	HAQER0074	54	113503267	113503768	FOXD4L1	0.077945021	FALSE
113502659	113504669	HAQER0074	54	113503267	113503768	FOXD4L1	0.057984378	FALSE
113502659	113504669	HAQER0074	54	113503267	113503768	FOXD4L1	0.078069001	FALSE
113502659	113504669	HAQER0074	54	113503267	113503768	FOXD4L1	0.094351755	FALSE
113502659	113504669	HAQER0074	54	113503267	113503768	FOXD4L1	0.060051379	FALSE
113502659	113504669	HAQER0074	54	113503267	113503768	FOXD4L1	0.05577801	FALSE
113502659	113504669	HAQER0074	54	113503267	113503768	FOXD4L1	0.057041496	FALSE
113502659	113504669	HAQER0074	54	113503267	113503768	FOXD4L1	0.074686368	FALSE
113502659	113504669	HAQER0074	54	113503267	113503768	FOXD4L1	0.127208388	FALSE
113502659	113504669	HAQER0074	54	113503267	113503768	FOXD4L1	0.031797515	FALSE
113502659	113504669	HAQER0074	54	113503267	113503768	FOXD4L1	0.037691461	FALSE
113502659	113504669	HAQER0074	54	113503267	113503768	FOXD4L1	0.046033338	FALSE
113502659	113504669	HAQER0074	54	113503267	113503768	FOXD4L1	0.043078197	FALSE
113502659	113504669	HAQER0074	54	113503267	113503768	FOXD4L1	0.041903872	FALSE
113502659	113504669	HAQER0074	54	113503267	113503768	FOXD4L1	0.049331547	FALSE
113502659	113504669	HAQER0074	54	113503267	113503768	FOXD4L1	0.0481333	FALSE
113502659	113504669	HAQER0074	54	113503267	113503768	FOXD4L1	0.083830565	FALSE
113502659	113504669	HAQER0074	54	113503267	113503768	FOXD4L1	0.067387419	FALSE
113502659	113504669	HAQER0074	54	113503267	113503768	FOXD4L1	0.0525442	FALSE
113502659	113504669	HAQER0074	54	113503267	113503768	FOXD4L1	0.077170595	FALSE
113502659	113504669	HAQER0074	54	113503267	113503768	FOXD4L1	0.084274582	FALSE
113502659	113504669	HAQER0074	54	113503267	113503768	FOXD4L1	0.045444794	FALSE
113502659	113504669	HAQER0074	54	113503267	113503768	FOXD4L1	0.030929041	FALSE
113502659	113504669	HAQER0074	54	113503267	113503768	FOXD4L1	0.042719612	FALSE
113502659	113504669	HAQER0074	54	113503267	113503768	FOXD4L1	0.045102277	FALSE
113502659	113504669	HAQER0074	54	113503267	113503768	FOXD4L1	0.037830299	FALSE
113502659	113504669	HAQER0074	54	113503267	113503768	FOXD4L1	0.045643764	FALSE
113502659	113504669	HAQER0074	54	113503267	113503768	FOXD4L1	0.03574946	FALSE
113502659	113504669	HAQER0074	54	113503267	113503768	FOXD4L1	0.055278447	FALSE
113502659	113504669	HAQER0074	54	113503267	113503768	FOXD4L1	0.036114041	FALSE
113502659	113504669	HAQER0074	54	113503267	113503768	FOXD4L1	0.050576989	FALSE
113502659	113504669	HAQER0074	54	113503267	113503768	FOXD4L1	0.037602363	FALSE
113502659	113504669	HAQER0074	54	113503267	113503768	FOXD4L1	0.042142113	FALSE
113502659	113504669	HAQER0074	54	113503267	113503768	FOXD4L1	0.080575596	FALSE
113502659	113504669	HAQER0074	54	113503267	113503768	FOXD4L1	0.044666571	FALSE
113502659	113504669	HAQER0074	54	113503267	113503768	FOXD4L1	0.044931354	FALSE
113502659	113504669	HAQER0074	54	113502458	113502959	FOXD4L1	0.026877847	FALSE
113502659	113504669	HAQER0074	54	113502458	113502959	FOXD4L1	0.035672638	FALSE
113502659	113504669	HAQER0074	54	113502458	113502959	FOXD4L1	0.021849523	FALSE
113502659	113504669	HAQER0074	54	113502458	113502959	FOXD4L1	0.036193476	FALSE
113502659	113504669	HAQER0074	54	113502458	113502959	FOXD4L1	0.037986767	FALSE
113502659	113504669	HAQER0074	54	113502458	113502959	FOXD4L1	0.037247458	FALSE
113502659	113504669	HAQER0074	54	113502458	113502959	FOXD4L1	0.032700744	FALSE
113502659	113504669	HAQER0074	54	113502458	113502959	FOXD4L1	0.020818998	FALSE
113502659	113504669	HAQER0074	54	113502458	113502959	FOXD4L1	0.026556896	FALSE
113502659	113504669	HAQER0074	54	113502458	113502959	FOXD4L1	0.049994636	FALSE
113502659	113504669	HAQER0074	54	113502458	113502959	FOXD4L1	0.026020359	FALSE
113502659	113504669	HAQER0074	54	113502458	113502959	FOXD4L1	0.021286584	FALSE
113502659	113504669	HAQER0074	54	113502458	113502959	FOXD4L1	0.041651682	FALSE
113502659	113504669	HAQER0074	54	113502458	113502959	FOXD4L1	0.033350382	FALSE
113502659	113504669	HAQER0074	54	113502458	113502959	FOXD4L1	0.025121083	FALSE
113502659	113504669	HAQER0074	54	113502458	113502959	FOXD4L1	0.026939718	FALSE
113502659	113504669	HAQER0074	54	113502458	113502959	FOXD4L1	0.029097915	FALSE
113502659	113504669	HAQER0074	54	113502458	113502959	FOXD4L1	0.032346612	FALSE
113502659	113504669	HAQER0074	54	113502458	113502959	FOXD4L1	0.040302017	FALSE
113502659	113504669	HAQER0074	54	113502458	113502959	FOXD4L1	0.02298514	FALSE
113502659	113504669	HAQER0074	54	113502458	113502959	FOXD4L1	0.029574656	FALSE
113502659	113504669	HAQER0074	54	113502458	113502959	FOXD4L1	0.038246577	FALSE
113502659	113504669	HAQER0074	54	113502458	113502959	FOXD4L1	0.025996609	FALSE
113502659	113504669	HAQER0074	54	113502458	113502959	FOXD4L1	0.028078466	FALSE
113502659	113504669	HAQER0074	54	113502458	113502959	FOXD4L1	0.054739031	FALSE
113502659	113504669	HAQER0074	54	113502458	113502959	FOXD4L1	0.028513908	FALSE
113502659	113504669	HAQER0074	54	113502458	113502959	FOXD4L1	0.043442524	FALSE
113502659	113504669	HAQER0074	54	113502458	113502959	FOXD4L1	0.044952724	FALSE
113502659	113504669	HAQER0074	54	113502458	113502959	FOXD4L1	0.032935188	FALSE
113502659	113504669	HAQER0074	54	113502458	113502959	FOXD4L1	0.042953169	FALSE
113502659	113504669	HAQER0074	54	113502458	113502959	FOXD4L1	0.049967833	FALSE
113502659	113504669	HAQER0074	54	113502458	113502959	FOXD4L1	0.031470474	FALSE
113502659	113504669	HAQER0074	54	113502458	113502959	FOXD4L1	0.029552755	FALSE
113502659	113504669	HAQER0074	54	113502458	113502959	FOXD4L1	0.023479737	FALSE
113502659	113504669	HAQER0074	54	113502458	113502959	FOXD4L1	0.024281748	FALSE
113502659	113504669	HAQER0074	54	113502458	113502959	FOXD4L1	0.02455215	FALSE
113502659	113504669	HAQER0074	54	113502458	113502959	FOXD4L1	0.032935037	FALSE
113502659	113504669	HAQER0074	54	113502458	113502959	FOXD4L1	0.027640278	FALSE
113502659	113504669	HAQER0074	54	113502458	113502959	FOXD4L1	0.021915621	FALSE
113502659	113504669	HAQER0074	54	113502458	113502959	FOXD4L1	0.034405569	FALSE
113502659	113504669	HAQER0074	54	113502458	113502959	FOXD4L1	0.038411091	FALSE
113502659	113504669	HAQER0074	54	113502458	113502959	FOXD4L1	0.034271891	FALSE
113502659	113504669	HAQER0074	54	113503839	113504340	FOXD4L1	0.020951439	FALSE
113502659	113504669	HAQER0074	54	113503839	113504340	FOXD4L1	0.021616014	FALSE
113502659	113504669	HAQER0074	54	113503839	113504340	FOXD4L1	0.027165864	FALSE
113502659	113504669	HAQER0074	54	113503839	113504340	FOXD4L1	0.031079548	FALSE
113502659	113504669	HAQER0074	54	113503839	113504340	FOXD4L1	0.028961373	FALSE
113502659	113504669	HAQER0074	54	113503839	113504340	FOXD4L1	0.022156419	FALSE
113502659	113504669	HAQER0074	54	113503839	113504340	FOXD4L1	0.02105048	FALSE
113502659	113504669	HAQER0074	54	113503839	113504340	FOXD4L1	0.021437355	FALSE
113502659	113504669	HAQER0074	54	113503839	113504340	FOXD4L1	0.033421832	FALSE
113502659	113504669	HAQER0074	54	113503839	113504340	FOXD4L1	0.023378645	FALSE
113502659	113504669	HAQER0074	54	113503839	113504340	FOXD4L1	0.02345657	FALSE
113502659	113504669	HAQER0074	54	113503839	113504340	FOXD4L1	0.03917551	FALSE
113502659	113504669	HAQER0074	54	113503839	113504340	FOXD4L1	0.025875534	FALSE
113502659	113504669	HAQER0074	54	113503839	113504340	FOXD4L1	0.030359184	FALSE
113502659	113504669	HAQER0074	54	113503839	113504340	FOXD4L1	0.026029385	FALSE
113502659	113504669	HAQER0074	54	113503839	113504340	FOXD4L1	0.03431763	FALSE
113502659	113504669	HAQER0074	54	113503839	113504340	FOXD4L1	0.024316812	FALSE
113502659	113504669	HAQER0074	54	113503839	113504340	FOXD4L1	0.021056014	FALSE
113502659	113504669	HAQER0074	54	113503839	113504340	FOXD4L1	0.035583609	FALSE
113502659	113504669	HAQER0074	54	113503839	113504340	FOXD4L1	0.034565644	FALSE
113502659	113504669	HAQER0074	54	113503839	113504340	FOXD4L1	0.029716455	FALSE
113502659	113504669	HAQER0074	54	113503839	113504340	FOXD4L1	0.021171094	FALSE
113502659	113504669	HAQER0074	54	113503839	113504340	FOXD4L1	0.02940518	FALSE
113502659	113504669	HAQER0074	54	113503839	113504340	FOXD4L1	0.031298786	FALSE
113502659	113504669	HAQER0074	54	113503839	113504340	FOXD4L1	0.020748441	FALSE
113502659	113504669	HAQER0074	54	113503839	113504340	FOXD4L1	0.024902777	FALSE
113502659	113504669	HAQER0074	54	113503839	113504340	FOXD4L1	0.031577329	FALSE
113502659	113504669	HAQER0074	54	113503839	113504340	FOXD4L1	0.02097449	FALSE
113502659	113504669	HAQER0074	54	113503839	113504340	FOXD4L1	0.021236782	FALSE
113502659	113504669	HAQER0074	54	113503839	113504340	FOXD4L1	0.022189544	FALSE
113502659	113504669	HAQER0074	54	113503839	113504340	FOXD4L1	0.020556141	FALSE
113502659	113504669	HAQER0074	54	113503839	113504340	FOXD4L1	0.029889349	FALSE
113502659	113504669	HAQER0074	54	113503839	113504340	FOXD4L1	0.02243804	FALSE
113541693	113542349	HAQER1280	30	113541597	113542098	FOXD4L1	0.036340456	FALSE
113541693	113542349	HAQER1280	30	113541597	113542098	FOXD4L1	0.075995959	FALSE
113541693	113542349	HAQER1280	30	113541597	113542098	FOXD4L1	0.034035159	FALSE
113541693	113542349	HAQER1280	30	113541597	113542098	FOXD4L1	0.020366942	FALSE
113541693	113542349	HAQER1280	30	113541597	113542098	FOXD4L1	0.032146163	FALSE
113541693	113542349	HAQER1280	30	113541597	113542098	FOXD4L1	0.024718688	FALSE
113541693	113542349	HAQER1280	30	113541597	113542098	FOXD4L1	0.029596586	FALSE
113541693	113542349	HAQER1280	30	113541597	113542098	FOXD4L1	0.02866398	FALSE
113541693	113542349	HAQER1280	30	113541597	113542098	FOXD4L1	0.037728859	FALSE
114662011	114662836	HAQER0710	34	114662120	114662621	DPP10	0.020762429	TRUE
132271664	132278342	HAQER0097	51	132275297	132275798	ANKRD30BL	0.02515599	TRUE
132271664	132278342	HAQER0097	51	132274661	132275162	ANKRD30BL	0.025860982	TRUE
132271664	132278342	HAQER0097	51	132276601	132277102	ANKRD30BL	0.020519268	TRUE
132271664	132278342	HAQER0097	51	132277180	132277681	ANKRD30BL	0.046614888	TRUE
196558	197684	HAQER0297	41	196593	197094	CHL1	0.64968826	TRUE
196558	197684	HAQER0297	41	196593	197094	CHL1	0.645988594	TRUE
196558	197684	HAQER0297	41	196593	197094	CHL1	0.693554555	TRUE
196558	197684	HAQER0297	41	196593	197094	CHL1	0.499156598	TRUE
196558	197684	HAQER0297	41	196593	197094	CHL1	0.635712062	TRUE
196558	197684	HAQER0297	41	196593	197094	CHL1	0.689628157	TRUE
196558	197684	HAQER0297	41	196593	197094	CHL1	0.688863191	TRUE
196558	197684	HAQER0297	41	196593	197094	CHL1	0.628845444	TRUE
196558	197684	HAQER0297	41	196593	197094	CHL1	0.677292173	TRUE
196558	197684	HAQER0297	41	196593	197094	CHL1	0.605541656	TRUE
196558	197684	HAQER0297	41	196593	197094	CHL1	0.650289622	TRUE
196558	197684	HAQER0297	41	196593	197094	CHL1	0.619666989	TRUE
196558	197684	HAQER0297	41	196593	197094	CHL1	0.634513477	TRUE
196558	197684	HAQER0297	41	196593	197094	CHL1	0.597807001	TRUE
196558	197684	HAQER0297	41	196593	197094	CHL1	0.616642862	TRUE
196558	197684	HAQER0297	41	196593	197094	CHL1	0.695061099	TRUE
196558	197684	HAQER0297	41	196593	197094	CHL1	0.603378429	TRUE
196558	197684	HAQER0297	41	196593	197094	CHL1	0.639659376	TRUE
196558	197684	HAQER0297	41	196593	197094	CHL1	0.620400445	TRUE
196558	197684	HAQER0297	41	196593	197094	CHL1	0.53308472	TRUE
196558	197684	HAQER0297	41	196593	197094	CHL1	0.624687809	TRUE
196558	197684	HAQER0297	41	196593	197094	CHL1	0.449013508	TRUE
196558	197684	HAQER0297	41	196593	197094	CHL1	0.619506712	TRUE
196558	197684	HAQER0297	41	196593	197094	CHL1	0.701589272	TRUE
196558	197684	HAQER0297	41	196593	197094	CHL1	0.648884397	TRUE
196558	197684	HAQER0297	41	196593	197094	CHL1	0.607440466	TRUE
196558	197684	HAQER0297	41	196593	197094	CHL1	0.603332538	TRUE
196558	197684	HAQER0297	41	196593	197094	CHL1	0.60130106	TRUE
196558	197684	HAQER0297	41	196593	197094	CHL1	0.511625022	TRUE
196558	197684	HAQER0297	41	196593	197094	CHL1	0.641324791	TRUE
196558	197684	HAQER0297	41	196593	197094	CHL1	0.568437549	TRUE
196558	197684	HAQER0297	41	196593	197094	CHL1	0.687538986	TRUE
196558	197684	HAQER0297	41	196593	197094	CHL1	0.614157802	TRUE
196558	197684	HAQER0297	41	196593	197094	CHL1	0.668094019	TRUE
196558	197684	HAQER0297	41	196593	197094	CHL1	0.685709304	TRUE
196558	197684	HAQER0297	41	196593	197094	CHL1	0.559705933	TRUE
196558	197684	HAQER0297	41	196593	197094	CHL1	0.66609571	TRUE
196558	197684	HAQER0297	41	196593	197094	CHL1	0.60895033	TRUE
196558	197684	HAQER0297	41	196593	197094	CHL1	0.634596023	TRUE
196558	197684	HAQER0297	41	196593	197094	CHL1	0.643815693	TRUE
196558	197684	HAQER0297	41	196593	197094	CHL1	0.635546835	TRUE
196558	197684	HAQER0297	41	196593	197094	CHL1	0.567285036	TRUE
196558	197684	HAQER0297	41	196593	197094	CHL1	0.642457773	TRUE
196558	197684	HAQER0297	41	196593	197094	CHL1	0.611345321	TRUE
196558	197684	HAQER0297	41	196593	197094	CHL1	0.65252984	TRUE
196558	197684	HAQER0297	41	196593	197094	CHL1	0.559793762	TRUE
196558	197684	HAQER0297	41	196593	197094	CHL1	0.660312792	TRUE
196558	197684	HAQER0297	41	196593	197094	CHL1	0.660987639	TRUE
196558	197684	HAQER0297	41	196593	197094	CHL1	0.660939793	TRUE
196558	197684	HAQER0297	41	196593	197094	CHL1	0.615319352	TRUE
196558	197684	HAQER0297	41	196593	197094	CHL1	0.662203109	TRUE
196558	197684	HAQER0297	41	196593	197094	CHL1	0.653181873	TRUE
196558	197684	HAQER0297	41	196593	197094	CHL1	0.662502709	TRUE
196558	197684	HAQER0297	41	196593	197094	CHL1	0.657259622	TRUE
196558	197684	HAQER0297	41	196593	197094	CHL1	0.491318827	TRUE
196558	197684	HAQER0297	41	196593	197094	CHL1	0.634031599	TRUE
196558	197684	HAQER0297	41	196593	197094	CHL1	0.590002917	TRUE
196558	197684	HAQER0297	41	196593	197094	CHL1	0.612707195	TRUE
196558	197684	HAQER0297	41	196593	197094	CHL1	0.650290943	TRUE
196558	197684	HAQER0297	41	197441	197942	CHL1	0.12080524	TRUE
196558	197684	HAQER0297	41	197441	197942	CHL1	0.115527418	TRUE
196558	197684	HAQER0297	41	197441	197942	CHL1	0.103527516	TRUE
196558	197684	HAQER0297	41	197441	197942	CHL1	0.10203687	TRUE
196558	197684	HAQER0297	41	197441	197942	CHL1	0.100190273	TRUE
196558	197684	HAQER0297	41	197441	197942	CHL1	0.185420697	TRUE
196558	197684	HAQER0297	41	197441	197942	CHL1	0.094615667	TRUE
196558	197684	HAQER0297	41	197441	197942	CHL1	0.104118926	TRUE
196558	197684	HAQER0297	41	197441	197942	CHL1	0.13886338	TRUE
196558	197684	HAQER0297	41	197441	197942	CHL1	0.1025015	TRUE
196558	197684	HAQER0297	41	197441	197942	CHL1	0.114133294	TRUE
196558	197684	HAQER0297	41	197441	197942	CHL1	0.103672655	TRUE
196558	197684	HAQER0297	41	197441	197942	CHL1	0.098399864	TRUE
196558	197684	HAQER0297	41	197441	197942	CHL1	0.117721203	TRUE
196558	197684	HAQER0297	41	197441	197942	CHL1	0.099127895	TRUE
196558	197684	HAQER0297	41	197441	197942	CHL1	0.098155263	TRUE
196558	197684	HAQER0297	41	197441	197942	CHL1	0.083235722	TRUE
196558	197684	HAQER0297	41	197441	197942	CHL1	0.123612771	TRUE
196558	197684	HAQER0297	41	197441	197942	CHL1	0.125376821	TRUE
196558	197684	HAQER0297	41	197441	197942	CHL1	0.093866365	TRUE
196558	197684	HAQER0297	41	197441	197942	CHL1	0.033128236	TRUE
196558	197684	HAQER0297	41	197441	197942	CHL1	0.243067259	TRUE
196558	197684	HAQER0297	41	197441	197942	CHL1	0.152723228	TRUE
196558	197684	HAQER0297	41	197441	197942	CHL1	0.115784467	TRUE
196558	197684	HAQER0297	41	197441	197942	CHL1	0.124753913	TRUE
196558	197684	HAQER0297	41	197441	197942	CHL1	0.078501283	TRUE
196558	197684	HAQER0297	41	197441	197942	CHL1	0.070714251	TRUE
196558	197684	HAQER0297	41	197441	197942	CHL1	0.090690304	TRUE
196558	197684	HAQER0297	41	197441	197942	CHL1	0.075970515	TRUE
196558	197684	HAQER0297	41	197441	197942	CHL1	0.109186021	TRUE
196558	197684	HAQER0297	41	197441	197942	CHL1	0.180871134	TRUE
196558	197684	HAQER0297	41	197441	197942	CHL1	0.11849934	TRUE
196558	197684	HAQER0297	41	197441	197942	CHL1	0.134570689	TRUE
196558	197684	HAQER0297	41	197441	197942	CHL1	0.141523711	TRUE
196558	197684	HAQER0297	41	197441	197942	CHL1	0.057717759	TRUE
196558	197684	HAQER0297	41	197441	197942	CHL1	0.081314829	TRUE
196558	197684	HAQER0297	41	197441	197942	CHL1	0.12620361	TRUE
196558	197684	HAQER0297	41	197441	197942	CHL1	0.118104027	TRUE
196558	197684	HAQER0297	41	197441	197942	CHL1	0.132724161	TRUE
196558	197684	HAQER0297	41	197441	197942	CHL1	0.123490716	TRUE
196558	197684	HAQER0297	41	197441	197942	CHL1	0.112959518	TRUE
196558	197684	HAQER0297	41	197441	197942	CHL1	0.144933064	TRUE
196558	197684	HAQER0297	41	197441	197942	CHL1	0.098302608	TRUE
196558	197684	HAQER0297	41	197441	197942	CHL1	0.124862622	TRUE
196558	197684	HAQER0297	41	197441	197942	CHL1	0.128028106	TRUE
196558	197684	HAQER0297	41	197441	197942	CHL1	0.145362936	TRUE
196558	197684	HAQER0297	41	197441	197942	CHL1	0.13182481	TRUE
196558	197684	HAQER0297	41	197441	197942	CHL1	0.132831678	TRUE
196558	197684	HAQER0297	41	197441	197942	CHL1	0.132827307	TRUE
196558	197684	HAQER0297	41	197441	197942	CHL1	0.139763302	TRUE
196558	197684	HAQER0297	41	197441	197942	CHL1	0.132202649	TRUE
196558	197684	HAQER0297	41	197441	197942	CHL1	0.127728962	TRUE
196558	197684	HAQER0297	41	197441	197942	CHL1	0.131700019	TRUE
196558	197684	HAQER0297	41	197441	197942	CHL1	0.128296952	TRUE
196558	197684	HAQER0297	41	197441	197942	CHL1	0.09462244	TRUE
196558	197684	HAQER0297	41	197441	197942	CHL1	0.143056608	TRUE
196558	197684	HAQER0297	41	197441	197942	CHL1	0.078628447	TRUE
196558	197684	HAQER0297	41	197441	197942	CHL1	0.121025429	TRUE
196558	197684	HAQER0297	41	197441	197942	CHL1	0.104680195	TRUE
2098996	2099988	HAQER0958	32	2098502	2099003	CNTN4	0.846934542	TRUE
2098996	2099988	HAQER0958	32	2098502	2099003	CNTN4	0.855587141	TRUE
2098996	2099988	HAQER0958	32	2098502	2099003	CNTN4	0.843182916	TRUE
2098996	2099988	HAQER0958	32	2098502	2099003	CNTN4	0.767543309	TRUE
2098996	2099988	HAQER0958	32	2098502	2099003	CNTN4	0.851398838	TRUE
2098996	2099988	HAQER0958	32	2098502	2099003	CNTN4	0.780872053	TRUE
2098996	2099988	HAQER0958	32	2098502	2099003	CNTN4	0.936290945	TRUE
2098996	2099988	HAQER0958	32	2098502	2099003	CNTN4	0.767576113	TRUE
2098996	2099988	HAQER0958	32	2098502	2099003	CNTN4	0.926602145	TRUE
2098996	2099988	HAQER0958	32	2098502	2099003	CNTN4	0.839134874	TRUE
2098996	2099988	HAQER0958	32	2098502	2099003	CNTN4	0.843565754	TRUE
2098996	2099988	HAQER0958	32	2098502	2099003	CNTN4	0.811847758	TRUE
2098996	2099988	HAQER0958	32	2098502	2099003	CNTN4	0.806745794	TRUE
2098996	2099988	HAQER0958	32	2098502	2099003	CNTN4	0.821407645	TRUE
2098996	2099988	HAQER0958	32	2098502	2099003	CNTN4	0.846680415	TRUE
2098996	2099988	HAQER0958	32	2098502	2099003	CNTN4	0.75567814	TRUE
2098996	2099988	HAQER0958	32	2098502	2099003	CNTN4	0.829522257	TRUE
2098996	2099988	HAQER0958	32	2098502	2099003	CNTN4	0.889077097	TRUE
2098996	2099988	HAQER0958	32	2098502	2099003	CNTN4	0.87348978	TRUE
2098996	2099988	HAQER0958	32	2098502	2099003	CNTN4	0.724818647	TRUE
2098996	2099988	HAQER0958	32	2098502	2099003	CNTN4	0.844092957	TRUE
2098996	2099988	HAQER0958	32	2098502	2099003	CNTN4	0.87087151	TRUE
2098996	2099988	HAQER0958	32	2098502	2099003	CNTN4	0.908866224	TRUE
2098996	2099988	HAQER0958	32	2098502	2099003	CNTN4	0.942272274	TRUE
2098996	2099988	HAQER0958	32	2098502	2099003	CNTN4	0.902140743	TRUE
2098996	2099988	HAQER0958	32	2098502	2099003	CNTN4	0.875101041	TRUE
2098996	2099988	HAQER0958	32	2098502	2099003	CNTN4	0.829989272	TRUE
2098996	2099988	HAQER0958	32	2098502	2099003	CNTN4	0.916829453	TRUE
2098996	2099988	HAQER0958	32	2098502	2099003	CNTN4	0.92346576	TRUE
2098996	2099988	HAQER0958	32	2098502	2099003	CNTN4	0.82850468	TRUE
2098996	2099988	HAQER0958	32	2098502	2099003	CNTN4	0.736063902	TRUE
2098996	2099988	HAQER0958	32	2098502	2099003	CNTN4	0.82206936	TRUE
2098996	2099988	HAQER0958	32	2098502	2099003	CNTN4	0.856343061	TRUE
2098996	2099988	HAQER0958	32	2098502	2099003	CNTN4	0.835484877	TRUE
2098996	2099988	HAQER0958	32	2098502	2099003	CNTN4	0.760342647	TRUE
2098996	2099988	HAQER0958	32	2098502	2099003	CNTN4	0.813851173	TRUE
2098996	2099988	HAQER0958	32	2098502	2099003	CNTN4	0.896031692	TRUE
2098996	2099988	HAQER0958	32	2098502	2099003	CNTN4	0.817220645	TRUE
2098996	2099988	HAQER0958	32	2098502	2099003	CNTN4	0.90479897	TRUE
2098996	2099988	HAQER0958	32	2098502	2099003	CNTN4	0.882162564	TRUE
2098996	2099988	HAQER0958	32	2098502	2099003	CNTN4	0.878299335	TRUE
2098996	2099988	HAQER0958	32	2098502	2099003	CNTN4	0.87637883	TRUE
2098996	2099988	HAQER0958	32	2098502	2099003	CNTN4	0.876237507	TRUE
2098996	2099988	HAQER0958	32	2098502	2099003	CNTN4	0.888795504	TRUE
2098996	2099988	HAQER0958	32	2098502	2099003	CNTN4	0.896071165	TRUE
2098996	2099988	HAQER0958	32	2098502	2099003	CNTN4	0.846609269	TRUE
2098996	2099988	HAQER0958	32	2098502	2099003	CNTN4	0.86122052	TRUE
2098996	2099988	HAQER0958	32	2098502	2099003	CNTN4	0.871123552	TRUE
2098996	2099988	HAQER0958	32	2098502	2099003	CNTN4	0.873684894	TRUE
2098996	2099988	HAQER0958	32	2098502	2099003	CNTN4	0.858687914	TRUE
2098996	2099988	HAQER0958	32	2098502	2099003	CNTN4	0.87318161	TRUE
2098996	2099988	HAQER0958	32	2098502	2099003	CNTN4	0.858419875	TRUE
2098996	2099988	HAQER0958	32	2098502	2099003	CNTN4	0.90774469	TRUE
2098996	2099988	HAQER0958	32	2098502	2099003	CNTN4	0.866305118	TRUE
2098996	2099988	HAQER0958	32	2098502	2099003	CNTN4	0.796287167	TRUE
2098996	2099988	HAQER0958	32	2098502	2099003	CNTN4	0.89029197	TRUE
2098996	2099988	HAQER0958	32	2098502	2099003	CNTN4	0.799051083	TRUE
2098996	2099988	HAQER0958	32	2098502	2099003	CNTN4	0.818703778	TRUE
2098996	2099988	HAQER0958	32	2098502	2099003	CNTN4	0.853706223	TRUE
2098996	2099988	HAQER0958	32	2099322	2099823	CNTN4	0.062993493	TRUE
2098996	2099988	HAQER0958	32	2099322	2099823	CNTN4	0.0636225	TRUE
2098996	2099988	HAQER0958	32	2099322	2099823	CNTN4	0.032150215	TRUE
2098996	2099988	HAQER0958	32	2099322	2099823	CNTN4	0.040778824	TRUE
2098996	2099988	HAQER0958	32	2099322	2099823	CNTN4	0.06313535	TRUE
2098996	2099988	HAQER0958	32	2099322	2099823	CNTN4	0.156175107	TRUE
2098996	2099988	HAQER0958	32	2099322	2099823	CNTN4	0.035469308	TRUE
2098996	2099988	HAQER0958	32	2099322	2099823	CNTN4	0.055133883	TRUE
2098996	2099988	HAQER0958	32	2099322	2099823	CNTN4	0.023112862	TRUE
2098996	2099988	HAQER0958	32	2099322	2099823	CNTN4	0.06446968	TRUE
2098996	2099988	HAQER0958	32	2099322	2099823	CNTN4	0.056040612	TRUE
2098996	2099988	HAQER0958	32	2099322	2099823	CNTN4	0.062952392	TRUE
2098996	2099988	HAQER0958	32	2099322	2099823	CNTN4	0.057060442	TRUE
2098996	2099988	HAQER0958	32	2099322	2099823	CNTN4	0.058373256	TRUE
2098996	2099988	HAQER0958	32	2099322	2099823	CNTN4	0.043738808	TRUE
2098996	2099988	HAQER0958	32	2099322	2099823	CNTN4	0.050940585	TRUE
2098996	2099988	HAQER0958	32	2099322	2099823	CNTN4	0.035688291	TRUE
2098996	2099988	HAQER0958	32	2099322	2099823	CNTN4	0.050030151	TRUE
2098996	2099988	HAQER0958	32	2099322	2099823	CNTN4	0.051839668	TRUE
2098996	2099988	HAQER0958	32	2099322	2099823	CNTN4	0.062647673	TRUE
2098996	2099988	HAQER0958	32	2099322	2099823	CNTN4	0.038578566	TRUE
2098996	2099988	HAQER0958	32	2099322	2099823	CNTN4	0.03275137	TRUE
[truncated: 5,230 more rows]
