# Supplementary material for: Cross-species consensus atlas of the primate basal ganglia
Source: bioRxiv. 2025 Dec 16:2025.12.15.694496. Preprint. [Version 1] doi: 10.64898/2025.12.15.694496 (PMC12724601; doi:10.64898/2025.12.15.694496)
Supplement: Supplement 16 [file media-16.csv]

	Acinonyx_jubatus	Acomys_cahirinus	Ailuropoda_melanoleuca	Ailurus_fulgens	Allactaga_bullata	Allenopithecus_nigroviridis	Allochrocebus_lhoesti	Allochrocebus_preussi	Allochrocebus_solatus	Alouatta_belzebul	Alouatta_caraya	Alouatta_discolor	Alouatta_juara	Alouatta_macconnelli	Alouatta_nigerrima	Alouatta_palliata	Alouatta_puruensis	Alouatta_seniculus	Ammotragus_lervia	Anoura_caudifer	Antilocapra_americana	Aotus_azarae	Aotus_griseimembra	Aotus_nancymaae	Aotus_trivirgatus	Aotus_vociferans	Aplodontia_rufa	Arctocebus_calabarensis	Artibeus_jamaicensis	Ateles_belzebuth	Ateles_chamek	Ateles_geoffroyi_a	Ateles_geoffroyi_b	Ateles_marginatus	Ateles_paniscus	Avahi_laniger	Avahi_peyrierasi	Balaenoptera_acutorostrata	Balaenoptera_bonaerensis	Beatragus_hunteri	Bison_bison	Bos_indicus	Bos_mutus	Bos_taurus	Bubalus_bubalis	Cacajao_ayresi	Cacajao_calvus	Cacajao_hosomi	Cacajao_melanocephalus
AiE0600m	712.00244140625	1530.25341796875	523.946350097656	220.994964599609	528.654174804688	560.499206542969	546.078308105469	549.828796386719	579.748596191406	444.757659912109	453.510833740234	450.741546630859	494.849365234375	441.610443115234	414.188537597656	474.767669677734	518.208312988281	497.036682128906	222.901519775391	552.682312011719	369.819854736328	270.185516357422	217.62727355957	238.516952514648	199.641998291016	199.641998291016	573.218322753906	218.129333496094	339.876495361328	453.425262451172	480.549255371094	405.216369628906	402.040954589844	466.126525878906	407.7353515625	512.330261230469	491.707305908203	535.78564453125	503.266235351562	205.720779418945	206.035171508789	262.1552734375	213.764068603516	240.612930297852	373.959075927734	259.740417480469	283.030303955078	259.740417480469	245.228881835938
AiE0445h	6.30356311798096	30.9142513275146	63.675464630127	51.4199104309082	74.9556198120117	201.916122436523	230.141159057617	230.141159057617	264.9306640625	283.149780273438	312.196441650391	283.549987792969	284.265686035156	284.265686035156	284.265686035156	266.683715820312	269.021270751953	284.265686035156	265.155395507812	43.2621116638184	333.925354003906	283.546997070312	289.154876708984	225.665252685547	298.352478027344	298.352478027344	447.49609375	313.680480957031	32.4758529663086	266.031402587891	266.031402587891	272.826354980469	272.826354980469	267.852935791016	278.493896484375	284.390777587891	227.938522338867	126.970275878906	87.6355133056641	255.853363037109	141.438980102539	191.668182373047	166.926498413086	254.905548095703	394.094482421875	211.138153076172	178.673187255859	211.138153076172	211.138153076172
AiE0351h	43.5496063232422	13.4449939727783	18.4060935974121	29.2326240539551	19.8168563842773	132.952255249023	141.152801513672	143.192352294922	136.253005981445	90.4722366333008	105.922630310059	101.634895324707	104.217269897461	97.6417083740234	79.3218460083008	83.3297119140625	85.32763671875	100.45344543457	19.5916786193848	14.1539211273193	28.2285709381104	108.73112487793	121.038856506348	106.500045776367	111.579879760742	109.394836425781	185.106979370117	56.2433090209961	8.82973384857178	126.201538085938	131.052734375	130.078338623047	130.259719848633	142.266326904297	131.403167724609	211.60368347168	207.246047973633	90.8538360595703	63.4598922729492	77.2098617553711	27.625316619873	13.5221004486084	42.1904296875	13.4996061325073	14.241307258606	119.531860351562	123.124557495117	119.531860351562	119.531860351562
AiE0782m	273.655181884766	181.29997253418	197.912048339844	191.226943969727	136.680999755859	155.95149230957	194.671432495117	191.503631591797	148.672393798828	75.1858520507812	72.4812240600586	85.9769744873047	68.5618057250977	72.4759979248047	72.4759979248047	90.3037872314453	71.7928466796875	81.8966369628906	245.769256591797	65.2086639404297	238.029739379883	114.375831604004	103.455917358398	114.375831604004	81.9817733764648	81.9817733764648	126.444717407227	61.2857780456543	189.037139892578	78.3793563842773	72.3681869506836	78.3793563842773	78.3793563842773	73.8066253662109	74.9400482177734	247.604934692383	255.852828979492	105.355697631836	105.355697631836	144.144485473633	183.415100097656	191.896942138672	192.569366455078	191.896942138672	220.574798583984	187.578109741211	188.225326538086	187.578109741211	187.578109741211
AiE0612h	75.0223617553711	165.926193237305	105.543640136719	115.155639648438	137.913330078125	110.321273803711	111.303939819336	111.303939819336	111.303939819336	152.439117431641	153.374481201172	152.594940185547	148.602798461914	136.849822998047	136.849822998047	137.38444519043	148.602798461914	148.602798461914	52.2968635559082	51.2897262573242	19.5044746398926	139.791748046875	139.933670043945	132.463363647461	127.451232910156	139.933670043945	154.862548828125	24.0602684020996	39.9061393737793	144.704254150391	144.704254150391	144.704254150391	144.704254150391	149.891082763672	144.704254150391	77.5904693603516	89.6703033447266	30.6915473937988	37.296012878418	45.5977439880371	83.9529647827148	76.5347137451172	75.5966262817383	80.6425933837891	77.5231475830078	156.111297607422	156.111297607422	156.111297607422	167.70182800293
AiE0785m	0	0	0	0	0	0	0	0	0	0	0	0	0	0	0	0	0	0	0	0	0	0	0	0	0	0	0	0	0	0	0	0	0	0	0	0	0	0	0	0	0	0	0	0	0	0	0	0	0
AiE0452h	348.012420654297	411.808837890625	150.462646484375	222.533660888672	159.379119873047	458.999084472656	414.849304199219	403.313415527344	414.849304199219	473.08203125	466.462951660156	480.701416015625	488.027008056641	488.092132568359	485.256439208984	484.8291015625	464.2412109375	488.027008056641	293.184143066406	133.602737426758	187.423736572266	574.146118164062	558.818237304688	561.331604003906	495.81298828125	497.603179931641	507.91357421875	167.2255859375	301.872711181641	468.566986083984	455.273132324219	463.254241943359	462.717468261719	466.352783203125	462.835205078125	235.509887695312	237.723342895508	35.2483177185059	36.2605972290039	236.236038208008	282.842742919922	311.003356933594	275.352294921875	270.380065917969	254.514190673828	579.21728515625	416.003265380859	579.21728515625	579.21728515625
AiE0367h	158.521392822266	133.06950378418	70.9359359741211	48.3192024230957	190.357223510742	368.179931640625	368.179931640625	368.179931640625	359.335418701172	169.347854614258	173.722503662109	187.164535522461	194.943420410156	217.944854736328	184.288986206055	168.984832763672	194.943420410156	291.001373291016	27.4114418029785	231.337036132812	63.5953979492188	117.507186889648	205.31591796875	162.473785400391	146.365386962891	125.530479431152	160.610534667969	113.635391235352	189.904342651367	141.707901000977	141.582977294922	141.707901000977	130.705139160156	141.582977294922	141.707901000977	201.304168701172	190.297607421875	9.64233207702637	29.9689331054688	76.9598999023438	169.232971191406	107.161582946777	164.534042358398	8.63130378723145	16.6428661346436	85.998649597168	98.8403625488281	85.998649597168	85.998649597168
AiE0951h	26.0517120361328	42.5318069458008	36.458194732666	36.7214698791504	48.0642776489258	42.8011512756348	42.5905838012695	42.5905838012695	42.5905838012695	53.3097610473633	52.4418525695801	53.1758155822754	57.9606513977051	55.7910575866699	55.7910575866699	53.0418815612793	55.0374526977539	57.9606513977051	43.7646789550781	42.0061302185059	40.0712394714355	56.7130966186523	53.8493728637695	63.3319282531738	65.4735870361328	65.4735870361328	31.5797290802002	26.4491539001465	37.9550819396973	59.0759811401367	61.8197326660156	49.1805534362793	49.1805534362793	81.659065246582	65.4116363525391	54.1035499572754	53.6640434265137	38.5282897949219	36.8484115600586	40.205940246582	40.0566635131836	38.4606590270996	38.661434173584	37.2640266418457	40.3147163391113	57.5237464904785	57.5237464904785	57.0682907104492	50.0029678344727
AiE0780m	83.7407455444336	172.181121826172	13.6690616607666	53.96142578125	71.2600784301758	102.533729553223	105.458045959473	104.592590332031	83.0331649780273	107.941940307617	104.768699645996	108.991653442383	107.470352172852	133.766006469727	105.170852661133	108.328735351562	104.484802246094	107.872596740723	124.882789611816	81.5956192016602	107.549026489258	180.051284790039	40.8159828186035	180.974761962891	200.185653686523	184.715911865234	36.3418006896973	105.900344848633	100.478309631348	116.97688293457	110.291244506836	118.451644897461	118.451644897461	110.291244506836	120.30256652832	51.0196151733398	51.0196151733398	19.0110359191895	18.6972198486328	186.271896362305	201.486236572266	214.596771240234	208.541595458984	218.930450439453	94.4270477294922	107.947250366211	107.947250366211	107.947250366211	107.947250366211
AiE0441h	264.239196777344	247.584686279297	233.938385009766	217.038528442383	223.939697265625	202.661010742188	219.669952392578	203.232559204102	219.669952392578	258.902038574219	272.711608886719	258.902038574219	272.711608886719	288.104248046875	288.104248046875	269.801086425781	304.713897705078	272.711608886719	238.726974487305	276.690399169922	222.462600708008	238.22575378418	232.362640380859	231.414337158203	224.499954223633	224.853179931641	246.703765869141	211.021575927734	203.607009887695	233.792938232422	233.6171875	232.597259521484	233.566253662109	228.646453857422	232.597259521484	189.86067199707	197.025970458984	220.859405517578	205.683181762695	215.468704223633	262.671813964844	251.286331176758	251.286331176758	251.286331176758	243.115631103516	228.244552612305	235.485382080078	228.244552612305	228.244552612305
AiE0873m	121.527862548828	449.390350341797	293.554351806641	393.505462646484	291.552551269531	499.829254150391	384.155120849609	381.332550048828	382.576782226562	301.619262695312	380.119720458984	361.333709716797	381.664947509766	408.431549072266	381.664947509766	383.905487060547	381.664947509766	376.838012695312	291.625579833984	165.089569091797	368.155609130859	261.717407226562	296.893585205078	321.626617431641	317.551666259766	317.551666259766	276.791412353516	147.009292602539	448.435394287109	332.351654052734	379.53955078125	387.898529052734	382.333099365234	379.53955078125	356.698822021484	148.927841186523	124.628730773926	210.872634887695	189.692443847656	292.626129150391	288.742828369141	280.776580810547	240.154312133789	290.698822021484	253.54167175293	205.930908203125	152.905654907227	205.930908203125	205.930908203125
AiE0447h	16.0714645385742	22.0142593383789	19.872350692749	24.1041927337646	36.3177032470703	28.6190509796143	29.0825366973877	29.1322841644287	29.1322841644287	22.5889949798584	22.7747135162354	22.5889949798584	19.5135746002197	17.0454177856445	17.7345733642578	27.2807388305664	21.1103324890137	19.5135746002197	27.9487152099609	35.1203346252441	27.6646118164062	19.94580078125	23.7024078369141	26.3998489379883	24.2634868621826	24.2634868621826	7.1551308631897	35.2130432128906	34.6263122558594	24.6568450927734	23.8255157470703	23.9287815093994	23.9287815093994	22.4909229278564	24.5476627349854	24.5517559051514	21.2166957855225	21.6475296020508	20.5908279418945	23.3664646148682	27.7952442169189	30.4303340911865	28.9541301727295	28.0346221923828	26.45237159729	19.3225898742676	25.3098850250244	19.3225898742676	19.3225898742676
AiE0779m	55.7402572631836	195.881622314453	139.894515991211	131.268112182617	226.882843017578	113.983665466309	147.181549072266	147.181549072266	147.181549072266	149.933013916016	147.280426025391	149.933013916016	141.887908935547	149.645767211914	133.336074829102	135.646789550781	145.632141113281	141.052276611328	116.924377441406	39.6194305419922	211.621978759766	153.442657470703	153.442657470703	155.556854248047	150.08349609375	153.442657470703	122.06623840332	83.5867462158203	81.2394866943359	163.104507446289	156.917922973633	151.835632324219	151.835632324219	163.104507446289	169.191375732422	190.583282470703	159.314605712891	200.561172485352	264.197784423828	173.460525512695	138.975234985352	128.356262207031	187.561294555664	143.409194946289	109.878982543945	167.999404907227	180.837203979492	186.299789428711	179.634124755859
AiE0618h	189.648773193359	361.493347167969	201.458221435547	228.382598876953	432.233734130859	64.7079467773438	65.0402297973633	64.3536911010742	65.5999374389648	113.154174804688	119.974594116211	106.935958862305	92.9717254638672	90.3943557739258	91.7593688964844	91.8813705444336	94.9249725341797	95.9658279418945	19.4157409667969	104.306838989258	66.3038330078125	98.8736724853516	105.999267578125	121.067825317383	110.778221130371	110.778221130371	291.980651855469	84.1046371459961	189.3828125	163.801986694336	179.213394165039	160.130035400391	164.790313720703	169.035675048828	168.429794311523	104.396995544434	84.0590286254883	43.9693603515625	45.0879096984863	37.2978553771973	42.3219375610352	40.3313446044922	42.3219375610352	41.4093208312988	39.5859069824219	126.618469238281	123.241050720215	121.846519470215	115.269546508789
AiE1421m	48.1846504211426	45.7124900817871	49.5058975219727	48.8698234558105	55.3722610473633	50.2182960510254	50.2538414001465	49.9600410461426	49.9600410461426	48.9259147644043	48.5699653625488	48.5699653625488	48.084903717041	48.4462928771973	48.4462928771973	47.1756286621094	47.1564903259277	48.084903717041	50.0848159790039	50.8506698608398	47.1043930053711	48.3805389404297	49.9002952575684	49.9002952575684	48.514892578125	48.514892578125	43.7154350280762	46.5672225952148	46.5014457702637	47.4420433044434	46.8376235961914	46.8743057250977	46.8376235961914	46.8376235961914	46.8376235961914	48.9598770141602	49.5998191833496	69.0825805664062	69.8098678588867	52.3563804626465	51.1679763793945	50.1566162109375	51.8524742126465	50.267032623291	49.5348358154297	51.3004951477051	52.5667343139648	51.3004951477051	51.3004951477051
AiE1404m	992.304809570312	1524.83325195312	832.187255859375	753.92724609375	860.727111816406	1029.0947265625	982.3544921875	982.3544921875	982.3544921875	1102.5654296875	1080.421875	1102.5654296875	1015.79113769531	1055.41723632812	1056.85705566406	871.959594726562	1034.79650878906	1015.79113769531	709.909240722656	731.251953125	626.983825683594	955.678894042969	1050.37109375	1099.556640625	1203.1806640625	1203.1806640625	1069.91613769531	586.191162109375	994.467041015625	1117.97045898438	984.212097167969	997.765686035156	1188.90698242188	1294.04333496094	1018.23736572266	402.317230224609	443.876953125	595.08740234375	541.343627929688	897.67138671875	690.511840820312	622.25634765625	716.01025390625	739.000183105469	569.799499511719	1054.79443359375	1030.1806640625	1054.79443359375	1075.14733886719
AiE0869m	84.2487182617188	45.4883422851562	82.2349014282227	92.9136734008789	83.3674087524414	84.7831649780273	84.8263931274414	84.8263931274414	86.210807800293	82.0698623657227	80.0312423706055	82.0698623657227	82.0278854370117	82.5070571899414	81.9920043945312	78.0330429077148	82.0698623657227	82.0698623657227	81.4845275878906	82.9232635498047	78.9016571044922	83.6835556030273	83.5791015625	84.7077331542969	82.2506942749023	83.6835556030273	86.2698745727539	85.7628402709961	78.9065017700195	81.9086380004883	81.6083450317383	80.2754287719727	80.2754287719727	80.2754287719727	80.2754287719727	88.2503051757812	88.2503051757812	83.1709365844727	83.6980895996094	81.6467742919922	76.7171325683594	76.696533203125	76.3293685913086	76.696533203125	77.6158981323242	82.1108093261719	81.9050216674805	82.390495300293	82.390495300293
AiE0621h	45.7603416442871	53.3849182128906	38.6078681945801	29.4823703765869	25.7493457794189	39.174976348877	39.9640502929688	40.1357460021973	39.9640502929688	49.9189414978027	47.5277671813965	47.5277671813965	47.5277671813965	47.5277671813965	47.5277671813965	45.4729194641113	45.3142547607422	47.5277671813965	55.4176635742188	45.1341247558594	54.9364166259766	45.5278739929199	40.8990058898926	42.7602081298828	43.4767799377441	43.4767799377441	47.499927520752	51.4624900817871	41.1658630371094	34.951343536377	34.951343536377	35.8972129821777	34.951343536377	34.951343536377	34.951343536377	51.1099586486816	52.9029960632324	45.3600006103516	45.3403434753418	56.7950744628906	58.9102363586426	59.0236930847168	58.941577911377	58.9102363586426	62.6498756408691	39.0817070007324	39.0817070007324	39.0817070007324	37.1468086242676
AiE0617h	35.2087287902832	9.67409610748291	3.64736938476562	9.17649841308594	16.7486763000488	62.574951171875	356.584106445312	357.5947265625	47.9944458007812	18.420825958252	60.8392448425293	58.4090461730957	41.0451278686523	41.0451278686523	41.260871887207	58.6356201171875	43.9365653991699	28.4188537597656	19.5416030883789	7.84500360488892	15.1916837692261	60.4728622436523	37.6229820251465	67.9326248168945	79.9933929443359	79.9933929443359	63.1187858581543	11.4576110839844	22.0683746337891	40.4478797912598	41.035285949707	41.9191360473633	41.9191360473633	41.035285949707	203.407592773438	335.716094970703	313.616607666016	2.92633557319641	3.21823120117188	19.0730495452881	10.4675550460815	12.4116525650024	7.35569906234741	12.6531829833984	23.2183494567871	124.549606323242	127.618309020996	140.833221435547	129.022689819336
AiE0769m	235.829864501953	122.854682922363	241.657455444336	244.405868530273	232.080596923828	234.530670166016	234.530670166016	231.924652099609	231.924652099609	230.640609741211	231.445022583008	231.001083374023	234.585357666016	230.640609741211	234.585357666016	233.88752746582	234.585357666016	230.640609741211	240.691192626953	244.968551635742	242.386016845703	231.281753540039	229.220565795898	234.533279418945	229.390991210938	231.281753540039	231.649520874023	227.785293579102	236.101104736328	234.773956298828	235.240692138672	235.800262451172	230.748199462891	235.800262451172	235.800262451172	232.513381958008	232.513381958008	244.079864501953	244.079864501953	246.600936889648	239.549102783203	239.549102783203	239.549102783203	239.549102783203	239.386779785156	231.065643310547	231.281753540039	231.065643310547	231.065643310547
AiE0444h	9.43177604675293	58.1142272949219	3.38112115859985	3.81544756889343	132.941864013672	150.949203491211	168.038360595703	163.938262939453	155.148956298828	109.771484375	104.994644165039	104.994644165039	116.400924682617	111.849365234375	112.894493103027	109.135841369629	109.828384399414	114.015403747559	3.02311658859253	39.1817398071289	2.84196400642395	167.59211730957	131.977340698242	130.043075561523	145.980499267578	145.980499267578	47.5432510375977	41.7400779724121	8.53018569946289	133.709121704102	136.693939208984	169.452880859375	174.802215576172	136.693939208984	78.9366989135742	114.866310119629	126.805313110352	10.5520076751709	9.07763195037842	1.93995130062103	2.24743270874023	2.36361956596375	2.54881477355957	2.35103845596313	2.85826969146729	99.4272689819336	109.511795043945	99.4272689819336	99.4272689819336
AiE0603m	11.5460414886475	6.35445308685303	19.6709861755371	13.0472383499146	258.572326660156	140.764022827148	135.838562011719	137.271209716797	135.838562011719	227.855667114258	200.110534667969	229.943328857422	163.069854736328	191.081909179688	206.896286010742	226.61051940918	156.724273681641	163.069854736328	17.1058769226074	33.3498802185059	34.1950798034668	165.942367553711	168.763198852539	168.763198852539	168.763198852539	168.763198852539	27.6891174316406	30.8748073577881	43.725757598877	222.450897216797	219.267944335938	238.691329956055	238.691329956055	219.267944335938	222.278717041016	79.4190673828125	79.4190673828125	18.4571018218994	19.2108497619629	24.5173625946045	12.5266590118408	46.2012634277344	37.2002334594727	45.9449119567871	29.1277103424072	124.508193969727	124.508193969727	124.508193969727	120.105117797852
AiE1191m	0	0	0	0	0	0	0	0	0	0	0	0	0	0	0	0	0	0	0	0	0	0	0	0	0	0	0	0	0	0	0	0	0	0	0	0	0	0	0	0	0	0	0	0	0	0	0	0	0
AiE0450h	161.701293945312	268.961242675781	174.133880615234	119.271018981934	143.146621704102	155.79963684082	154.692672729492	155.088760375977	152.585342407227	298.000427246094	298.000427246094	298.000427246094	341.129455566406	235.402145385742	243.558258056641	293.640502929688	218.216796875	410.159729003906	35.4123878479004	525.385070800781	84.4884643554688	221.795562744141	176.305145263672	228.970413208008	182.032363891602	182.032363891602	41.627311706543	231.405242919922	431.484222412109	385.429840087891	375.352478027344	374.712829589844	376.806579589844	375.352478027344	375.851379394531	59.8382987976074	61.4517707824707	19.6161022186279	19.6161022186279	90.0430297851562	83.0694274902344	73.9266510009766	85.2674407958984	98.6226959228516	93.7221221923828	460.083587646484	469.886047363281	410.626159667969	396.460052490234
AiE0616h	57.107593536377	159.639297485352	57.6458129882812	53.67919921875	66.7863006591797	249.514739990234	237.559494018555	237.529174804688	237.559494018555	264.679840087891	257.273193359375	264.679840087891	254.075729370117	257.273193359375	257.273193359375	123.077880859375	257.273193359375	254.075729370117	30.4648990631104	183.763092041016	13.5355892181396	354.088897705078	364.533020019531	319.581359863281	361.820007324219	361.820007324219	124.637855529785	163.152526855469	158.096267700195	352.212249755859	352.212249755859	283.970581054688	327.457733154297	352.212249755859	330.651550292969	103.046691894531	110.427047729492	8.28691673278809	34.1882781982422	47.1771049499512	71.7067031860352	71.7067031860352	71.0927734375	71.7067031860352	32.9082870483398	267.193542480469	261.013519287109	267.193542480469	267.193542480469
AiE0682h	1185.25305175781	290.572845458984	1322.99182128906	766.584533691406	785.654663085938	675.379455566406	760.248596191406	712.490661621094	763.743835449219	740.260314941406	746.67578125	793.419128417969	816.635986328125	740.260314941406	580.49951171875	1077.09948730469	822.277770996094	816.635986328125	932.659973144531	481.752960205078	729.667175292969	646.161010742188	557.422973632812	570.410400390625	515.493103027344	515.493103027344	785.592834472656	694.759521484375	421.350250244141	664.463012695312	873.0107421875	835.491638183594	858.668273925781	873.0107421875	783.741394042969	909.910888671875	735.737670898438	1319.35009765625	945.527526855469	1018.30230712891	749.971313476562	883.542358398438	737.609313964844	766.001647949219	950.536865234375	756.339599609375	881.123779296875	756.339599609375	760.020324707031
AiE1190m	99.8694076538086	219.528762817383	98.3444061279297	70.061279296875	107.022842407227	278.267578125	277.703704833984	277.703704833984	277.703704833984	321.385437011719	321.385437011719	321.385437011719	353.193359375	282.636840820312	282.636840820312	325.435607910156	273.984375	400.263305664062	75.260383605957	139.635711669922	153.206573486328	382.365783691406	352.479858398438	385.122528076172	354.940032958984	354.940032958984	74.2440032958984	286.530700683594	123.489624023438	375.604827880859	358.492248535156	358.492248535156	358.492248535156	358.492248535156	365.182556152344	188.720001220703	188.720001220703	136.599761962891	136.599761962891	98.4896850585938	83.6255798339844	79.8677673339844	90.2656631469727	80.4278411865234	82.8988265991211	446.552581787109	425.797058105469	426.486999511719	429.052185058594
AiE0784m	54.8377876281738	162.84196472168	45.0112380981445	38.2907600402832	84.6654739379883	154.975540161133	154.256683349609	153.79345703125	153.79345703125	201.495651245117	201.495651245117	201.495651245117	246.43098449707	164.539184570312	164.604644775391	209.489349365234	164.583862304688	289.906311035156	48.0725402832031	124.766845703125	58.6408576965332	236.519729614258	191.820404052734	241.05322265625	196.931610107422	196.931610107422	32.7483291625977	181.179397583008	96.0359954833984	218.750122070312	213.465057373047	213.465057373047	213.465057373047	213.465057373047	220.519653320312	89.9084701538086	90.7901763916016	70.4625091552734	70.4625091552734	66.1746292114258	54.4996223449707	50.5554389953613	59.820556640625	50.7971496582031	50.8035202026367	262.001953125	247.418380737305	242.13330078125	242.13330078125
AiE0868m	15.1989593505859	132.509628295898	27.481912612915	30.3434600830078	37.2312507629395	28.2690734863281	27.4216442108154	27.012939453125	27.1505298614502	35.879581451416	35.2192077636719	35.7225952148438	36.7952842712402	42.5662651062012	49.6862754821777	36.9243774414062	75.9258499145508	36.5173683166504	0	94.4669494628906	0	30.0917148590088	30.6802921295166	30.1467304229736	29.6380367279053	29.913330078125	0	113.704566955566	130.237319946289	41.6932029724121	41.6932029724121	42.3950843811035	42.3950843811035	42.4827079772949	41.8285713195801	101.402702331543	72.894775390625	0	0	0	0	0	0	0	0	30.4422836303711	33.4819183349609	33.4819183349609	33.4819183349609
AiE1026h	74.9782638549805	50.7752723693848	77.4106216430664	81.4042816162109	52.8902549743652	45.8010215759277	49.628116607666	47.6141242980957	48.2133445739746	61.5712585449219	61.1206016540527	61.5712585449219	61.9711875915527	61.1206016540527	61.64599609375	61.3864631652832	61.1206016540527	61.9711875915527	58.3019256591797	65.3402786254883	63.2624053955078	52.1071472167969	49.5775871276855	53.678524017334	53.0850563049316	53.0850563049316	53.8232460021973	59.1205863952637	70.1618576049805	55.7506217956543	55.7506217956543	55.7506217956543	55.7506217956543	55.7506217956543	55.7506217956543	63.6671028137207	65.5302963256836	64.0803298950195	64.4070053100586	62.6230049133301	58.962158203125	58.3347053527832	65.8750381469727	59.1629219055176	58.962158203125	58.2391967773438	58.2391967773438	58.2391967773438	58.2391967773438
AiE1419m	79.444465637207	244.923187255859	74.0968627929688	51.1815071105957	46.7767562866211	218.050872802734	216.027526855469	231.050811767578	211.49430847168	94.0001602172852	94.0001602172852	94.0001602172852	52.6343879699707	96.5026931762695	98.2009887695312	108.689208984375	90.4304275512695	94.0001602172852	106.602607727051	66.645881652832	111.187530517578	123.616348266602	136.938278198242	134.710113525391	138.895050048828	138.895050048828	131.447326660156	73.516731262207	70.1981506347656	116.901947021484	131.076919555664	122.99471282959	124.37474822998	116.901947021484	95.991340637207	310.248352050781	361.335876464844	58.9621810913086	57.992862701416	96.6302490234375	71.8000411987305	73.0394439697266	70.9639663696289	73.0394439697266	84.7551498413086	125.042678833008	125.042678833008	125.042678833008	125.042678833008
AiE0743m	0	263.286560058594	0	0	19.1332721710205	9.32331848144531	9.15303325653076	7.72262144088745	9.62305355072021	8.16230773925781	8.07870197296143	8.44672870635986	9.76143646240234	8.13336753845215	8.37006282806396	8.36254405975342	9.21693229675293	9.61659145355225	0	13.8110952377319	0	11.6971206665039	11.7402563095093	10.4887666702271	11.1018486022949	11.1018486022949	11.5812730789185	14.5340967178345	12.5679121017456	8.32259368896484	8.32259368896484	8.58628940582275	8.20848751068115	8.14498043060303	8.47733783721924	0	0	10.0160131454468	12.5018644332886	0	0	0	0	0	0	9.61757850646973	9.52328681945801	9.61757850646973	9.61757850646973
AiE1426m	0	229.445709228516	0	0	248.371444702148	0	0	0	0	0	0	0	0	0	0	0	0	0	0	0	0	0	0	0	0	0	260.273895263672	0	0	0	0	0	0	0	0	0	0	0	0	0	0	0	0	0	0	0	0	0	0
[truncated: 398 more columns]
